# Supplementary material for: Assessing Viscosity in Sustainable Deep Eutectic Solvents and Cosolvent Mixtures: An Artificial Neural Network-Based Molecular Approach
Source: ACS Sustain Chem Eng. 2024 May 13;12(21):7987–8000. doi: 10.1021/acssuschemeng.3c07219 (PMC11135163; doi:10.1021/acssuschemeng.3c07219)
Supplement: Supplementary file 1 — sc3c07219_si_001.xlsx [file sc3c07219_si_001.xlsx]

## Sheet: Cover
Supporting Information
Assessing Viscosity in Sustainable Deep Eutectic Solvents and Co-Solvent Mixtures: An Artificial Neural Network-Based Molecular Approach
Luan Vittor Tavares Duarte de Alencara,b, Sabrina Belén Rodriguez-Reartes a,c,d, Frederico Wanderley Tavares b,e, Fèlix Llovella*
aDepartment of Chemical Engineering, ETSEQ, Universitat Rovira i Virgili, Avinguda Països Catalans 26, 43007, Tarragona, Spain
bPrograma de Engenharia Química (PEQ/COPPE), Universidade Federal do Rio de Janeiro (UFRJ), Athos da Silveira Ramos avenue, 149 - Block G -Ilha do Fundão, Rio de Janeiro, RJ, Brazil
cDepartamento de Ingeniería Química, Universidad Nacional del Sur (UNS), Avda. Alem 1253, Bahía Blanca, (8000), Argentina.
dPlanta Piloto de Ingeniería Química – PLAPIQUI (UNS-CONICET), Camino “La Carrindanga” Km 7, Bahía Blanca, (8000), Argentina.
eEngenharia de Processos Químicos e Bioquímicos, Escola de Química (EPQB), Universidade Federal do Rio de Janeiro (UFRJ), Athos da Silveira Ramos avenue, 149 - Block E - Ilha do Fundão, Rio de Janeiro, RJ, Brazil
⁎ Corresponding author.
E-mail address: felix.llovell@urv.cat
Number of Tables: 9
Number of Figures: 4
Number of Sheets: 15

## Sheet: Table of contents
Table of Contents	Page
List of Tables
Table S1. The total database used in this work.	Page S1
Table S2. The database used for external testing.	Page S2
Table S3. The database used in the ANN model development (training and testing).	Page S3
Table S4. The numerial values of the sigma-profiles of the compounds investigated in this work.	Page S4
Table S5.Calculated molecular descriptors for database compounds.	Page S5
Table S6. Detailed formulation of ANN equations with complete specification of weights and biases for neuron connections across hidden layers and output layer.	Page S6
Table S7. ANN calculator for the viscosity predictions of [Ch]Cl based DESs.	Page S7
Table S8. Statistical parameters for the performance evaluation of the developed ANN Model.	Page S8
Table S9. The database used for extrapolations.	Page S9
List of Figures
Fig. S1. The residual deviation between the experimental and predicted DESs log η values for training, testing and external testing sets.	Page S10
Fig. S2. Partial derivatives of the log η with respect to each input variable represented against its corresponding input variable.	Page S11
Fig. S3. Partial derivatives of the log η with respect to each input variable represented against the log η.	Page S12
Fig. S4. William plot for the log η of the extrapolations set of DESs.	Page S13

## Sheet: Page S1
N. exp	N. de DES	System	x1 (ChCl)	x2 (HBD)	x3 (co-solv)	T (K)	Viscosity (mPa.s)	Log Viscosity	Reference
1	DES 1	[Ch]Cl + PH (1:2)	0.333333	0.666667	0	293.2	120.77	2.08196	https://doi.org/10.1021/je300997v
2	DES 1	[Ch]Cl + PH (1:2)	0.333333	0.666667	0	298.2	90.33	1.95583	https://doi.org/10.1021/je300997v
3	DES1	[Ch]Cl + PH (1:2)	0.333333	0.666667	0	303.2	68.41	1.83512	https://doi.org/10.1021/je300997v
4	DES1	[Ch]Cl + PH (1:2)	0.333333	0.666667	0	308.2	53.43	1.72779	https://doi.org/10.1021/je300997v
5	DES1	[Ch]Cl + PH (1:2)	0.333333	0.666667	0	313.2	42.42	1.62757	https://doi.org/10.1021/je300997v
6	DES1	[Ch]Cl + PH (1:2)	0.333333	0.666667	0	318.2	34.34	1.5358	https://doi.org/10.1021/je300997v
7	DES1	[Ch]Cl + PH (1:2)	0.333333	0.666667	0	323.15	28.71	1.45803	https://doi.org/10.1016/j.molliq.2017.02.071
8	DES1	[Ch]Cl + PH (1:2)	0.333333	0.666667	0	328.15	23.65	1.37383	https://doi.org/10.1016/j.molliq.2017.02.071
9	DES1	[Ch]Cl + PH (1:2)	0.333333	0.666667	0	333.15	19.5	1.29003	https://doi.org/10.1016/j.molliq.2017.02.071
10	DES2	[Ch]Cl + PH (1:3)	0.25	0.75	0	293.2	57.84	1.76223	https://doi.org/10.1021/je300997v
11	DES2	[Ch]Cl + PH (1:3)	0.25	0.75	0	298.2	44.64	1.64972	https://doi.org/10.1021/je300997v
12	DES2	[Ch]Cl + PH (1:3)	0.25	0.75	0	303.2	35.17	1.54617	https://doi.org/10.1021/je300997v
13	DES2	[Ch]Cl + PH (1:3)	0.25	0.75	0	308.2	28.22	1.45056	https://doi.org/10.1021/je300997v
14	DES2	[Ch]Cl + PH (1:3)	0.25	0.75	0	313.2	23.08	1.36324	https://doi.org/10.1021/je300997v
15	DES2	[Ch]Cl + PH (1:3)	0.25	0.75	0	318.2	19.14	1.28194	https://doi.org/10.1021/je300997v
16	DES2	[Ch]Cl + PH (1:3)	0.25	0.75	0	323.15	19.109	1.28124	https://doi.org/10.1016/j.fluid.2021.113290
17	DES2	[Ch]Cl + PH (1:3)	0.25	0.75	0	333.15	13.769	1.1389	https://doi.org/10.1016/j.fluid.2021.113290
18	DES2.1	[Ch]Cl + PH (1:3) +10% H20	0.225	0.675	0.1	293.15	56.094	1.74892	https://doi.org/10.1016/j.fluid.2021.113290
19	DES2.1	[Ch]Cl + PH (1:3) +10% H20	0.225	0.675	0.1	303.15	34.531	1.53821	https://doi.org/10.1016/j.fluid.2021.113290
20	DES2.1	[Ch]Cl + PH (1:3) +10% H20	0.225	0.675	0.1	313.15	22.761	1.35719	https://doi.org/10.1016/j.fluid.2021.113290
21	DES2.1	[Ch]Cl + PH (1:3) +10% H20	0.225	0.675	0.1	323.15	15.893	1.20121	https://doi.org/10.1016/j.fluid.2021.113290
22	DES2.1	[Ch]Cl + PH (1:3) +10% H20	0.225	0.675	0.1	333.15	11.618	1.06513	https://doi.org/10.1016/j.fluid.2021.113290
23	DES2.1	[Ch]Cl + PH (1:3) +20% H20	0.2	0.6	0.2	293.15	40.935	1.61209	https://doi.org/10.1016/j.fluid.2021.113290
24	DES2.1	[Ch]Cl + PH (1:3) +20% H20	0.2	0.6	0.2	303.15	26.614	1.42511	https://doi.org/10.1016/j.fluid.2021.113290
25	DES2.1	[Ch]Cl + PH (1:3) +20% H20	0.2	0.6	0.2	313.15	17.593	1.24534	https://doi.org/10.1016/j.fluid.2021.113290
26	DES2.1	[Ch]Cl + PH (1:3) +20% H20	0.2	0.6	0.2	323.15	12.403	1.09353	https://doi.org/10.1016/j.fluid.2021.113290
27	DES2.1	[Ch]Cl + PH (1:3) +20% H20	0.2	0.6	0.2	333.15	9.216	0.964542	https://doi.org/10.1016/j.fluid.2021.113290
28	DES2.1	[Ch]Cl + PH (1:3) +30% H20	0.175	0.525	0.3	293.15	29.561	1.47072	https://doi.org/10.1016/j.fluid.2021.113290
29	DES2.1	[Ch]Cl + PH (1:3) +30% H20	0.175	0.525	0.3	303.15	19.262	1.2847	https://doi.org/10.1016/j.fluid.2021.113290
30	DES2.1	[Ch]Cl + PH (1:3) +30% H20	0.175	0.525	0.3	313.15	13.304	1.12398	https://doi.org/10.1016/j.fluid.2021.113290
31	DES2.1	[Ch]Cl + PH (1:3) +30% H20	0.175	0.525	0.3	323.15	9.647	0.984392	https://doi.org/10.1016/j.fluid.2021.113290
32	DES2.1	[Ch]Cl + PH (1:3) +30% H20	0.175	0.525	0.3	333.15	7.279	0.862072	https://doi.org/10.1016/j.fluid.2021.113290
33	DES2.1	[Ch]Cl + PH (1:3) +40.1% H20	0.14975	0.44925	0.401	293.15	21.484	1.33212	https://doi.org/10.1016/j.fluid.2021.113290
34	DES2.1	[Ch]Cl + PH (1:3) +40.1% H20	0.14975	0.44925	0.401	303.15	14.376	1.15764	https://doi.org/10.1016/j.fluid.2021.113290
35	DES2.1	[Ch]Cl + PH (1:3) +40.1% H20	0.14975	0.44925	0.401	313.15	10.142	1.00612	https://doi.org/10.1016/j.fluid.2021.113290
36	DES2.1	[Ch]Cl + PH (1:3) +40.1% H20	0.14975	0.44925	0.401	323.15	7.48	0.873902	https://doi.org/10.1016/j.fluid.2021.113290
37	DES2.1	[Ch]Cl + PH (1:3) +40.1% H20	0.14975	0.44925	0.401	333.15	5.722	0.757548	https://doi.org/10.1016/j.fluid.2021.113290
38	DES2.1	[Ch]Cl + PH (1:3) +49.9% H20	0.12525	0.37575	0.499	293.15	15.369	1.18665	https://doi.org/10.1016/j.fluid.2021.113290
39	DES2.1	[Ch]Cl + PH (1:3) +49.9% H20	0.12525	0.37575	0.499	303.15	10.554	1.02342	https://doi.org/10.1016/j.fluid.2021.113290
40	DES2.1	[Ch]Cl + PH (1:3) +49.9% H20	0.12525	0.37575	0.499	313.15	7.612	0.881499	https://doi.org/10.1016/j.fluid.2021.113290
41	DES2.1	[Ch]Cl + PH (1:3) +49.9% H20	0.12525	0.37575	0.499	323.15	5.716	0.757092	https://doi.org/10.1016/j.fluid.2021.113290
42	DES2.1	[Ch]Cl + PH (1:3) +49.9% H20	0.12525	0.37575	0.499	333.15	4.437	0.647089	https://doi.org/10.1016/j.fluid.2021.113290
43	DES2.1	[Ch]Cl + PH (1:3) +60.1% H20	0.09975	0.29925	0.601	293.15	10.567	1.02395	https://doi.org/10.1016/j.fluid.2021.113290
44	DES2.1	[Ch]Cl + PH (1:3) +60.1% H20	0.09975	0.29925	0.601	303.15	7.469	0.873262	https://doi.org/10.1016/j.fluid.2021.113290
45	DES2.1	[Ch]Cl + PH (1:3) +60.1% H20	0.09975	0.29925	0.601	313.15	5.522	0.742096	https://doi.org/10.1016/j.fluid.2021.113290
46	DES2.1	[Ch]Cl + PH (1:3) +60.1% H20	0.09975	0.29925	0.601	323.15	4.232	0.626546	https://doi.org/10.1016/j.fluid.2021.113290
47	DES2.1	[Ch]Cl + PH (1:3) +60.1% H20	0.09975	0.29925	0.601	333.15	3.34	0.523746	https://doi.org/10.1016/j.fluid.2021.113290
48	DES2.1	[Ch]Cl + PH (1:3) +70% H20	0.075	0.225	0.7	293.15	7.478	0.873785	https://doi.org/10.1016/j.fluid.2021.113290
49	DES2.1	[Ch]Cl + PH (1:3) +70% H20	0.075	0.225	0.7	303.15	5.415	0.733598	https://doi.org/10.1016/j.fluid.2021.113290
50	DES2.1	[Ch]Cl + PH (1:3) +70% H20	0.075	0.225	0.7	313.15	4.077	0.610341	https://doi.org/10.1016/j.fluid.2021.113290
51	DES2.1	[Ch]Cl + PH (1:3) +70% H20	0.075	0.225	0.7	323.15	3.175	0.501744	https://doi.org/10.1016/j.fluid.2021.113290
52	DES2.1	[Ch]Cl + PH (1:3) +70% H20	0.075	0.225	0.7	333.15	2.542	0.405176	https://doi.org/10.1016/j.fluid.2021.113290
53	DES2.1	[Ch]Cl + PH (1:3) +80% H20	0.05	0.15	0.8	293.15	4.918	0.691789	https://doi.org/10.1016/j.fluid.2021.113290
54	DES2.1	[Ch]Cl + PH (1:3) +80% H20	0.05	0.15	0.8	303.15	3.639	0.560982	https://doi.org/10.1016/j.fluid.2021.113290
55	DES2.1	[Ch]Cl + PH (1:3) +80% H20	0.05	0.15	0.8	313.15	2.792	0.445915	https://doi.org/10.1016/j.fluid.2021.113290
56	DES2.1	[Ch]Cl + PH (1:3) +80% H20	0.05	0.15	0.8	323.15	2.209	0.344196	https://doi.org/10.1016/j.fluid.2021.113290
57	DES2.1	[Ch]Cl + PH (1:3) +80% H20	0.05	0.15	0.8	333.15	1.794	0.253822	https://doi.org/10.1016/j.fluid.2021.113290
58	DES2.1	[Ch]Cl + PH (1:3) +90% H20	0.025	0.075	0.9	293.15	2.774	0.443106	https://doi.org/10.1016/j.fluid.2021.113290
59	DES2.1	[Ch]Cl + PH (1:3) +90% H20	0.025	0.075	0.9	303.15	2.094	0.320977	https://doi.org/10.1016/j.fluid.2021.113290
60	DES2.1	[Ch]Cl + PH (1:3) +90% H20	0.025	0.075	0.9	313.15	1.639	0.214579	https://doi.org/10.1016/j.fluid.2021.113290
61	DES2.1	[Ch]Cl + PH (1:3) +90% H20	0.025	0.075	0.9	323.15	1.32	0.120574	https://doi.org/10.1016/j.fluid.2021.113290
62	DES2.1	[Ch]Cl + PH (1:3) +90% H20	0.025	0.075	0.9	333.15	1.089	0.0370279	https://doi.org/10.1016/j.fluid.2021.113290
63	DES3	[Ch]Cl + PH (1:4)	0.2	0.8	0	293.2	40.23	1.60455	https://doi.org/10.1021/je300997v
64	DES3	[Ch]Cl + PH (1:4)	0.2	0.8	0	298.2	31.55	1.499	https://doi.org/10.1021/je300997v
65	DES3	[Ch]Cl + PH (1:4)	0.2	0.8	0	303.2	25.2	1.4014	https://doi.org/10.1021/je300997v
66	DES3	[Ch]Cl + PH (1:4)	0.2	0.8	0	308.2	20.25	1.30643	https://doi.org/10.1021/je300997v
67	DES3	[Ch]Cl + PH (1:4)	0.2	0.8	0	313.2	16.71	1.22298	https://doi.org/10.1021/je300997v
68	DES3	[Ch]Cl + PH (1:4)	0.2	0.8	0	318.2	14	1.14613	https://doi.org/10.1021/je300997v
69	DES3.1	[Ch]Cl + PH (1:4) +10% H20	0.18	0.72	0.1	293.15	43.9	1.64246	https://doi.org/10.1016/j.fluid.2021.113290
70	DES3.1	[Ch]Cl + PH (1:4) +10% H20	0.18	0.72	0.1	303.15	27.667	1.44196	https://doi.org/10.1016/j.fluid.2021.113290
71	DES3.1	[Ch]Cl + PH (1:4) +10% H20	0.18	0.72	0.1	313.15	18.552	1.26839	https://doi.org/10.1016/j.fluid.2021.113290
72	DES3.1	[Ch]Cl + PH (1:4) +10% H20	0.18	0.72	0.1	323.15	13.26	1.12254	https://doi.org/10.1016/j.fluid.2021.113290
73	DES3.1	[Ch]Cl + PH (1:4) +10% H20	0.18	0.72	0.1	333.15	9.923	0.996643	https://doi.org/10.1016/j.fluid.2021.113290
74	DES3.1	[Ch]Cl + PH (1:4) +20% H20	0.16	0.64	0.2	293.15	34.948	1.54342	https://doi.org/10.1016/j.fluid.2021.113290
75	DES3.1	[Ch]Cl + PH (1:4) +20% H20	0.16	0.64	0.2	303.15	22.499	1.35216	https://doi.org/10.1016/j.fluid.2021.113290
76	DES3.1	[Ch]Cl + PH (1:4) +20% H20	0.16	0.64	0.2	313.15	15.237	1.1829	https://doi.org/10.1016/j.fluid.2021.113290
77	DES3.1	[Ch]Cl + PH (1:4) +20% H20	0.16	0.64	0.2	323.15	11.035	1.04277	https://doi.org/10.1016/j.fluid.2021.113290
78	DES3.1	[Ch]Cl + PH (1:4) +20% H20	0.16	0.64	0.2	333.15	8.309	0.919549	https://doi.org/10.1016/j.fluid.2021.113290
79	DES3.1	[Ch]Cl + PH (1:4) +30% H20	0.14	0.56	0.3	293.15	27.379	1.43742	https://doi.org/10.1016/j.fluid.2021.113290
80	DES3.1	[Ch]Cl + PH (1:4) +30% H20	0.14	0.56	0.3	303.15	17.929	1.25356	https://doi.org/10.1016/j.fluid.2021.113290
81	DES3.1	[Ch]Cl + PH (1:4) +30% H20	0.14	0.56	0.3	313.15	12.394	1.09321	https://doi.org/10.1016/j.fluid.2021.113290
82	DES3.1	[Ch]Cl + PH (1:4) +30% H20	0.14	0.56	0.3	323.15	9.002	0.954339	https://doi.org/10.1016/j.fluid.2021.113290
83	DES3.1	[Ch]Cl + PH (1:4) +30% H20	0.14	0.56	0.3	333.15	6.8	0.832509	https://doi.org/10.1016/j.fluid.2021.113290
84	DES3.1	[Ch]Cl + PH (1:4) +40% H20	0.12	0.48	0.4	293.15	20.064	1.30242	https://doi.org/10.1016/j.fluid.2021.113290
85	DES3.1	[Ch]Cl + PH (1:4) +40% H20	0.12	0.48	0.4	303.15	13.501	1.13037	https://doi.org/10.1016/j.fluid.2021.113290
86	DES3.1	[Ch]Cl + PH (1:4) +40% H20	0.12	0.48	0.4	313.15	9.539	0.979503	https://doi.org/10.1016/j.fluid.2021.113290
87	DES3.1	[Ch]Cl + PH (1:4) +40% H20	0.12	0.48	0.4	323.15	7.046	0.847943	https://doi.org/10.1016/j.fluid.2021.113290
88	DES3.1	[Ch]Cl + PH (1:4) +40% H20	0.12	0.48	0.4	333.15	5.391	0.731669	https://doi.org/10.1016/j.fluid.2021.113290
89	DES3.1	[Ch]Cl + PH (1:4) +50% H20	0.1	0.4	0.5	293.15	14.906	1.17336	https://doi.org/10.1016/j.fluid.2021.113290
90	DES3.1	[Ch]Cl + PH (1:4) +50% H20	0.1	0.4	0.5	303.15	10.306	1.01309	https://doi.org/10.1016/j.fluid.2021.113290
91	DES3.1	[Ch]Cl + PH (1:4) +50% H20	0.1	0.4	0.5	313.15	7.438	0.871456	https://doi.org/10.1016/j.fluid.2021.113290
92	DES3.1	[Ch]Cl + PH (1:4) +50% H20	0.1	0.4	0.5	323.15	5.586	0.747101	https://doi.org/10.1016/j.fluid.2021.113290
93	DES3.1	[Ch]Cl + PH (1:4) +50% H20	0.1	0.4	0.5	333.15	4.334	0.636889	https://doi.org/10.1016/j.fluid.2021.113290
94	DES3.1	[Ch]Cl + PH (1:4) +60% H20	0.08	0.32	0.6	293.15	11.076	1.04438	https://doi.org/10.1016/j.fluid.2021.113290
95	DES3.1	[Ch]Cl + PH (1:4) +60% H20	0.08	0.32	0.6	303.15	7.782	0.891091	https://doi.org/10.1016/j.fluid.2021.113290
96	DES3.1	[Ch]Cl + PH (1:4) +60% H20	0.08	0.32	0.6	313.15	5.722	0.757548	https://doi.org/10.1016/j.fluid.2021.113290
97	DES3.1	[Ch]Cl + PH (1:4) +60% H20	0.08	0.32	0.6	323.15	4.364	0.639885	https://doi.org/10.1016/j.fluid.2021.113290
98	DES3.1	[Ch]Cl + PH (1:4) +60% H20	0.08	0.32	0.6	333.15	3.433	0.535674	https://doi.org/10.1016/j.fluid.2021.113290
99	DES3.1	[Ch]Cl + PH (1:4) +70.1% H20	0.0598	0.2392	0.701	293.15	7.315	0.864214	https://doi.org/10.1016/j.fluid.2021.113290
100	DES3.1	[Ch]Cl + PH (1:4) +70.1% H20	0.0598	0.2392	0.701	303.15	5.29	0.723456	https://doi.org/10.1016/j.fluid.2021.113290
101	DES3.1	[Ch]Cl + PH (1:4) +70.1% H20	0.0598	0.2392	0.701	313.15	3.983	0.60021	https://doi.org/10.1016/j.fluid.2021.113290
102	DES3.1	[Ch]Cl + PH (1:4) +70.1% H20	0.0598	0.2392	0.701	323.15	3.101	0.491502	https://doi.org/10.1016/j.fluid.2021.113290
103	DES3.1	[Ch]Cl + PH (1:4) +70.1% H20	0.0598	0.2392	0.701	333.15	2.485	0.395326	https://doi.org/10.1016/j.fluid.2021.113290
104	DES3.1	[Ch]Cl + PH (1:4) +80% H20	0.04	0.16	0.8	293.15	4.816	0.682686	https://doi.org/10.1016/j.fluid.2021.113290
105	DES3.1	[Ch]Cl + PH (1:4) +80% H20	0.04	0.16	0.8	303.15	3.576	0.553398	https://doi.org/10.1016/j.fluid.2021.113290
106	DES3.1	[Ch]Cl + PH (1:4) +80% H20	0.04	0.16	0.8	313.15	2.739	0.437592	https://doi.org/10.1016/j.fluid.2021.113290
107	DES3.1	[Ch]Cl + PH (1:4) +80% H20	0.04	0.16	0.8	323.15	2.163	0.335057	https://doi.org/10.1016/j.fluid.2021.113290
108	DES3.1	[Ch]Cl + PH (1:4) +80% H20	0.04	0.16	0.8	333.15	1.753	0.243782	https://doi.org/10.1016/j.fluid.2021.113290
109	DES3.1	[Ch]Cl + PH (1:4) +90% H20	0.02	0.08	0.9	293.15	2.827	0.451326	https://doi.org/10.1016/j.fluid.2021.113290
110	DES3.1	[Ch]Cl + PH (1:4) +90% H20	0.02	0.08	0.9	303.15	2.128	0.327972	https://doi.org/10.1016/j.fluid.2021.113290
111	DES3.1	[Ch]Cl + PH (1:4) +90% H20	0.02	0.08	0.9	313.15	1.66	0.220108	https://doi.org/10.1016/j.fluid.2021.113290
112	DES3.1	[Ch]Cl + PH (1:4) +90% H20	0.02	0.08	0.9	323.15	1.334	0.125156	https://doi.org/10.1016/j.fluid.2021.113290
113	DES3.1	[Ch]Cl + PH (1:4) +90% H20	0.02	0.08	0.9	333.15	1.099	0.0409977	https://doi.org/10.1016/j.fluid.2021.113290
114	DES4	[Ch]Cl + PH (1:5)	0.166667	0.833333	0	293.2	31.96	1.50461	https://doi.org/10.1021/je300997v
115	DES4	[Ch]Cl + PH (1:5)	0.166667	0.833333	0	298.2	25.25	1.40226	https://doi.org/10.1021/je300997v
116	DES4	[Ch]Cl + PH (1:5)	0.166667	0.833333	0	303.2	19.75	1.29557	https://doi.org/10.1021/je300997v
117	DES4	[Ch]Cl + PH (1:5)	0.166667	0.833333	0	308.2	16.16	1.20844	https://doi.org/10.1021/je300997v
118	DES4	[Ch]Cl + PH (1:5)	0.166667	0.833333	0	313.2	13.44	1.1284	https://doi.org/10.1021/je300997v
119	DES4	[Ch]Cl + PH (1:5)	0.166667	0.833333	0	318.2	11.26	1.05154	https://doi.org/10.1021/je300997v
120	DES5	[Ch]Cl + PH (1:6)	0.142857	0.857143	0	293.2	27.03	1.43185	https://doi.org/10.1021/je300997v
121	DES5	[Ch]Cl + PH (1:6)	0.142857	0.857143	0	298.2	21.43	1.33102	https://doi.org/10.1021/je300997v
122	DES5	[Ch]Cl + PH (1:6)	0.142857	0.857143	0	303.2	16.82	1.22583	https://doi.org/10.1021/je300997v
123	DES5	[Ch]Cl + PH (1:6)	0.142857	0.857143	0	308.2	13.76	1.13862	https://doi.org/10.1021/je300997v
124	DES5	[Ch]Cl + PH (1:6)	0.142857	0.857143	0	313.2	11.45	1.05881	https://doi.org/10.1021/je300997v
125	DES5	[Ch]Cl + PH (1:6)	0.142857	0.857143	0	318.2	9.46	0.975891	https://doi.org/10.1021/je300997v
126	DES6	[Ch]Cl + GL (1:2)	0.333333	0.666667	0	283.15	1003.94	3.00171	https://doi.org/10.1016/j.fluid.2014.01.028
127	DES6	[Ch]Cl + GL (1:2)	0.333333	0.666667	0	333.15	53.8117	1.73088	https://doi.org/10.1016/j.fluid.2014.01.028
128	DES6	[Ch]Cl + GL (1:2)	0.333333	0.666667	0	343.15	36.7409	1.56515	https://doi.org/10.1016/j.fluid.2014.01.028
129	DES6	[Ch]Cl + GL (1:2)	0.333333	0.666667	0	353.15	26.3331	1.4205	https://doi.org/10.1016/j.fluid.2014.01.028
130	DES6	[Ch]Cl + GL (1:2)	0.333333	0.666667	0	363.15	19.5866	1.29196	https://doi.org/10.1016/j.fluid.2014.01.028
131	DES6	[Ch]Cl + GL (1:2)	0.333333	0.666667	0	288.15	749.16	2.87457	https://dx.doi.org/10.1021/acs.jced.9b01113
132	DES6	[Ch]Cl + GL (1:2)	0.333333	0.666667	0	293.15	516.05	2.71269	https://dx.doi.org/10.1021/acs.jced.9b01113
133	DES6	[Ch]Cl + GL (1:2)	0.333333	0.666667	0	298.15	364.14	2.56127	https://dx.doi.org/10.1021/acs.jced.9b01113
134	DES6	[Ch]Cl + GL (1:2)	0.333333	0.666667	0	303.15	265.86	2.42465	https://dx.doi.org/10.1021/acs.jced.9b01113
135	DES6	[Ch]Cl + GL (1:2)	0.333333	0.666667	0	308.15	194.55	2.28903	https://dx.doi.org/10.1021/acs.jced.9b01113
136	DES6	[Ch]Cl + GL (1:2)	0.333333	0.666667	0	313.15	148.61	2.17205	https://dx.doi.org/10.1021/acs.jced.9b01113
137	DES6	[Ch]Cl + GL (1:2)	0.333333	0.666667	0	318.15	114.36	2.05827	https://dx.doi.org/10.1021/acs.jced.9b01113
138	DES6	[Ch]Cl + GL (1:2)	0.333333	0.666667	0	323.15	88.65	1.94768	https://dx.doi.org/10.1021/acs.jced.9b01113
139	DES6.1	[Ch]Cl + GL (1:2) +10.8% H20	0.297333	0.594667	0.108	283.15	669.904	2.82601	https://doi.org/10.1016/j.fluid.2014.01.028
140	DES6.1	[Ch]Cl + GL (1:2) +10.8% H20	0.297333	0.594667	0.108	333.15	39.3459	1.5949	https://doi.org/10.1016/j.fluid.2014.01.028
141	DES6.1	[Ch]Cl + GL (1:2) +10.8% H20	0.297333	0.594667	0.108	343.15	27.497	1.43929	https://doi.org/10.1016/j.fluid.2014.01.028
142	DES6.1	[Ch]Cl + GL (1:2) +10.8% H20	0.297333	0.594667	0.108	353.15	20.0963	1.30312	https://doi.org/10.1016/j.fluid.2014.01.028
143	DES6.1	[Ch]Cl + GL (1:2) +10.8% H20	0.297333	0.594667	0.108	363.15	15.2351	1.18285	https://doi.org/10.1016/j.fluid.2014.01.028
144	DES6.1	[Ch]Cl + GL (1:2) +23.81% H20	0.253967	0.507933	0.2381	283.15	397.126	2.59893	https://doi.org/10.1016/j.fluid.2014.01.028
145	DES6.1	[Ch]Cl + GL (1:2) +23.81% H20	0.253967	0.507933	0.2381	333.15	28.2346	1.45078	https://doi.org/10.1016/j.fluid.2014.01.028
146	DES6.1	[Ch]Cl + GL (1:2) +23.81% H20	0.253967	0.507933	0.2381	343.15	20.1102	1.30342	https://doi.org/10.1016/j.fluid.2014.01.028
147	DES6.1	[Ch]Cl + GL (1:2) +23.81% H20	0.253967	0.507933	0.2381	353.15	14.9828	1.17559	https://doi.org/10.1016/j.fluid.2014.01.028
148	DES6.1	[Ch]Cl + GL (1:2) +23.81% H20	0.253967	0.507933	0.2381	363.15	11.4031	1.05702	https://doi.org/10.1016/j.fluid.2014.01.028
149	DES6.1	[Ch]Cl + GL (1:2) +34.25% H20	0.219167	0.438333	0.3425	283.15	239.081	2.37854	https://doi.org/10.1016/j.fluid.2014.01.028
150	DES6.1	[Ch]Cl + GL (1:2) +34.25% H20	0.219167	0.438333	0.3425	333.15	20.8106	1.31828	https://doi.org/10.1016/j.fluid.2014.01.028
151	DES6.1	[Ch]Cl + GL (1:2) +34.25% H20	0.219167	0.438333	0.3425	343.15	15.2347	1.18283	https://doi.org/10.1016/j.fluid.2014.01.028
152	DES6.1	[Ch]Cl + GL (1:2) +34.25% H20	0.219167	0.438333	0.3425	353.15	11.586	1.06393	https://doi.org/10.1016/j.fluid.2014.01.028
153	DES6.1	[Ch]Cl + GL (1:2) +34.25% H20	0.219167	0.438333	0.3425	363.15	9.0466	0.956485	https://doi.org/10.1016/j.fluid.2014.01.028
154	DES6.1	[Ch]Cl + GL (1:2) +40.22% H20	0.199267	0.398533	0.4022	283.15	177.962	2.25033	https://doi.org/10.1016/j.fluid.2014.01.028
155	DES6.1	[Ch]Cl + GL (1:2) +40.22% H20	0.199267	0.398533	0.4022	333.15	17.1371	1.23394	https://doi.org/10.1016/j.fluid.2014.01.028
156	DES6.1	[Ch]Cl + GL (1:2) +40.22% H20	0.199267	0.398533	0.4022	343.15	12.6879	1.10339	https://doi.org/10.1016/j.fluid.2014.01.028
157	DES6.1	[Ch]Cl + GL (1:2) +40.22% H20	0.199267	0.398533	0.4022	353.15	9.5736	0.981075	https://doi.org/10.1016/j.fluid.2014.01.028
158	DES6.1	[Ch]Cl + GL (1:2) +40.22% H20	0.199267	0.398533	0.4022	363.15	7.5048	0.875339	https://doi.org/10.1016/j.fluid.2014.01.028
159	DES6.1	[Ch]Cl + GL (1:2) +59.78% H20	0.134067	0.268133	0.5978	283.15	54.6306	1.73744	https://doi.org/10.1016/j.fluid.2014.01.028
160	DES6.1	[Ch]Cl + GL (1:2) +59.78% H20	0.134067	0.268133	0.5978	333.15	7.7082	0.886953	https://doi.org/10.1016/j.fluid.2014.01.028
161	DES6.1	[Ch]Cl + GL (1:2) +59.78% H20	0.134067	0.268133	0.5978	343.15	5.6748	0.753951	https://doi.org/10.1016/j.fluid.2014.01.028
162	DES6.1	[Ch]Cl + GL (1:2) +59.78% H20	0.134067	0.268133	0.5978	353.15	4.4946	0.652691	https://doi.org/10.1016/j.fluid.2014.01.028
163	DES6.1	[Ch]Cl + GL (1:2) +59.78% H20	0.134067	0.268133	0.5978	363.15	3.6385	0.560922	https://doi.org/10.1016/j.fluid.2014.01.028
164	DES6.1	[Ch]Cl + GL (1:2) +71.99% H20	0.0933667	0.186733	0.7199	283.15	21.8137	1.33873	https://doi.org/10.1016/j.fluid.2014.01.028
165	DES6.1	[Ch]Cl + GL (1:2) +71.99% H20	0.0933667	0.186733	0.7199	333.15	3.9458	0.596135	https://doi.org/10.1016/j.fluid.2014.01.028
166	DES6.1	[Ch]Cl + GL (1:2) +71.99% H20	0.0933667	0.186733	0.7199	343.15	3.1519	0.498572	https://doi.org/10.1016/j.fluid.2014.01.028
167	DES6.1	[Ch]Cl + GL (1:2) +71.99% H20	0.0933667	0.186733	0.7199	353.15	2.5717	0.41022	https://doi.org/10.1016/j.fluid.2014.01.028
168	DES6.1	[Ch]Cl + GL (1:2) +71.99% H20	0.0933667	0.186733	0.7199	363.15	2.1426	0.330941	https://doi.org/10.1016/j.fluid.2014.01.028
169	DES6.1	[Ch]Cl + GL (1:2) +79.97% H20	0.0667667	0.133533	0.7997	283.15	11.3182	1.05378	https://doi.org/10.1016/j.fluid.2014.01.028
170	DES6.1	[Ch]Cl + GL (1:2) +79.97% H20	0.0667667	0.133533	0.7997	333.15	2.4063	0.38135	https://doi.org/10.1016/j.fluid.2014.01.028
171	DES6.1	[Ch]Cl + GL (1:2) +79.97% H20	0.0667667	0.133533	0.7997	343.15	1.9711	0.294709	https://doi.org/10.1016/j.fluid.2014.01.028
172	DES6.1	[Ch]Cl + GL (1:2) +79.97% H20	0.0667667	0.133533	0.7997	353.15	1.6472	0.216746	https://doi.org/10.1016/j.fluid.2014.01.028
173	DES6.1	[Ch]Cl + GL (1:2) +79.97% H20	0.0667667	0.133533	0.7997	363.15	1.3986	0.145694	https://doi.org/10.1016/j.fluid.2014.01.028
174	DES6.1	[Ch]Cl + GL (1:2) +85.74% H20	0.0475333	0.0950667	0.8574	283.15	6.0668	0.78296	https://doi.org/10.1016/j.fluid.2014.01.028
175	DES6.1	[Ch]Cl + GL (1:2) +85.74% H20	0.0475333	0.0950667	0.8574	333.15	1.6547	0.218719	https://doi.org/10.1016/j.fluid.2014.01.028
176	DES6.1	[Ch]Cl + GL (1:2) +85.74% H20	0.0475333	0.0950667	0.8574	343.15	1.3842	0.141199	https://doi.org/10.1016/j.fluid.2014.01.028
177	DES6.1	[Ch]Cl + GL (1:2) +85.74% H20	0.0475333	0.0950667	0.8574	353.15	1.1855	0.0739016	https://doi.org/10.1016/j.fluid.2014.01.028
178	DES6.1	[Ch]Cl + GL (1:2) +85.74% H20	0.0475333	0.0950667	0.8574	363.15	1.0262	0.011232	https://doi.org/10.1016/j.fluid.2014.01.028
179	DES6.1	[Ch]Cl + GL (1:2) +90.07% H20	0.0331	0.0662	0.9007	283.15	3.8894	0.589883	https://doi.org/10.1016/j.fluid.2014.01.028
180	DES6.1	[Ch]Cl + GL (1:2) +90.07% H20	0.0331	0.0662	0.9007	333.15	1.1824	0.0727644	https://doi.org/10.1016/j.fluid.2014.01.028
181	DES6.1	[Ch]Cl + GL (1:2) +90.07% H20	0.0331	0.0662	0.9007	343.15	1.004	0.00173371	https://doi.org/10.1016/j.fluid.2014.01.028
182	DES6.1	[Ch]Cl + GL (1:2) +90.07% H20	0.0331	0.0662	0.9007	353.15	0.8822	-0.0544329	https://doi.org/10.1016/j.fluid.2014.01.028
183	DES6.1	[Ch]Cl + GL (1:2) +90.07% H20	0.0331	0.0662	0.9007	363.15	0.7702	-0.113396	https://doi.org/10.1016/j.fluid.2014.01.028
184	DES6.1	[Ch]Cl + GL (1:2) +93.35% H20	0.0221667	0.0443333	0.9335	283.15	2.6941	0.430414	https://doi.org/10.1016/j.fluid.2014.01.028
185	DES6.1	[Ch]Cl + GL (1:2) +93.35% H20	0.0221667	0.0443333	0.9335	333.15	0.8829	-0.0540885	https://doi.org/10.1016/j.fluid.2014.01.028
186	DES6.1	[Ch]Cl + GL (1:2) +93.35% H20	0.0221667	0.0443333	0.9335	343.15	0.7359	-0.133181	https://doi.org/10.1016/j.fluid.2014.01.028
187	DES6.1	[Ch]Cl + GL (1:2) +93.35% H20	0.0221667	0.0443333	0.9335	353.15	0.6654	-0.176917	https://doi.org/10.1016/j.fluid.2014.01.028
188	DES6.1	[Ch]Cl + GL (1:2) +93.35% H20	0.0221667	0.0443333	0.9335	363.15	0.6145	-0.211478	https://doi.org/10.1016/j.fluid.2014.01.028
189	DES6.1	[Ch]Cl + GL (1:2) +96.02% H20	0.0132667	0.0265333	0.9602	283.15	2.0141	0.304081	https://doi.org/10.1016/j.fluid.2014.01.028
190	DES6.1	[Ch]Cl + GL (1:2) +96.02% H20	0.0132667	0.0265333	0.9602	333.15	0.6999	-0.154964	https://doi.org/10.1016/j.fluid.2014.01.028
191	DES6.1	[Ch]Cl + GL (1:2) +96.02% H20	0.0132667	0.0265333	0.9602	343.15	0.6006	-0.221415	https://doi.org/10.1016/j.fluid.2014.01.028
192	DES6.1	[Ch]Cl + GL (1:2) +96.02% H20	0.0132667	0.0265333	0.9602	353.15	0.5212	-0.282996	https://doi.org/10.1016/j.fluid.2014.01.028
193	DES6.1	[Ch]Cl + GL (1:2) +96.02% H20	0.0132667	0.0265333	0.9602	363.15	0.4654	-0.332174	https://doi.org/10.1016/j.fluid.2014.01.028
194	DES6.1	[Ch]Cl + GL (1:2) +98.19% H20	0.00603333	0.0120667	0.9819	283.15	1.5754	0.197391	https://doi.org/10.1016/j.fluid.2014.01.028
195	DES6.1	[Ch]Cl + GL (1:2) +98.19% H20	0.00603333	0.0120667	0.9819	333.15	0.5652	-0.247798	https://doi.org/10.1016/j.fluid.2014.01.028
196	DES6.1	[Ch]Cl + GL (1:2) +98.19% H20	0.00603333	0.0120667	0.9819	343.15	0.4876	-0.311936	https://doi.org/10.1016/j.fluid.2014.01.028
197	DES6.1	[Ch]Cl + GL (1:2) +98.19% H20	0.00603333	0.0120667	0.9819	353.15	0.4353	-0.361211	https://doi.org/10.1016/j.fluid.2014.01.028
198	DES6.1	[Ch]Cl + GL (1:2) +98.19% H20	0.00603333	0.0120667	0.9819	363.15	0.3862	-0.413188	https://doi.org/10.1016/j.fluid.2014.01.028
199	DES6.1	[Ch]Cl + GL (1:2) +10.03% H20	0.2999	0.5998	0.1003	288.15	551.58	2.74161	https://dx.doi.org/10.1021/acs.jced.9b01113
200	DES6.1	[Ch]Cl + GL (1:2) +10.03% H20	0.2999	0.5998	0.1003	293.15	385.8	2.58636	https://dx.doi.org/10.1021/acs.jced.9b01113
201	DES6.1	[Ch]Cl + GL (1:2) +10.03% H20	0.2999	0.5998	0.1003	298.15	278.35	2.44459	https://dx.doi.org/10.1021/acs.jced.9b01113
202	DES6.1	[Ch]Cl + GL (1:2) +10.03% H20	0.2999	0.5998	0.1003	303.15	203.71	2.30901	https://dx.doi.org/10.1021/acs.jced.9b01113
203	DES6.1	[Ch]Cl + GL (1:2) +10.03% H20	0.2999	0.5998	0.1003	308.15	152.74	2.18395	https://dx.doi.org/10.1021/acs.jced.9b01113
204	DES6.1	[Ch]Cl + GL (1:2) +10.03% H20	0.2999	0.5998	0.1003	313.15	116.8	2.06744	https://dx.doi.org/10.1021/acs.jced.9b01113
205	DES6.1	[Ch]Cl + GL (1:2) +10.03% H20	0.2999	0.5998	0.1003	318.15	90.32	1.95578	https://dx.doi.org/10.1021/acs.jced.9b01113
206	DES6.1	[Ch]Cl + GL (1:2) +10.03% H20	0.2999	0.5998	0.1003	323.15	71.21	1.85254	https://dx.doi.org/10.1021/acs.jced.9b01113
207	DES6.1	[Ch]Cl + GL (1:2) +19.99% H20	0.2667	0.5334	0.1999	288.15	372.4	2.57101	https://dx.doi.org/10.1021/acs.jced.9b01113
208	DES6.1	[Ch]Cl + GL (1:2) +19.99% H20	0.2667	0.5334	0.1999	293.15	265.3	2.42374	https://dx.doi.org/10.1021/acs.jced.9b01113
209	DES6.1	[Ch]Cl + GL (1:2) +19.99% H20	0.2667	0.5334	0.1999	298.15	192.52	2.28448	https://dx.doi.org/10.1021/acs.jced.9b01113
210	DES6.1	[Ch]Cl + GL (1:2) +19.99% H20	0.2667	0.5334	0.1999	303.15	143.54	2.15697	https://dx.doi.org/10.1021/acs.jced.9b01113
211	DES6.1	[Ch]Cl + GL (1:2) +19.99% H20	0.2667	0.5334	0.1999	308.15	108.98	2.03735	https://dx.doi.org/10.1021/acs.jced.9b01113
212	DES6.1	[Ch]Cl + GL (1:2) +19.99% H20	0.2667	0.5334	0.1999	313.15	83.86	1.92355	https://dx.doi.org/10.1021/acs.jced.9b01113
213	DES6.1	[Ch]Cl + GL (1:2) +19.99% H20	0.2667	0.5334	0.1999	318.15	66.5	1.82282	https://dx.doi.org/10.1021/acs.jced.9b01113
214	DES6.1	[Ch]Cl + GL (1:2) +19.99% H20	0.2667	0.5334	0.1999	323.15	52.58	1.72082	https://dx.doi.org/10.1021/acs.jced.9b01113
215	DES6.1	[Ch]Cl + GL (1:2) +30.01% H20	0.2333	0.4666	0.3001	288.15	199.14	2.29916	https://dx.doi.org/10.1021/acs.jced.9b01113
216	DES6.1	[Ch]Cl + GL (1:2) +30.01% H20	0.2333	0.4666	0.3001	293.15	141.84	2.1518	https://dx.doi.org/10.1021/acs.jced.9b01113
217	DES6.1	[Ch]Cl + GL (1:2) +30.01% H20	0.2333	0.4666	0.3001	298.15	104.94	2.02094	https://dx.doi.org/10.1021/acs.jced.9b01113
218	DES6.1	[Ch]Cl + GL (1:2) +30.01% H20	0.2333	0.4666	0.3001	303.15	79.09	1.89812	https://dx.doi.org/10.1021/acs.jced.9b01113
219	DES6.1	[Ch]Cl + GL (1:2) +30.01% H20	0.2333	0.4666	0.3001	308.15	60.97	1.78512	https://dx.doi.org/10.1021/acs.jced.9b01113
220	DES6.1	[Ch]Cl + GL (1:2) +30.01% H20	0.2333	0.4666	0.3001	313.15	47.78	1.67925	https://dx.doi.org/10.1021/acs.jced.9b01113
221	DES6.1	[Ch]Cl + GL (1:2) +30.01% H20	0.2333	0.4666	0.3001	318.15	38.4	1.58433	https://dx.doi.org/10.1021/acs.jced.9b01113
222	DES6.1	[Ch]Cl + GL (1:2) +30.01% H20	0.2333	0.4666	0.3001	323.15	31.05	1.49206	https://dx.doi.org/10.1021/acs.jced.9b01113
223	DES6.1	[Ch]Cl + GL (1:2) +40% H20	0.2	0.4	0.4	288.15	120.04	2.07933	https://dx.doi.org/10.1021/acs.jced.9b01113
224	DES6.1	[Ch]Cl + GL (1:2) +40% H20	0.2	0.4	0.4	293.15	88.51	1.94699	https://dx.doi.org/10.1021/acs.jced.9b01113
225	DES6.1	[Ch]Cl + GL (1:2) +40% H20	0.2	0.4	0.4	298.15	66.51	1.82289	https://dx.doi.org/10.1021/acs.jced.9b01113
226	DES6.1	[Ch]Cl + GL (1:2) +40% H20	0.2	0.4	0.4	303.15	51.16	1.70893	https://dx.doi.org/10.1021/acs.jced.9b01113
227	DES6.1	[Ch]Cl + GL (1:2) +40% H20	0.2	0.4	0.4	308.15	40.42	1.6066	https://dx.doi.org/10.1021/acs.jced.9b01113
228	DES6.1	[Ch]Cl + GL (1:2) +40% H20	0.2	0.4	0.4	313.15	32.24	1.5084	https://dx.doi.org/10.1021/acs.jced.9b01113
229	DES6.1	[Ch]Cl + GL (1:2) +40% H20	0.2	0.4	0.4	318.15	26.09	1.41647	https://dx.doi.org/10.1021/acs.jced.9b01113
230	DES6.1	[Ch]Cl + GL (1:2) +40% H20	0.2	0.4	0.4	323.15	21.4	1.33041	https://dx.doi.org/10.1021/acs.jced.9b01113
231	DES6.1	[Ch]Cl + GL (1:2) +50.01% H20	0.166633	0.333267	0.5001	288.15	68.67	1.83677	https://dx.doi.org/10.1021/acs.jced.9b01113
232	DES6.1	[Ch]Cl + GL (1:2) +50.01% H20	0.166633	0.333267	0.5001	293.15	51.92	1.71533	https://dx.doi.org/10.1021/acs.jced.9b01113
233	DES6.1	[Ch]Cl + GL (1:2) +50.01% H20	0.166633	0.333267	0.5001	298.15	40.21	1.60433	https://dx.doi.org/10.1021/acs.jced.9b01113
234	DES6.1	[Ch]Cl + GL (1:2) +50.01% H20	0.166633	0.333267	0.5001	303.15	31.66	1.50051	https://dx.doi.org/10.1021/acs.jced.9b01113
235	DES6.1	[Ch]Cl + GL (1:2) +50.01% H20	0.166633	0.333267	0.5001	308.15	25.33	1.40364	https://dx.doi.org/10.1021/acs.jced.9b01113
236	DES6.1	[Ch]Cl + GL (1:2) +50.01% H20	0.166633	0.333267	0.5001	313.15	20.61	1.31408	https://dx.doi.org/10.1021/acs.jced.9b01113
237	DES6.1	[Ch]Cl + GL (1:2) +50.01% H20	0.166633	0.333267	0.5001	318.15	16.94	1.22891	https://dx.doi.org/10.1021/acs.jced.9b01113
238	DES6.1	[Ch]Cl + GL (1:2) +50.01% H20	0.166633	0.333267	0.5001	323.15	14.2	1.15229	https://dx.doi.org/10.1021/acs.jced.9b01113
239	DES6.1	[Ch]Cl + GL (1:2) +60% H20	0.133333	0.266667	0.6	288.15	36.8	1.56585	https://dx.doi.org/10.1021/acs.jced.9b01113
240	DES6.1	[Ch]Cl + GL (1:2) +60% H20	0.133333	0.266667	0.6	293.15	28.68	1.45758	https://dx.doi.org/10.1021/acs.jced.9b01113
241	DES6.1	[Ch]Cl + GL (1:2) +60% H20	0.133333	0.266667	0.6	298.15	22.75	1.35698	https://dx.doi.org/10.1021/acs.jced.9b01113
242	DES6.1	[Ch]Cl + GL (1:2) +60% H20	0.133333	0.266667	0.6	303.15	18.36	1.26387	https://dx.doi.org/10.1021/acs.jced.9b01113
243	DES6.1	[Ch]Cl + GL (1:2) +60% H20	0.133333	0.266667	0.6	308.15	15.03	1.17696	https://dx.doi.org/10.1021/acs.jced.9b01113
244	DES6.1	[Ch]Cl + GL (1:2) +60% H20	0.133333	0.266667	0.6	313.15	12.82	1.10789	https://dx.doi.org/10.1021/acs.jced.9b01113
245	DES6.1	[Ch]Cl + GL (1:2) +60% H20	0.133333	0.266667	0.6	318.15	11.01	1.04179	https://dx.doi.org/10.1021/acs.jced.9b01113
246	DES6.1	[Ch]Cl + GL (1:2) +60% H20	0.133333	0.266667	0.6	323.15	9.46	0.975891	https://dx.doi.org/10.1021/acs.jced.9b01113
247	DES6.1	[Ch]Cl + GL (1:2) +60% H20	0.0999667	0.199933	0.7001	288.15	17.71	1.24822	https://dx.doi.org/10.1021/acs.jced.9b01113
248	DES6.1	[Ch]Cl + GL (1:2) +70.01% H20	0.0999667	0.199933	0.7001	293.15	14.33	1.15625	https://dx.doi.org/10.1021/acs.jced.9b01113
249	DES6.1	[Ch]Cl + GL (1:2) +70.01% H20	0.0999667	0.199933	0.7001	298.15	12.16	1.08493	https://dx.doi.org/10.1021/acs.jced.9b01113
250	DES6.1	[Ch]Cl + GL (1:2) +70.01% H20	0.0999667	0.199933	0.7001	303.15	10.28	1.01199	https://dx.doi.org/10.1021/acs.jced.9b01113
251	DES6.1	[Ch]Cl + GL (1:2) +70.01% H20	0.0999667	0.199933	0.7001	308.15	8.72	0.940516	https://dx.doi.org/10.1021/acs.jced.9b01113
252	DES6.1	[Ch]Cl + GL (1:2) +70.01% H20	0.0999667	0.199933	0.7001	313.15	7.41	0.869818	https://dx.doi.org/10.1021/acs.jced.9b01113
253	DES6.1	[Ch]Cl + GL (1:2) +70.01% H20	0.0999667	0.199933	0.7001	318.15	6.31	0.800029	https://dx.doi.org/10.1021/acs.jced.9b01113
254	DES6.1	[Ch]Cl + GL (1:2) +70.01% H20	0.0999667	0.199933	0.7001	323.15	5.37	0.729974	https://dx.doi.org/10.1021/acs.jced.9b01113
255	DES6.1	[Ch]Cl + GL (1:2) +80.04% H20	0.0665333	0.133067	0.8004	288.15	8.8	0.944483	https://dx.doi.org/10.1021/acs.jced.9b01113
256	DES6.1	[Ch]Cl + GL (1:2) +80.04% H20	0.0665333	0.133067	0.8004	293.15	7.34	0.865696	https://dx.doi.org/10.1021/acs.jced.9b01113
257	DES6.1	[Ch]Cl + GL (1:2) +80.04% H20	0.0665333	0.133067	0.8004	298.15	6.19	0.791691	https://dx.doi.org/10.1021/acs.jced.9b01113
258	DES6.1	[Ch]Cl + GL (1:2) +80.04% H20	0.0665333	0.133067	0.8004	303.15	5.28	0.722634	https://dx.doi.org/10.1021/acs.jced.9b01113
259	DES6.1	[Ch]Cl + GL (1:2) +80.04% H20	0.0665333	0.133067	0.8004	308.15	4.55	0.658011	https://dx.doi.org/10.1021/acs.jced.9b01113
260	DES6.1	[Ch]Cl + GL (1:2) +80.04% H20	0.0665333	0.133067	0.8004	313.15	3.96	0.597695	https://dx.doi.org/10.1021/acs.jced.9b01113
261	DES6.1	[Ch]Cl + GL (1:2) +80.04% H20	0.0665333	0.133067	0.8004	318.15	3.48	0.541579	https://dx.doi.org/10.1021/acs.jced.9b01113
262	DES6.1	[Ch]Cl + GL (1:2) +80.04% H20	0.0665333	0.133067	0.8004	323.15	3.07	0.487138	https://dx.doi.org/10.1021/acs.jced.9b01113
263	DES6.1	[Ch]Cl + GL (1:2) +90% H20	0.0333333	0.0666667	0.9	288.15	3.29	0.517196	https://dx.doi.org/10.1021/acs.jced.9b01113
264	DES6.1	[Ch]Cl + GL (1:2) +90% H20	0.0333333	0.0666667	0.9	293.15	2.84	0.453318	https://dx.doi.org/10.1021/acs.jced.9b01113
265	DES6.1	[Ch]Cl + GL (1:2) +90% H20	0.0333333	0.0666667	0.9	298.15	2.47	0.392697	https://dx.doi.org/10.1021/acs.jced.9b01113
266	DES6.1	[Ch]Cl + GL (1:2) +90% H20	0.0333333	0.0666667	0.9	303.15	2.17	0.33646	https://dx.doi.org/10.1021/acs.jced.9b01113
267	DES6.1	[Ch]Cl + GL (1:2) +90% H20	0.0333333	0.0666667	0.9	308.15	1.92	0.283301	https://dx.doi.org/10.1021/acs.jced.9b01113
268	DES6.1	[Ch]Cl + GL (1:2) +90% H20	0.0333333	0.0666667	0.9	313.15	1.72	0.235528	https://dx.doi.org/10.1021/acs.jced.9b01113
269	DES6.1	[Ch]Cl + GL (1:2) +90% H20	0.0333333	0.0666667	0.9	318.15	1.54	0.187521	https://dx.doi.org/10.1021/acs.jced.9b01113
270	DES6.1	[Ch]Cl + GL (1:2) +90% H20	0.0333333	0.0666667	0.9	323.15	1.4	0.146128	https://dx.doi.org/10.1021/acs.jced.9b01113
271	DES6.1	[Ch]Cl + GL (1:2) +91.01% H20	0.0299667	0.0599333	0.9101	288.15	3.11	0.49276	https://dx.doi.org/10.1021/acs.jced.9b01113
272	DES6.1	[Ch]Cl + GL (1:2) +91.01% H20	0.0299667	0.0599333	0.9101	293.15	2.69	0.429752	https://dx.doi.org/10.1021/acs.jced.9b01113
273	DES6.1	[Ch]Cl + GL (1:2) +91.01% H20	0.0299667	0.0599333	0.9101	298.15	2.35	0.371068	https://dx.doi.org/10.1021/acs.jced.9b01113
274	DES6.1	[Ch]Cl + GL (1:2) +91.01% H20	0.0299667	0.0599333	0.9101	303.15	2.06	0.313867	https://dx.doi.org/10.1021/acs.jced.9b01113
275	DES6.1	[Ch]Cl + GL (1:2) +91.01% H20	0.0299667	0.0599333	0.9101	308.15	1.84	0.264818	https://dx.doi.org/10.1021/acs.jced.9b01113
276	DES6.1	[Ch]Cl + GL (1:2) +91.01% H20	0.0299667	0.0599333	0.9101	313.15	1.64	0.214844	https://dx.doi.org/10.1021/acs.jced.9b01113
277	DES6.1	[Ch]Cl + GL (1:2) +91.01% H20	0.0299667	0.0599333	0.9101	318.15	1.47	0.167317	https://dx.doi.org/10.1021/acs.jced.9b01113
278	DES6.1	[Ch]Cl + GL (1:2) +91.01% H20	0.0299667	0.0599333	0.9101	323.15	1.34	0.127105	https://dx.doi.org/10.1021/acs.jced.9b01113
279	DES6.1	[Ch]Cl + GL (1:2) +92.01% H20	0.0266333	0.0532667	0.9201	288.15	2.66	0.424882	https://dx.doi.org/10.1021/acs.jced.9b01113
280	DES6.1	[Ch]Cl + GL (1:2) +92.01% H20	0.0266333	0.0532667	0.9201	293.15	2.32	0.365488	https://dx.doi.org/10.1021/acs.jced.9b01113
281	DES6.1	[Ch]Cl + GL (1:2) +92.01% H20	0.0266333	0.0532667	0.9201	298.15	2.04	0.30963	https://dx.doi.org/10.1021/acs.jced.9b01113
282	DES6.1	[Ch]Cl + GL (1:2) +92.01% H20	0.0266333	0.0532667	0.9201	303.15	1.81	0.257679	https://dx.doi.org/10.1021/acs.jced.9b01113
283	DES6.1	[Ch]Cl + GL (1:2) +92.01% H20	0.0266333	0.0532667	0.9201	308.15	1.61	0.206826	https://dx.doi.org/10.1021/acs.jced.9b01113
284	DES6.1	[Ch]Cl + GL (1:2) +92.01% H20	0.0266333	0.0532667	0.9201	313.15	1.45	0.161368	https://dx.doi.org/10.1021/acs.jced.9b01113
285	DES6.1	[Ch]Cl + GL (1:2) +92.01% H20	0.0266333	0.0532667	0.9201	318.15	1.32	0.120574	https://dx.doi.org/10.1021/acs.jced.9b01113
286	DES6.1	[Ch]Cl + GL (1:2) +92.01% H20	0.0266333	0.0532667	0.9201	323.15	1.2	0.0791812	https://dx.doi.org/10.1021/acs.jced.9b01113
287	DES6.1	[Ch]Cl + GL (1:2) +93.02% H20	0.0232667	0.0465333	0.9302	288.15	2.44	0.38739	https://dx.doi.org/10.1021/acs.jced.9b01113
288	DES6.1	[Ch]Cl + GL (1:2) +93.02% H20	0.0232667	0.0465333	0.9302	293.15	2.12	0.326336	https://dx.doi.org/10.1021/acs.jced.9b01113
289	DES6.1	[Ch]Cl + GL (1:2) +93.02% H20	0.0232667	0.0465333	0.9302	298.15	1.86	0.269513	https://dx.doi.org/10.1021/acs.jced.9b01113
290	DES6.1	[Ch]Cl + GL (1:2) +93.02% H20	0.0232667	0.0465333	0.9302	303.15	1.65	0.217484	https://dx.doi.org/10.1021/acs.jced.9b01113
291	DES6.1	[Ch]Cl + GL (1:2) +93.02% H20	0.0232667	0.0465333	0.9302	308.15	1.47	0.167317	https://dx.doi.org/10.1021/acs.jced.9b01113
292	DES6.1	[Ch]Cl + GL (1:2) +93.02% H20	0.0232667	0.0465333	0.9302	313.15	1.33	0.123852	https://dx.doi.org/10.1021/acs.jced.9b01113
293	DES6.1	[Ch]Cl + GL (1:2) +93.02% H20	0.0232667	0.0465333	0.9302	318.15	1.2	0.0791812	https://dx.doi.org/10.1021/acs.jced.9b01113
294	DES6.1	[Ch]Cl + GL (1:2) +93.02% H20	0.0232667	0.0465333	0.9302	323.15	1.09	0.0374265	https://dx.doi.org/10.1021/acs.jced.9b01113
295	DES6.1	[Ch]Cl + GL (1:2) +94.01% H20	0.0199667	0.0399333	0.9401	288.15	2.2	0.342423	https://dx.doi.org/10.1021/acs.jced.9b01113
296	DES6.1	[Ch]Cl + GL (1:2) +94.01% H20	0.0199667	0.0399333	0.9401	293.15	1.92	0.283301	https://dx.doi.org/10.1021/acs.jced.9b01113
297	DES6.1	[Ch]Cl + GL (1:2) +94.01% H20	0.0199667	0.0399333	0.9401	298.15	1.69	0.227887	https://dx.doi.org/10.1021/acs.jced.9b01113
298	DES6.1	[Ch]Cl + GL (1:2) +94.01% H20	0.0199667	0.0399333	0.9401	303.15	1.49	0.173186	https://dx.doi.org/10.1021/acs.jced.9b01113
299	DES6.1	[Ch]Cl + GL (1:2) +94.01% H20	0.0199667	0.0399333	0.9401	308.15	1.34	0.127105	https://dx.doi.org/10.1021/acs.jced.9b01113
300	DES6.1	[Ch]Cl + GL (1:2) +94.01% H20	0.0199667	0.0399333	0.9401	313.15	1.21	0.0827854	https://dx.doi.org/10.1021/acs.jced.9b01113
301	DES6.1	[Ch]Cl + GL (1:2) +94.01% H20	0.0199667	0.0399333	0.9401	318.15	1.09	0.0374265	https://dx.doi.org/10.1021/acs.jced.9b01113
302	DES6.1	[Ch]Cl + GL (1:2) +94.01% H20	0.0199667	0.0399333	0.9401	323.15	1	0	https://dx.doi.org/10.1021/acs.jced.9b01113
303	DES6.1	[Ch]Cl + GL (1:2) +95.01% H20	0.0166333	0.0332667	0.9501	288.15	1.98	0.296665	https://dx.doi.org/10.1021/acs.jced.9b01113
304	DES6.1	[Ch]Cl + GL (1:2) +95.01% H20	0.0166333	0.0332667	0.9501	293.15	1.73	0.238046	https://dx.doi.org/10.1021/acs.jced.9b01113
305	DES6.1	[Ch]Cl + GL (1:2) +95.01% H20	0.0166333	0.0332667	0.9501	298.15	1.52	0.181844	https://dx.doi.org/10.1021/acs.jced.9b01113
306	DES6.1	[Ch]Cl + GL (1:2) +95.01% H20	0.0166333	0.0332667	0.9501	303.15	1.36	0.133539	https://dx.doi.org/10.1021/acs.jced.9b01113
307	DES6.1	[Ch]Cl + GL (1:2) +95.01% H20	0.0166333	0.0332667	0.9501	308.15	1.22	0.0863598	https://dx.doi.org/10.1021/acs.jced.9b01113
308	DES6.1	[Ch]Cl + GL (1:2) +95.01% H20	0.0166333	0.0332667	0.9501	313.15	1.1	0.0413927	https://dx.doi.org/10.1021/acs.jced.9b01113
309	DES6.1	[Ch]Cl + GL (1:2) +95.01% H20	0.0166333	0.0332667	0.9501	318.15	1	0	https://dx.doi.org/10.1021/acs.jced.9b01113
310	DES6.1	[Ch]Cl + GL (1:2) +95.01% H20	0.0166333	0.0332667	0.9501	323.15	0.91	-0.0409586	https://dx.doi.org/10.1021/acs.jced.9b01113
311	DES6.1	[Ch]Cl + GL (1:2) +96% H20	0.0133333	0.0266667	0.96	288.15	1.78	0.25042	https://dx.doi.org/10.1021/acs.jced.9b01113
312	DES6.1	[Ch]Cl + GL (1:2) +96% H20	0.0133333	0.0266667	0.96	293.15	1.56	0.193125	https://dx.doi.org/10.1021/acs.jced.9b01113
313	DES6.1	[Ch]Cl + GL (1:2) +96% H20	0.0133333	0.0266667	0.96	298.15	1.38	0.139879	https://dx.doi.org/10.1021/acs.jced.9b01113
314	DES6.1	[Ch]Cl + GL (1:2) +96% H20	0.0133333	0.0266667	0.96	303.15	1.23	0.0899051	https://dx.doi.org/10.1021/acs.jced.9b01113
315	DES6.1	[Ch]Cl + GL (1:2) +96% H20	0.0133333	0.0266667	0.96	308.15	1.1	0.0413927	https://dx.doi.org/10.1021/acs.jced.9b01113
316	DES6.1	[Ch]Cl + GL (1:2) +96% H20	0.0133333	0.0266667	0.96	313.15	1	0	https://dx.doi.org/10.1021/acs.jced.9b01113
317	DES6.1	[Ch]Cl + GL (1:2) +96% H20	0.0133333	0.0266667	0.96	318.15	0.9	-0.0457575	https://dx.doi.org/10.1021/acs.jced.9b01113
318	DES6.1	[Ch]Cl + GL (1:2) +96% H20	0.0133333	0.0266667	0.96	323.15	0.83	-0.0809219	https://dx.doi.org/10.1021/acs.jced.9b01113
319	DES6.1	[Ch]Cl + GL (1:2) +97% H20	0.01	0.02	0.97	288.15	1.6	0.20412	https://dx.doi.org/10.1021/acs.jced.9b01113
320	DES6.1	[Ch]Cl + GL (1:2) +97% H20	0.01	0.02	0.97	293.15	1.41	0.149219	https://dx.doi.org/10.1021/acs.jced.9b01113
321	DES6.1	[Ch]Cl + GL (1:2) +97% H20	0.01	0.02	0.97	298.15	1.25	0.09691	https://dx.doi.org/10.1021/acs.jced.9b01113
322	DES6.1	[Ch]Cl + GL (1:2) +97% H20	0.01	0.02	0.97	303.15	1.11	0.045323	https://dx.doi.org/10.1021/acs.jced.9b01113
323	DES6.1	[Ch]Cl + GL (1:2) +97% H20	0.01	0.02	0.97	308.15	1	0	https://dx.doi.org/10.1021/acs.jced.9b01113
324	DES6.1	[Ch]Cl + GL (1:2) +97% H20	0.01	0.02	0.97	313.15	0.9	-0.0457575	https://dx.doi.org/10.1021/acs.jced.9b01113
325	DES6.1	[Ch]Cl + GL (1:2) +97% H20	0.01	0.02	0.97	318.15	0.82	-0.0861861	https://dx.doi.org/10.1021/acs.jced.9b01113
326	DES6.1	[Ch]Cl + GL (1:2) +97% H20	0.01	0.02	0.97	323.15	0.75	-0.124939	https://dx.doi.org/10.1021/acs.jced.9b01113
327	DES6.1	[Ch]Cl + GL (1:2) +98% H20	0.00666667	0.0133333	0.98	288.15	1.43	0.155336	https://dx.doi.org/10.1021/acs.jced.9b01113
328	DES6.1	[Ch]Cl + GL (1:2) +98% H20	0.00666667	0.0133333	0.98	293.15	1.26	0.100371	https://dx.doi.org/10.1021/acs.jced.9b01113
329	DES6.1	[Ch]Cl + GL (1:2) +98% H20	0.00666667	0.0133333	0.98	298.15	1.12	0.049218	https://dx.doi.org/10.1021/acs.jced.9b01113
330	DES6.1	[Ch]Cl + GL (1:2) +98% H20	0.00666667	0.0133333	0.98	303.15	1	0	https://dx.doi.org/10.1021/acs.jced.9b01113
331	DES6.1	[Ch]Cl + GL (1:2) +98% H20	0.00666667	0.0133333	0.98	308.15	0.9	-0.0457575	https://dx.doi.org/10.1021/acs.jced.9b01113
332	DES6.1	[Ch]Cl + GL (1:2) +98% H20	0.00666667	0.0133333	0.98	313.15	0.82	-0.0861861	https://dx.doi.org/10.1021/acs.jced.9b01113
333	DES6.1	[Ch]Cl + GL (1:2) +98% H20	0.00666667	0.0133333	0.98	318.15	0.74	-0.130768	https://dx.doi.org/10.1021/acs.jced.9b01113
334	DES6.1	[Ch]Cl + GL (1:2) +98% H20	0.00666667	0.0133333	0.98	323.15	0.68	-0.167491	https://dx.doi.org/10.1021/acs.jced.9b01113
335	DES6.1	[Ch]Cl + GL (1:2) +99% H20	0.00333333	0.00666667	0.99	288.15	1.28	0.10721	https://dx.doi.org/10.1021/acs.jced.9b01113
336	DES6.1	[Ch]Cl + GL (1:2) +99% H20	0.00333333	0.00666667	0.99	293.15	1.12	0.049218	https://dx.doi.org/10.1021/acs.jced.9b01113
337	DES6.1	[Ch]Cl + GL (1:2) +99% H20	0.00333333	0.00666667	0.99	298.15	1	0	https://dx.doi.org/10.1021/acs.jced.9b01113
338	DES6.1	[Ch]Cl + GL (1:2) +99% H20	0.00333333	0.00666667	0.99	303.15	0.9	-0.0457575	https://dx.doi.org/10.1021/acs.jced.9b01113
339	DES6.1	[Ch]Cl + GL (1:2) +99% H20	0.00333333	0.00666667	0.99	308.15	0.81	-0.091515	https://dx.doi.org/10.1021/acs.jced.9b01113
340	DES6.1	[Ch]Cl + GL (1:2) +99% H20	0.00333333	0.00666667	0.99	313.15	0.73	-0.136677	https://dx.doi.org/10.1021/acs.jced.9b01113
341	DES6.1	[Ch]Cl + GL (1:2) +99% H20	0.00333333	0.00666667	0.99	318.15	0.67	-0.173925	https://dx.doi.org/10.1021/acs.jced.9b01113
342	DES6.1	[Ch]Cl + GL (1:2) +99% H20	0.00333333	0.00666667	0.99	323.15	0.63	-0.200659	https://dx.doi.org/10.1021/acs.jced.9b01113
343	DES6.2	[Ch]Cl + GL (1:2) + 9.97% MeOH	0.3001	0.6002	0.0997	288.15	425.75	2.62915	https://dx.doi.org/10.1021/acs.jced.9b01113
344	DES6.2	[Ch]Cl + GL (1:2) + 9.97% MeOH	0.3001	0.6002	0.0997	293.15	302.3	2.48044	https://dx.doi.org/10.1021/acs.jced.9b01113
345	DES6.2	[Ch]Cl + GL (1:2) + 9.97% MeOH	0.3001	0.6002	0.0997	298.15	217.59	2.33764	https://dx.doi.org/10.1021/acs.jced.9b01113
346	DES6.2	[Ch]Cl + GL (1:2) + 9.97% MeOH	0.3001	0.6002	0.0997	303.15	162.02	2.20957	https://dx.doi.org/10.1021/acs.jced.9b01113
347	DES6.2	[Ch]Cl + GL (1:2) + 9.97% MeOH	0.3001	0.6002	0.0997	308.15	122.16	2.08693	https://dx.doi.org/10.1021/acs.jced.9b01113
348	DES6.2	[Ch]Cl + GL (1:2) + 9.97% MeOH	0.3001	0.6002	0.0997	313.15	94.32	1.9746	https://dx.doi.org/10.1021/acs.jced.9b01113
349	DES6.2	[Ch]Cl + GL (1:2) + 9.97% MeOH	0.3001	0.6002	0.0997	318.15	73.34	1.86534	https://dx.doi.org/10.1021/acs.jced.9b01113
350	DES6.2	[Ch]Cl + GL (1:2) + 9.97% MeOH	0.3001	0.6002	0.0997	323.15	58.6	1.7679	https://dx.doi.org/10.1021/acs.jced.9b01113
351	DES6.2	[Ch]Cl + GL (1:2) + 19.98% MeOH	0.266733	0.533467	0.1998	288.15	223.3	2.34889	https://dx.doi.org/10.1021/acs.jced.9b01113
352	DES6.2	[Ch]Cl + GL (1:2) + 19.98% MeOH	0.266733	0.533467	0.1998	293.15	162.51	2.21088	https://dx.doi.org/10.1021/acs.jced.9b01113
353	DES6.2	[Ch]Cl + GL (1:2) + 19.98% MeOH	0.266733	0.533467	0.1998	298.15	120.79	2.08203	https://dx.doi.org/10.1021/acs.jced.9b01113
354	DES6.2	[Ch]Cl + GL (1:2) + 19.98% MeOH	0.266733	0.533467	0.1998	303.15	91.62	1.96199	https://dx.doi.org/10.1021/acs.jced.9b01113
355	DES6.2	[Ch]Cl + GL (1:2) + 19.98% MeOH	0.266733	0.533467	0.1998	308.15	70.82	1.85016	https://dx.doi.org/10.1021/acs.jced.9b01113
356	DES6.2	[Ch]Cl + GL (1:2) + 19.98% MeOH	0.266733	0.533467	0.1998	313.15	55.91	1.74749	https://dx.doi.org/10.1021/acs.jced.9b01113
357	DES6.2	[Ch]Cl + GL (1:2) + 19.98% MeOH	0.266733	0.533467	0.1998	318.15	44.64	1.64972	https://dx.doi.org/10.1021/acs.jced.9b01113
358	DES6.2	[Ch]Cl + GL (1:2) + 19.98% MeOH	0.266733	0.533467	0.1998	323.15	36.07	1.55715	https://dx.doi.org/10.1021/acs.jced.9b01113
359	DES6.2	[Ch]Cl + GL (1:2) + 30.03% MeOH	0.233233	0.466467	0.3003	288.15	121.09	2.08311	https://dx.doi.org/10.1021/acs.jced.9b01113
360	DES6.2	[Ch]Cl + GL (1:2) + 30.03% MeOH	0.233233	0.466467	0.3003	293.15	90.55	1.95689	https://dx.doi.org/10.1021/acs.jced.9b01113
361	DES6.2	[Ch]Cl + GL (1:2) + 30.03% MeOH	0.233233	0.466467	0.3003	298.15	69.23	1.84029	https://dx.doi.org/10.1021/acs.jced.9b01113
362	DES6.2	[Ch]Cl + GL (1:2) + 30.03% MeOH	0.233233	0.466467	0.3003	303.15	53.73	1.73022	https://dx.doi.org/10.1021/acs.jced.9b01113
363	DES6.2	[Ch]Cl + GL (1:2) + 30.03% MeOH	0.233233	0.466467	0.3003	308.15	42.42	1.62757	https://dx.doi.org/10.1021/acs.jced.9b01113
364	DES6.2	[Ch]Cl + GL (1:2) + 30.03% MeOH	0.233233	0.466467	0.3003	313.15	34.1	1.53275	https://dx.doi.org/10.1021/acs.jced.9b01113
365	DES6.2	[Ch]Cl + GL (1:2) + 30.03% MeOH	0.233233	0.466467	0.3003	318.15	27.92	1.44592	https://dx.doi.org/10.1021/acs.jced.9b01113
366	DES6.2	[Ch]Cl + GL (1:2) + 30.03% MeOH	0.233233	0.466467	0.3003	323.15	23.07	1.36305	https://dx.doi.org/10.1021/acs.jced.9b01113
367	DES6.2	[Ch]Cl + GL (1:2) + 40.01% MeOH	0.199967	0.399933	0.4001	288.15	63.74	1.80441	https://dx.doi.org/10.1021/acs.jced.9b01113
368	DES6.2	[Ch]Cl + GL (1:2) + 40.01% MeOH	0.199967	0.399933	0.4001	293.15	48.95	1.68975	https://dx.doi.org/10.1021/acs.jced.9b01113
369	DES6.2	[Ch]Cl + GL (1:2) + 40.01% MeOH	0.199967	0.399933	0.4001	298.15	38.56	1.58614	https://dx.doi.org/10.1021/acs.jced.9b01113
370	DES6.2	[Ch]Cl + GL (1:2) + 40.01% MeOH	0.199967	0.399933	0.4001	303.15	30.85	1.48926	https://dx.doi.org/10.1021/acs.jced.9b01113
371	DES6.2	[Ch]Cl + GL (1:2) + 40.01% MeOH	0.199967	0.399933	0.4001	308.15	25.06	1.39898	https://dx.doi.org/10.1021/acs.jced.9b01113
372	DES6.2	[Ch]Cl + GL (1:2) + 40.01% MeOH	0.199967	0.399933	0.4001	313.15	20.57	1.31323	https://dx.doi.org/10.1021/acs.jced.9b01113
373	DES6.2	[Ch]Cl + GL (1:2) + 40.01% MeOH	0.199967	0.399933	0.4001	318.15	16.68	1.2222	https://dx.doi.org/10.1021/acs.jced.9b01113
374	DES6.2	[Ch]Cl + GL (1:2) + 40.01% MeOH	0.199967	0.399933	0.4001	323.15	14.28	1.15473	https://dx.doi.org/10.1021/acs.jced.9b01113
375	DES6.2	[Ch]Cl + GL (1:2) + 50.03% MeOH	0.166567	0.333133	0.5003	288.15	32.4	1.51055	https://dx.doi.org/10.1021/acs.jced.9b01113
376	DES6.2	[Ch]Cl + GL (1:2) + 50.03% MeOH	0.166567	0.333133	0.5003	293.15	25.83	1.41212	https://dx.doi.org/10.1021/acs.jced.9b01113
377	DES6.2	[Ch]Cl + GL (1:2) + 50.03% MeOH	0.166567	0.333133	0.5003	298.15	20.91	1.32035	https://dx.doi.org/10.1021/acs.jced.9b01113
378	DES6.2	[Ch]Cl + GL (1:2) + 50.03% MeOH	0.166567	0.333133	0.5003	303.15	16.76	1.22427	https://dx.doi.org/10.1021/acs.jced.9b01113
379	DES6.2	[Ch]Cl + GL (1:2) + 50.03% MeOH	0.166567	0.333133	0.5003	308.15	14.27	1.15442	https://dx.doi.org/10.1021/acs.jced.9b01113
380	DES6.2	[Ch]Cl + GL (1:2) + 50.03% MeOH	0.166567	0.333133	0.5003	313.15	12.15	1.08458	https://dx.doi.org/10.1021/acs.jced.9b01113
381	DES6.2	[Ch]Cl + GL (1:2) + 50.03% MeOH	0.166567	0.333133	0.5003	318.15	10.42	1.01787	https://dx.doi.org/10.1021/acs.jced.9b01113
382	DES6.2	[Ch]Cl + GL (1:2) + 50.03% MeOH	0.166567	0.333133	0.5003	323.15	8.99	0.95376	https://dx.doi.org/10.1021/acs.jced.9b01113
383	DES6.2	[Ch]Cl + GL (1:2) + 59.95% MeOH	0.1335	0.267	0.5995	288.15	16.69	1.22246	https://dx.doi.org/10.1021/acs.jced.9b01113
384	DES6.2	[Ch]Cl + GL (1:2) + 59.95% MeOH	0.1335	0.267	0.5995	293.15	13.79	1.13956	https://dx.doi.org/10.1021/acs.jced.9b01113
385	DES6.2	[Ch]Cl + GL (1:2) + 59.95% MeOH	0.1335	0.267	0.5995	298.15	11.43	1.05805	https://dx.doi.org/10.1021/acs.jced.9b01113
386	DES6.2	[Ch]Cl + GL (1:2) + 59.95% MeOH	0.1335	0.267	0.5995	303.15	9.54	0.979548	https://dx.doi.org/10.1021/acs.jced.9b01113
387	DES6.2	[Ch]Cl + GL (1:2) + 59.95% MeOH	0.1335	0.267	0.5995	308.15	8.15	0.911158	https://dx.doi.org/10.1021/acs.jced.9b01113
388	DES6.2	[Ch]Cl + GL (1:2) + 59.95% MeOH	0.1335	0.267	0.5995	313.15	7.01	0.845718	https://dx.doi.org/10.1021/acs.jced.9b01113
389	DES6.2	[Ch]Cl + GL (1:2) + 59.95% MeOH	0.1335	0.267	0.5995	318.15	6.07	0.783189	https://dx.doi.org/10.1021/acs.jced.9b01113
390	DES6.2	[Ch]Cl + GL (1:2) + 59.95% MeOH	0.1335	0.267	0.5995	323.15	5.34	0.727541	https://dx.doi.org/10.1021/acs.jced.9b01113
391	DES6.2	[Ch]Cl + GL (1:2) + 70.02% MeOH	0.0999333	0.199867	0.7002	288.15	7.75	0.889302	https://dx.doi.org/10.1021/acs.jced.9b01113
392	DES6.2	[Ch]Cl + GL (1:2) + 70.02% MeOH	0.0999333	0.199867	0.7002	293.15	6.58	0.818226	https://dx.doi.org/10.1021/acs.jced.9b01113
393	DES6.2	[Ch]Cl + GL (1:2) + 70.02% MeOH	0.0999333	0.199867	0.7002	298.15	5.67	0.753583	https://dx.doi.org/10.1021/acs.jced.9b01113
394	DES6.2	[Ch]Cl + GL (1:2) + 70.02% MeOH	0.0999333	0.199867	0.7002	303.15	4.93	0.692847	https://dx.doi.org/10.1021/acs.jced.9b01113
395	DES6.2	[Ch]Cl + GL (1:2) + 70.02% MeOH	0.0999333	0.199867	0.7002	308.15	4.33	0.636488	https://dx.doi.org/10.1021/acs.jced.9b01113
396	DES6.2	[Ch]Cl + GL (1:2) + 70.02% MeOH	0.0999333	0.199867	0.7002	313.15	3.81	0.580925	https://dx.doi.org/10.1021/acs.jced.9b01113
397	DES6.2	[Ch]Cl + GL (1:2) + 70.02% MeOH	0.0999333	0.199867	0.7002	318.15	3.38	0.528917	https://dx.doi.org/10.1021/acs.jced.9b01113
398	DES6.2	[Ch]Cl + GL (1:2) + 70.02% MeOH	0.0999333	0.199867	0.7002	323.15	3.02	0.480007	https://dx.doi.org/10.1021/acs.jced.9b01113
399	DES6.2	[Ch]Cl + GL (1:2) + 80.01% MeOH	0.0666333	0.133267	0.8001	288.15	3.63	0.559907	https://dx.doi.org/10.1021/acs.jced.9b01113
400	DES6.2	[Ch]Cl + GL (1:2) + 80.01% MeOH	0.0666333	0.133267	0.8001	293.15	3.2	0.50515	https://dx.doi.org/10.1021/acs.jced.9b01113
401	DES6.2	[Ch]Cl + GL (1:2) + 80.01% MeOH	0.0666333	0.133267	0.8001	298.15	2.83	0.451786	https://dx.doi.org/10.1021/acs.jced.9b01113
402	DES6.2	[Ch]Cl + GL (1:2) + 80.01% MeOH	0.0666333	0.133267	0.8001	303.15	2.53	0.403121	https://dx.doi.org/10.1021/acs.jced.9b01113
403	DES6.2	[Ch]Cl + GL (1:2) + 80.01% MeOH	0.0666333	0.133267	0.8001	308.15	2.26	0.354108	https://dx.doi.org/10.1021/acs.jced.9b01113
404	DES6.2	[Ch]Cl + GL (1:2) + 80.01% MeOH	0.0666333	0.133267	0.8001	313.15	2.05	0.311754	https://dx.doi.org/10.1021/acs.jced.9b01113
405	DES6.2	[Ch]Cl + GL (1:2) + 80.01% MeOH	0.0666333	0.133267	0.8001	318.15	1.85	0.267172	https://dx.doi.org/10.1021/acs.jced.9b01113
406	DES6.2	[Ch]Cl + GL (1:2) + 80.01% MeOH	0.0666333	0.133267	0.8001	323.15	1.68	0.225309	https://dx.doi.org/10.1021/acs.jced.9b01113
407	DES6.2	[Ch]Cl + GL (1:2) + 90.01% MeOH	0.0333	0.0666	0.9001	288.15	1.61	0.206826	https://dx.doi.org/10.1021/acs.jced.9b01113
408	DES6.2	[Ch]Cl + GL (1:2) + 90.01% MeOH	0.0333	0.0666	0.9001	293.15	1.46	0.164353	https://dx.doi.org/10.1021/acs.jced.9b01113
409	DES6.2	[Ch]Cl + GL (1:2) + 90.01% MeOH	0.0333	0.0666	0.9001	298.15	1.33	0.123852	https://dx.doi.org/10.1021/acs.jced.9b01113
410	DES6.2	[Ch]Cl + GL (1:2) + 90.01% MeOH	0.0333	0.0666	0.9001	303.15	1.22	0.0863598	https://dx.doi.org/10.1021/acs.jced.9b01113
411	DES6.2	[Ch]Cl + GL (1:2) + 90.01% MeOH	0.0333	0.0666	0.9001	308.15	1.12	0.049218	https://dx.doi.org/10.1021/acs.jced.9b01113
412	DES6.2	[Ch]Cl + GL (1:2) + 90.01% MeOH	0.0333	0.0666	0.9001	313.15	1.03	0.0128372	https://dx.doi.org/10.1021/acs.jced.9b01113
413	DES6.2	[Ch]Cl + GL (1:2) + 90.01% MeOH	0.0333	0.0666	0.9001	318.15	0.95	-0.0222764	https://dx.doi.org/10.1021/acs.jced.9b01113
414	DES6.2	[Ch]Cl + GL (1:2) + 90.01% MeOH	0.0333	0.0666	0.9001	323.15	0.88	-0.0555173	https://dx.doi.org/10.1021/acs.jced.9b01113
415	DES6.2	[Ch]Cl + GL (1:2) + 91% MeOH	0.03	0.06	0.91	288.15	1.49	0.173186	https://dx.doi.org/10.1021/acs.jced.9b01113
416	DES6.2	[Ch]Cl + GL (1:2) + 91% MeOH	0.03	0.06	0.91	293.15	1.36	0.133539	https://dx.doi.org/10.1021/acs.jced.9b01113
417	DES6.2	[Ch]Cl + GL (1:2) + 91% MeOH	0.03	0.06	0.91	298.15	1.24	0.0934217	https://dx.doi.org/10.1021/acs.jced.9b01113
418	DES6.2	[Ch]Cl + GL (1:2) + 91% MeOH	0.03	0.06	0.91	303.15	1.14	0.0569049	https://dx.doi.org/10.1021/acs.jced.9b01113
419	DES6.2	[Ch]Cl + GL (1:2) + 91% MeOH	0.03	0.06	0.91	308.15	1.01	0.00432137	https://dx.doi.org/10.1021/acs.jced.9b01113
420	DES6.2	[Ch]Cl + GL (1:2) + 91% MeOH	0.03	0.06	0.91	313.15	0.97	-0.0132283	https://dx.doi.org/10.1021/acs.jced.9b01113
421	DES6.2	[Ch]Cl + GL (1:2) + 91% MeOH	0.03	0.06	0.91	318.15	0.9	-0.0457575	https://dx.doi.org/10.1021/acs.jced.9b01113
422	DES6.2	[Ch]Cl + GL (1:2) + 91% MeOH	0.03	0.06	0.91	323.15	0.83	-0.0809219	https://dx.doi.org/10.1021/acs.jced.9b01113
423	DES6.2	[Ch]Cl + GL (1:2) + 92.01% MeOH	0.0266333	0.0532667	0.9201	288.15	1.36	0.133539	https://dx.doi.org/10.1021/acs.jced.9b01113
424	DES6.2	[Ch]Cl + GL (1:2) + 92.01% MeOH	0.0266333	0.0532667	0.9201	293.15	1.24	0.0934217	https://dx.doi.org/10.1021/acs.jced.9b01113
425	DES6.2	[Ch]Cl + GL (1:2) + 92.01% MeOH	0.0266333	0.0532667	0.9201	298.15	1.14	0.0569049	https://dx.doi.org/10.1021/acs.jced.9b01113
426	DES6.2	[Ch]Cl + GL (1:2) + 92.01% MeOH	0.0266333	0.0532667	0.9201	303.15	1.04	0.0170333	https://dx.doi.org/10.1021/acs.jced.9b01113
427	DES6.2	[Ch]Cl + GL (1:2) + 92.01% MeOH	0.0266333	0.0532667	0.9201	308.15	0.96	-0.0177288	https://dx.doi.org/10.1021/acs.jced.9b01113
428	DES6.2	[Ch]Cl + GL (1:2) + 92.01% MeOH	0.0266333	0.0532667	0.9201	313.15	0.89	-0.05061	https://dx.doi.org/10.1021/acs.jced.9b01113
429	DES6.2	[Ch]Cl + GL (1:2) + 92.01% MeOH	0.0266333	0.0532667	0.9201	318.15	0.82	-0.0861861	https://dx.doi.org/10.1021/acs.jced.9b01113
430	DES6.2	[Ch]Cl + GL (1:2) + 92.01% MeOH	0.0266333	0.0532667	0.9201	323.15	0.76	-0.119186	https://dx.doi.org/10.1021/acs.jced.9b01113
431	DES6.2	[Ch]Cl + GL (1:2) + 93% MeOH	0.0233333	0.0466667	0.93	288.15	1.24	0.0934217	https://dx.doi.org/10.1021/acs.jced.9b01113
432	DES6.2	[Ch]Cl + GL (1:2) + 93% MeOH	0.0233333	0.0466667	0.93	293.15	1.14	0.0569049	https://dx.doi.org/10.1021/acs.jced.9b01113
433	DES6.2	[Ch]Cl + GL (1:2) + 93% MeOH	0.0233333	0.0466667	0.93	298.15	1.04	0.0170333	https://dx.doi.org/10.1021/acs.jced.9b01113
434	DES6.2	[Ch]Cl + GL (1:2) + 93% MeOH	0.0233333	0.0466667	0.93	303.15	0.96	-0.0177288	https://dx.doi.org/10.1021/acs.jced.9b01113
435	DES6.2	[Ch]Cl + GL (1:2) + 93% MeOH	0.0233333	0.0466667	0.93	308.15	0.88	-0.0555173	https://dx.doi.org/10.1021/acs.jced.9b01113
436	DES6.2	[Ch]Cl + GL (1:2) + 93% MeOH	0.0233333	0.0466667	0.93	313.15	0.82	-0.0861861	https://dx.doi.org/10.1021/acs.jced.9b01113
437	DES6.2	[Ch]Cl + GL (1:2) + 93% MeOH	0.0233333	0.0466667	0.93	318.15	0.76	-0.119186	https://dx.doi.org/10.1021/acs.jced.9b01113
438	DES6.2	[Ch]Cl + GL (1:2) + 93% MeOH	0.0233333	0.0466667	0.93	323.15	0.71	-0.148742	https://dx.doi.org/10.1021/acs.jced.9b01113
439	DES6.2	[Ch]Cl + GL (1:2) + 94% MeOH	0.02	0.04	0.94	288.15	1.14	0.0569049	https://dx.doi.org/10.1021/acs.jced.9b01113
440	DES6.2	[Ch]Cl + GL (1:2) + 94% MeOH	0.02	0.04	0.94	293.15	1.04	0.0170333	https://dx.doi.org/10.1021/acs.jced.9b01113
441	DES6.2	[Ch]Cl + GL (1:2) + 94% MeOH	0.02	0.04	0.94	298.15	0.96	-0.0177288	https://dx.doi.org/10.1021/acs.jced.9b01113
442	DES6.2	[Ch]Cl + GL (1:2) + 94% MeOH	0.02	0.04	0.94	303.15	0.89	-0.05061	https://dx.doi.org/10.1021/acs.jced.9b01113
443	DES6.2	[Ch]Cl + GL (1:2) + 94% MeOH	0.02	0.04	0.94	308.15	0.82	-0.0861861	https://dx.doi.org/10.1021/acs.jced.9b01113
444	DES6.2	[Ch]Cl + GL (1:2) + 94% MeOH	0.02	0.04	0.94	313.15	0.76	-0.119186	https://dx.doi.org/10.1021/acs.jced.9b01113
445	DES6.2	[Ch]Cl + GL (1:2) + 94% MeOH	0.02	0.04	0.94	318.15	0.71	-0.148742	https://dx.doi.org/10.1021/acs.jced.9b01113
446	DES6.2	[Ch]Cl + GL (1:2) + 94% MeOH	0.02	0.04	0.94	323.15	0.66	-0.180456	https://dx.doi.org/10.1021/acs.jced.9b01113
447	DES6.2	[Ch]Cl + GL (1:2) + 95% MeOH	0.0166667	0.0333333	0.95	288.15	1.04	0.0170333	https://dx.doi.org/10.1021/acs.jced.9b01113
448	DES6.2	[Ch]Cl + GL (1:2) + 95% MeOH	0.0166667	0.0333333	0.95	293.15	0.95	-0.0222764	https://dx.doi.org/10.1021/acs.jced.9b01113
449	DES6.2	[Ch]Cl + GL (1:2) + 95% MeOH	0.0166667	0.0333333	0.95	298.15	0.88	-0.0555173	https://dx.doi.org/10.1021/acs.jced.9b01113
450	DES6.2	[Ch]Cl + GL (1:2) + 95% MeOH	0.0166667	0.0333333	0.95	303.15	0.81	-0.091515	https://dx.doi.org/10.1021/acs.jced.9b01113
451	DES6.2	[Ch]Cl + GL (1:2) + 95% MeOH	0.0166667	0.0333333	0.95	308.15	0.75	-0.124939	https://dx.doi.org/10.1021/acs.jced.9b01113
452	DES6.2	[Ch]Cl + GL (1:2) + 95% MeOH	0.0166667	0.0333333	0.95	313.15	0.7	-0.154902	https://dx.doi.org/10.1021/acs.jced.9b01113
453	DES6.2	[Ch]Cl + GL (1:2) + 95% MeOH	0.0166667	0.0333333	0.95	318.15	0.65	-0.187087	https://dx.doi.org/10.1021/acs.jced.9b01113
454	DES6.2	[Ch]Cl + GL (1:2) + 95% MeOH	0.0166667	0.0333333	0.95	323.15	0.61	-0.21467	https://dx.doi.org/10.1021/acs.jced.9b01113
455	DES6.2	[Ch]Cl + GL (1:2) + 96% MeOH	0.0133333	0.0266667	0.96	288.15	0.95	-0.0222764	https://dx.doi.org/10.1021/acs.jced.9b01113
456	DES6.2	[Ch]Cl + GL (1:2) + 96% MeOH	0.0133333	0.0266667	0.96	293.15	0.87	-0.0604807	https://dx.doi.org/10.1021/acs.jced.9b01113
457	DES6.2	[Ch]Cl + GL (1:2) + 96% MeOH	0.0133333	0.0266667	0.96	298.15	0.81	-0.091515	https://dx.doi.org/10.1021/acs.jced.9b01113
458	DES6.2	[Ch]Cl + GL (1:2) + 96% MeOH	0.0133333	0.0266667	0.96	303.15	0.75	-0.124939	https://dx.doi.org/10.1021/acs.jced.9b01113
459	DES6.2	[Ch]Cl + GL (1:2) + 96% MeOH	0.0133333	0.0266667	0.96	308.15	0.69	-0.161151	https://dx.doi.org/10.1021/acs.jced.9b01113
460	DES6.2	[Ch]Cl + GL (1:2) + 96% MeOH	0.0133333	0.0266667	0.96	313.15	0.65	-0.187087	https://dx.doi.org/10.1021/acs.jced.9b01113
461	DES6.2	[Ch]Cl + GL (1:2) + 96% MeOH	0.0133333	0.0266667	0.96	318.15	0.6	-0.221849	https://dx.doi.org/10.1021/acs.jced.9b01113
462	DES6.2	[Ch]Cl + GL (1:2) + 96% MeOH	0.0133333	0.0266667	0.96	323.15	0.56	-0.251812	https://dx.doi.org/10.1021/acs.jced.9b01113
463	DES6.2	[Ch]Cl + GL (1:2) + 97% MeOH	0.01	0.02	0.97	288.15	0.86	-0.0655015	https://dx.doi.org/10.1021/acs.jced.9b01113
464	DES6.2	[Ch]Cl + GL (1:2) + 97% MeOH	0.01	0.02	0.97	293.15	0.8	-0.09691	https://dx.doi.org/10.1021/acs.jced.9b01113
465	DES6.2	[Ch]Cl + GL (1:2) + 97% MeOH	0.01	0.02	0.97	298.15	0.74	-0.130768	https://dx.doi.org/10.1021/acs.jced.9b01113
466	DES6.2	[Ch]Cl + GL (1:2) + 97% MeOH	0.01	0.02	0.97	303.15	0.68	-0.167491	https://dx.doi.org/10.1021/acs.jced.9b01113
467	DES6.2	[Ch]Cl + GL (1:2) + 97% MeOH	0.01	0.02	0.97	308.15	0.64	-0.19382	https://dx.doi.org/10.1021/acs.jced.9b01113
468	DES6.2	[Ch]Cl + GL (1:2) + 97% MeOH	0.01	0.02	0.97	313.15	0.59	-0.229148	https://dx.doi.org/10.1021/acs.jced.9b01113
469	DES6.2	[Ch]Cl + GL (1:2) + 97% MeOH	0.01	0.02	0.97	318.15	0.55	-0.259637	https://dx.doi.org/10.1021/acs.jced.9b01113
470	DES6.2	[Ch]Cl + GL (1:2) + 97% MeOH	0.01	0.02	0.97	323.15	0.52	-0.283997	https://dx.doi.org/10.1021/acs.jced.9b01113
471	DES6.2	[Ch]Cl + GL (1:2) + 98% MeOH	0.00666667	0.0133333	0.98	288.15	0.78	-0.107905	https://dx.doi.org/10.1021/acs.jced.9b01113
472	DES6.2	[Ch]Cl + GL (1:2) + 98% MeOH	0.00666667	0.0133333	0.98	293.15	0.72	-0.142668	https://dx.doi.org/10.1021/acs.jced.9b01113
473	DES6.2	[Ch]Cl + GL (1:2) + 98% MeOH	0.00666667	0.0133333	0.98	298.15	0.67	-0.173925	https://dx.doi.org/10.1021/acs.jced.9b01113
474	DES6.2	[Ch]Cl + GL (1:2) + 98% MeOH	0.00666667	0.0133333	0.98	303.15	0.63	-0.200659	https://dx.doi.org/10.1021/acs.jced.9b01113
475	DES6.2	[Ch]Cl + GL (1:2) + 98% MeOH	0.00666667	0.0133333	0.98	308.15	0.58	-0.236572	https://dx.doi.org/10.1021/acs.jced.9b01113
476	DES6.2	[Ch]Cl + GL (1:2) + 98% MeOH	0.00666667	0.0133333	0.98	313.15	0.54	-0.267606	https://dx.doi.org/10.1021/acs.jced.9b01113
477	DES6.2	[Ch]Cl + GL (1:2) + 98% MeOH	0.00666667	0.0133333	0.98	318.15	0.51	-0.29243	https://dx.doi.org/10.1021/acs.jced.9b01113
478	DES6.2	[Ch]Cl + GL (1:2) + 98% MeOH	0.00666667	0.0133333	0.98	323.15	0.48	-0.318759	https://dx.doi.org/10.1021/acs.jced.9b01113
479	DES6.2	[Ch]Cl + GL (1:2) + 99% MeOH	0.00333333	0.00666667	0.99	288.15	0.7	-0.154902	https://dx.doi.org/10.1021/acs.jced.9b01113
480	DES6.2	[Ch]Cl + GL (1:2) + 99% MeOH	0.00333333	0.00666667	0.99	293.15	0.65	-0.187087	https://dx.doi.org/10.1021/acs.jced.9b01113
481	DES6.2	[Ch]Cl + GL (1:2) + 99% MeOH	0.00333333	0.00666667	0.99	298.15	0.61	-0.21467	https://dx.doi.org/10.1021/acs.jced.9b01113
482	DES6.2	[Ch]Cl + GL (1:2) + 99% MeOH	0.00333333	0.00666667	0.99	303.15	0.57	-0.244125	https://dx.doi.org/10.1021/acs.jced.9b01113
483	DES6.2	[Ch]Cl + GL (1:2) + 99% MeOH	0.00333333	0.00666667	0.99	308.15	0.53	-0.275724	https://dx.doi.org/10.1021/acs.jced.9b01113
484	DES6.2	[Ch]Cl + GL (1:2) + 99% MeOH	0.00333333	0.00666667	0.99	313.15	0.49	-0.309804	https://dx.doi.org/10.1021/acs.jced.9b01113
485	DES6.2	[Ch]Cl + GL (1:2) + 99% MeOH	0.00333333	0.00666667	0.99	318.15	0.46	-0.337242	https://dx.doi.org/10.1021/acs.jced.9b01113
486	DES6.2	[Ch]Cl + GL (1:2) + 99% MeOH	0.00333333	0.00666667	0.99	323.15	0.43	-0.366532	https://dx.doi.org/10.1021/acs.jced.9b01113
487	DES6.3	[Ch] + GL (1:2) + 98% DMSO	0.00666667	0.0133333	0.98	288.15	2.893	0.461348	https://doi.org/10.1016/j.molliq.2023.123731
488	DES6.3	[Ch] + GL (1:2) + 98% DMSO	0.00666667	0.0133333	0.98	293.15	2.57	0.409933	https://doi.org/10.1016/j.molliq.2023.123731
489	DES6.3	[Ch] + GL (1:2) + 98% DMSO	0.00666667	0.0133333	0.98	298.15	2.294	0.360593	https://doi.org/10.1016/j.molliq.2023.123731
490	DES6.3	[Ch] + GL (1:2) + 98% DMSO	0.00666667	0.0133333	0.98	303.15	2.065	0.31492	https://doi.org/10.1016/j.molliq.2023.123731
491	DES6.3	[Ch] + GL (1:2) + 98% DMSO	0.00666667	0.0133333	0.98	308.15	1.872	0.272306	https://doi.org/10.1016/j.molliq.2023.123731
492	DES6.3	[Ch] + GL (1:2) + 98% DMSO	0.00666667	0.0133333	0.98	313.15	1.705	0.231724	https://doi.org/10.1016/j.molliq.2023.123731
493	DES6.3	[Ch] + GL (1:2) + 98% DMSO	0.00666667	0.0133333	0.98	318.15	1.564	0.194237	https://doi.org/10.1016/j.molliq.2023.123731
494	DES6.3	[Ch] + GL (1:2) + 98% DMSO	0.00666667	0.0133333	0.98	323.15	1.418	0.151676	https://doi.org/10.1016/j.molliq.2023.123731
495	DES6.3	[Ch] + GL (1:2) + 96% DMSO	0.0133333	0.0266667	0.96	288.15	3.292	0.51746	https://doi.org/10.1016/j.molliq.2023.123731
496	DES6.3	[Ch] + GL (1:2) + 96% DMSO	0.0133333	0.0266667	0.96	293.15	2.908	0.463594	https://doi.org/10.1016/j.molliq.2023.123731
497	DES6.3	[Ch] + GL (1:2) + 96% DMSO	0.0133333	0.0266667	0.96	298.15	2.589	0.413132	https://doi.org/10.1016/j.molliq.2023.123731
498	DES6.3	[Ch] + GL (1:2) + 96% DMSO	0.0133333	0.0266667	0.96	303.15	2.325	0.366423	https://doi.org/10.1016/j.molliq.2023.123731
499	DES6.3	[Ch] + GL (1:2) + 96% DMSO	0.0133333	0.0266667	0.96	308.15	2.094	0.320977	https://doi.org/10.1016/j.molliq.2023.123731
500	DES6.3	[Ch] + GL (1:2) + 96% DMSO	0.0133333	0.0266667	0.96	313.15	1.907	0.280351	https://doi.org/10.1016/j.molliq.2023.123731
501	DES6.3	[Ch] + GL (1:2) + 96% DMSO	0.0133333	0.0266667	0.96	318.15	1.741	0.240799	https://doi.org/10.1016/j.molliq.2023.123731
502	DES6.3	[Ch] + GL (1:2) + 96% DMSO	0.0133333	0.0266667	0.96	323.15	1.6	0.20412	https://doi.org/10.1016/j.molliq.2023.123731
503	DES6.3	[Ch] + GL (1:2) + 94% DMSO	0.02	0.04	0.94	288.15	3.823	0.582404	https://doi.org/10.1016/j.molliq.2023.123731
504	DES6.3	[Ch] + GL (1:2) + 94% DMSO	0.02	0.04	0.94	293.15	3.355	0.525693	https://doi.org/10.1016/j.molliq.2023.123731
505	DES6.3	[Ch] + GL (1:2) + 94% DMSO	0.02	0.04	0.94	298.15	2.97	0.472756	https://doi.org/10.1016/j.molliq.2023.123731
506	DES6.3	[Ch] + GL (1:2) + 94% DMSO	0.02	0.04	0.94	303.15	2.648	0.422918	https://doi.org/10.1016/j.molliq.2023.123731
507	DES6.3	[Ch] + GL (1:2) + 94% DMSO	0.02	0.04	0.94	308.15	2.383	0.377124	https://doi.org/10.1016/j.molliq.2023.123731
508	DES6.3	[Ch] + GL (1:2) + 94% DMSO	0.02	0.04	0.94	313.15	2.152	0.332842	https://doi.org/10.1016/j.molliq.2023.123731
509	DES6.3	[Ch] + GL (1:2) + 94% DMSO	0.02	0.04	0.94	318.15	1.956	0.291369	https://doi.org/10.1016/j.molliq.2023.123731
510	DES6.3	[Ch] + GL (1:2) + 94% DMSO	0.02	0.04	0.94	323.15	1.786	0.251881	https://doi.org/10.1016/j.molliq.2023.123731
511	DES6.3	[Ch] + GL (1:2) + 92% DMSO	0.0266667	0.0533333	0.92	288.15	4.395	0.642959	https://doi.org/10.1016/j.molliq.2023.123731
512	DES6.3	[Ch] + GL (1:2) + 92% DMSO	0.0266667	0.0533333	0.92	293.15	3.843	0.58467	https://doi.org/10.1016/j.molliq.2023.123731
513	DES6.3	[Ch] + GL (1:2) + 92% DMSO	0.0266667	0.0533333	0.92	298.15	3.376	0.528402	https://doi.org/10.1016/j.molliq.2023.123731
514	DES6.3	[Ch] + GL (1:2) + 92% DMSO	0.0266667	0.0533333	0.92	303.15	3.001	0.477266	https://doi.org/10.1016/j.molliq.2023.123731
515	DES6.3	[Ch] + GL (1:2) + 92% DMSO	0.0266667	0.0533333	0.92	308.15	2.684	0.428783	https://doi.org/10.1016/j.molliq.2023.123731
516	DES6.3	[Ch] + GL (1:2) + 92% DMSO	0.0266667	0.0533333	0.92	313.15	2.41	0.382017	https://doi.org/10.1016/j.molliq.2023.123731
517	DES6.3	[Ch] + GL (1:2) + 92% DMSO	0.0266667	0.0533333	0.92	318.15	2.183	0.339054	https://doi.org/10.1016/j.molliq.2023.123731
518	DES6.3	[Ch] + GL (1:2) + 92% DMSO	0.0266667	0.0533333	0.92	323.15	1.991	0.299071	https://doi.org/10.1016/j.molliq.2023.123731
519	DES6.3	[Ch] + GL (1:2) + 90% DMSO	0.0333333	0.0666667	0.9	288.15	5.091	0.706803	https://doi.org/10.1016/j.molliq.2023.123731
520	DES6.3	[Ch] + GL (1:2) + 90% DMSO	0.0333333	0.0666667	0.9	293.15	4.389	0.642366	https://doi.org/10.1016/j.molliq.2023.123731
521	DES6.3	[Ch] + GL (1:2) + 90% DMSO	0.0333333	0.0666667	0.9	298.15	3.857	0.58625	https://doi.org/10.1016/j.molliq.2023.123731
522	DES6.3	[Ch] + GL (1:2) + 90% DMSO	0.0333333	0.0666667	0.9	303.15	3.399	0.531351	https://doi.org/10.1016/j.molliq.2023.123731
523	DES6.3	[Ch] + GL (1:2) + 90% DMSO	0.0333333	0.0666667	0.9	308.15	3.029	0.481299	https://doi.org/10.1016/j.molliq.2023.123731
524	DES6.3	[Ch] + GL (1:2) + 90% DMSO	0.0333333	0.0666667	0.9	313.15	2.715	0.43377	https://doi.org/10.1016/j.molliq.2023.123731
525	DES6.3	[Ch] + GL (1:2) + 90% DMSO	0.0333333	0.0666667	0.9	318.15	2.444	0.388101	https://doi.org/10.1016/j.molliq.2023.123731
526	DES6.3	[Ch] + GL (1:2) + 90% DMSO	0.0333333	0.0666667	0.9	323.15	2.222	0.346744	https://doi.org/10.1016/j.molliq.2023.123731
527	DES6.3	[Ch] + GL (1:2) + 80% DMSO	0.0666667	0.133333	0.8	288.15	10.56	1.02366	https://doi.org/10.1016/j.molliq.2023.123731
528	DES6.3	[Ch] + GL (1:2) + 80% DMSO	0.0666667	0.133333	0.8	293.15	8.909	0.949829	https://doi.org/10.1016/j.molliq.2023.123731
529	DES6.3	[Ch] + GL (1:2) + 80% DMSO	0.0666667	0.133333	0.8	298.15	7.559	0.878464	https://doi.org/10.1016/j.molliq.2023.123731
530	DES6.3	[Ch] + GL (1:2) + 80% DMSO	0.0666667	0.133333	0.8	303.15	6.497	0.812713	https://doi.org/10.1016/j.molliq.2023.123731
531	DES6.3	[Ch] + GL (1:2) + 80% DMSO	0.0666667	0.133333	0.8	308.15	5.705	0.756256	https://doi.org/10.1016/j.molliq.2023.123731
532	DES6.3	[Ch] + GL (1:2) + 80% DMSO	0.0666667	0.133333	0.8	313.15	5.154	0.712144	https://doi.org/10.1016/j.molliq.2023.123731
533	DES6.3	[Ch] + GL (1:2) + 80% DMSO	0.0666667	0.133333	0.8	318.15	4.908	0.690905	https://doi.org/10.1016/j.molliq.2023.123731
534	DES6.3	[Ch] + GL (1:2) + 80% DMSO	0.0666667	0.133333	0.8	323.15	4.619	0.664548	https://doi.org/10.1016/j.molliq.2023.123731
535	DES6.3	[Ch] + GL (1:2) + 70.1% DMSO	0.0996667	0.199333	0.701	288.15	20.99	1.32201	https://doi.org/10.1016/j.molliq.2023.123731
536	DES6.3	[Ch] + GL (1:2) + 70.1% DMSO	0.0996667	0.199333	0.701	293.15	16.74	1.22376	https://doi.org/10.1016/j.molliq.2023.123731
537	DES6.3	[Ch] + GL (1:2) + 70.1% DMSO	0.0996667	0.199333	0.701	298.15	14.03	1.14706	https://doi.org/10.1016/j.molliq.2023.123731
538	DES6.3	[Ch] + GL (1:2) + 70.1% DMSO	0.0996667	0.199333	0.701	303.15	11.9	1.07555	https://doi.org/10.1016/j.molliq.2023.123731
539	DES6.3	[Ch] + GL (1:2) + 70.1% DMSO	0.0996667	0.199333	0.701	308.15	10.16	1.00689	https://doi.org/10.1016/j.molliq.2023.123731
540	DES6.3	[Ch] + GL (1:2) + 70.1% DMSO	0.0996667	0.199333	0.701	313.15	8.712	0.940118	https://doi.org/10.1016/j.molliq.2023.123731
541	DES6.3	[Ch] + GL (1:2) + 70.1% DMSO	0.0996667	0.199333	0.701	318.15	7.517	0.876045	https://doi.org/10.1016/j.molliq.2023.123731
542	DES6.3	[Ch] + GL (1:2) + 70.1% DMSO	0.0996667	0.199333	0.701	323.15	6.87	0.836957	https://doi.org/10.1016/j.molliq.2023.123731
543	DES6.3	[Ch] + GL (1:2) + 60% DMSO	0.133333	0.266667	0.6	288.15	42.11	1.62439	https://doi.org/10.1016/j.molliq.2023.123731
544	DES6.3	[Ch] + GL (1:2) + 60% DMSO	0.133333	0.266667	0.6	293.15	32.84	1.5164	https://doi.org/10.1016/j.molliq.2023.123731
545	DES6.3	[Ch] + GL (1:2) + 60% DMSO	0.133333	0.266667	0.6	298.15	26.15	1.41747	https://doi.org/10.1016/j.molliq.2023.123731
546	DES6.3	[Ch] + GL (1:2) + 60% DMSO	0.133333	0.266667	0.6	303.15	21.14	1.3251	https://doi.org/10.1016/j.molliq.2023.123731
547	DES6.3	[Ch] + GL (1:2) + 60% DMSO	0.133333	0.266667	0.6	308.15	17.24	1.23654	https://doi.org/10.1016/j.molliq.2023.123731
548	DES6.3	[Ch] + GL (1:2) + 60% DMSO	0.133333	0.266667	0.6	313.15	14.48	1.16077	https://doi.org/10.1016/j.molliq.2023.123731
549	DES6.3	[Ch] + GL (1:2) + 60% DMSO	0.133333	0.266667	0.6	318.15	12.4	1.09342	https://doi.org/10.1016/j.molliq.2023.123731
550	DES6.3	[Ch] + GL (1:2) + 60% DMSO	0.133333	0.266667	0.6	323.15	10.7	1.02938	https://doi.org/10.1016/j.molliq.2023.123731
551	DES6.3	[Ch] + GL (1:2) + 50.2% DMSO	0.166	0.332	0.502	288.15	78	1.89209	https://doi.org/10.1016/j.molliq.2023.123731
552	DES6.3	[Ch] + GL (1:2) + 50.2% DMSO	0.166	0.332	0.502	293.15	58.74	1.76893	https://doi.org/10.1016/j.molliq.2023.123731
553	DES6.3	[Ch] + GL (1:2) + 50.2% DMSO	0.166	0.332	0.502	298.15	45.63	1.65925	https://doi.org/10.1016/j.molliq.2023.123731
554	DES6.3	[Ch] + GL (1:2) + 50.2% DMSO	0.166	0.332	0.502	303.15	35.86	1.55461	https://doi.org/10.1016/j.molliq.2023.123731
555	DES6.3	[Ch] + GL (1:2) + 50.2% DMSO	0.166	0.332	0.502	308.15	28.81	1.45954	https://doi.org/10.1016/j.molliq.2023.123731
556	DES6.3	[Ch] + GL (1:2) + 50.2% DMSO	0.166	0.332	0.502	313.15	23.37	1.36866	https://doi.org/10.1016/j.molliq.2023.123731
557	DES6.3	[Ch] + GL (1:2) + 50.2% DMSO	0.166	0.332	0.502	318.15	19.26	1.28466	https://doi.org/10.1016/j.molliq.2023.123731
558	DES6.3	[Ch] + GL (1:2) + 50.2% DMSO	0.166	0.332	0.502	323.15	15.96	1.20303	https://doi.org/10.1016/j.molliq.2023.123731
559	DES6.3	[Ch] + GL (1:2) + 40.9% DMSO	0.197	0.394	0.409	288.15	143	2.15534	https://doi.org/10.1016/j.molliq.2023.123731
560	DES6.3	[Ch] + GL (1:2) + 40.9% DMSO	0.197	0.394	0.409	293.15	105.1	2.0216	https://doi.org/10.1016/j.molliq.2023.123731
561	DES6.3	[Ch] + GL (1:2) + 40.9% DMSO	0.197	0.394	0.409	298.15	126.3	2.1014	https://doi.org/10.1016/j.molliq.2023.123731
562	DES6.3	[Ch] + GL (1:2) + 40.9% DMSO	0.197	0.394	0.409	303.15	61.75	1.79064	https://doi.org/10.1016/j.molliq.2023.123731
563	DES6.3	[Ch] + GL (1:2) + 40.9% DMSO	0.197	0.394	0.409	308.15	48.1	1.68215	https://doi.org/10.1016/j.molliq.2023.123731
564	DES6.3	[Ch] + GL (1:2) + 40.9% DMSO	0.197	0.394	0.409	313.15	38.04	1.58024	https://doi.org/10.1016/j.molliq.2023.123731
565	DES6.3	[Ch] + GL (1:2) + 40.9% DMSO	0.197	0.394	0.409	318.15	30.56	1.48515	https://doi.org/10.1016/j.molliq.2023.123731
566	DES6.3	[Ch] + GL (1:2) + 40.9% DMSO	0.197	0.394	0.409	323.15	25.54	1.40722	https://doi.org/10.1016/j.molliq.2023.123731
567	DES6.3	[Ch] + GL (1:2) + 29.9% DMSO	0.233667	0.467333	0.299	288.15	237.7	2.37603	https://doi.org/10.1016/j.molliq.2023.123731
568	DES6.3	[Ch] + GL (1:2) + 29.9% DMSO	0.233667	0.467333	0.299	293.15	171.5	2.23426	https://doi.org/10.1016/j.molliq.2023.123731
569	DES6.3	[Ch] + GL (1:2) + 29.9% DMSO	0.233667	0.467333	0.299	298.15	186	2.26951	https://doi.org/10.1016/j.molliq.2023.123731
570	DES6.3	[Ch] + GL (1:2) + 29.9% DMSO	0.233667	0.467333	0.299	303.15	94.84	1.97699	https://doi.org/10.1016/j.molliq.2023.123731
571	DES6.3	[Ch] + GL (1:2) + 29.9% DMSO	0.233667	0.467333	0.299	308.15	72.72	1.86165	https://doi.org/10.1016/j.molliq.2023.123731
572	DES6.3	[Ch] + GL (1:2) + 29.9% DMSO	0.233667	0.467333	0.299	313.15	57.13	1.75686	https://doi.org/10.1016/j.molliq.2023.123731
573	DES6.3	[Ch] + GL (1:2) + 29.9% DMSO	0.233667	0.467333	0.299	318.15	45.34	1.65648	https://doi.org/10.1016/j.molliq.2023.123731
574	DES6.3	[Ch] + GL (1:2) + 29.9% DMSO	0.233667	0.467333	0.299	323.15	36.48	1.56205	https://doi.org/10.1016/j.molliq.2023.123731
575	DES6.3	[Ch] + GL (1:2) + 20.4% DMSO	0.265333	0.530667	0.204	288.15	324.6	2.51135	https://doi.org/10.1016/j.molliq.2023.123731
576	DES6.3	[Ch] + GL (1:2) + 20.4% DMSO	0.265333	0.530667	0.204	293.15	247.2	2.39305	https://doi.org/10.1016/j.molliq.2023.123731
577	DES6.3	[Ch] + GL (1:2) + 20.4% DMSO	0.265333	0.530667	0.204	298.15	253.3	2.40364	https://doi.org/10.1016/j.molliq.2023.123731
578	DES6.3	[Ch] + GL (1:2) + 20.4% DMSO	0.265333	0.530667	0.204	303.15	137.7	2.13893	https://doi.org/10.1016/j.molliq.2023.123731
579	DES6.3	[Ch] + GL (1:2) + 20.4% DMSO	0.265333	0.530667	0.204	308.15	104.4	2.0187	https://doi.org/10.1016/j.molliq.2023.123731
580	DES6.3	[Ch] + GL (1:2) + 20.4% DMSO	0.265333	0.530667	0.204	313.15	80.43	1.90542	https://doi.org/10.1016/j.molliq.2023.123731
581	DES6.3	[Ch] + GL (1:2) + 20.4% DMSO	0.265333	0.530667	0.204	318.15	63.13	1.80024	https://doi.org/10.1016/j.molliq.2023.123731
582	DES6.3	[Ch] + GL (1:2) + 20.4% DMSO	0.265333	0.530667	0.204	323.15	50.21	1.70079	https://doi.org/10.1016/j.molliq.2023.123731
583	DES6.3	[Ch] + GL (1:2) + 9.6% DMSO	0.301333	0.602667	0.096	288.15	497.3	2.69662	https://doi.org/10.1016/j.molliq.2023.123731
584	DES6.3	[Ch] + GL (1:2) + 9.6% DMSO	0.301333	0.602667	0.096	293.15	353.3	2.54814	https://doi.org/10.1016/j.molliq.2023.123731
585	DES6.3	[Ch] + GL (1:2) + 9.6% DMSO	0.301333	0.602667	0.096	298.15	364.1	2.56122	https://doi.org/10.1016/j.molliq.2023.123731
586	DES6.3	[Ch] + GL (1:2) + 9.6% DMSO	0.301333	0.602667	0.096	303.15	190.6	2.28012	https://doi.org/10.1016/j.molliq.2023.123731
587	DES6.3	[Ch] + GL (1:2) + 9.6% DMSO	0.301333	0.602667	0.096	308.15	136.3	2.1345	https://doi.org/10.1016/j.molliq.2023.123731
588	DES6.3	[Ch] + GL (1:2) + 9.6% DMSO	0.301333	0.602667	0.096	313.15	114.7	2.05956	https://doi.org/10.1016/j.molliq.2023.123731
589	DES6.3	[Ch] + GL (1:2) + 9.6% DMSO	0.301333	0.602667	0.096	318.15	89.27	1.95071	https://doi.org/10.1016/j.molliq.2023.123731
590	DES6.3	[Ch] + GL (1:2) + 9.6% DMSO	0.301333	0.602667	0.096	323.15	68.15	1.83347	https://doi.org/10.1016/j.molliq.2023.123731
591	DES6.4	[Ch] + GL (1:2) + 98% IPA	0.00666667	0.0133333	0.98	288.15	3.374	0.528145	https://doi.org/10.1016/j.molliq.2023.123731
592	DES6.4	[Ch] + GL (1:2) + 98% IPA	0.00666667	0.0133333	0.98	293.15	2.87	0.457882	https://doi.org/10.1016/j.molliq.2023.123731
593	DES6.4	[Ch] + GL (1:2) + 98% IPA	0.00666667	0.0133333	0.98	298.15	2.457	0.390405	https://doi.org/10.1016/j.molliq.2023.123731
594	DES6.4	[Ch] + GL (1:2) + 98% IPA	0.00666667	0.0133333	0.98	303.15	2.118	0.325926	https://doi.org/10.1016/j.molliq.2023.123731
595	DES6.4	[Ch] + GL (1:2) + 98% IPA	0.00666667	0.0133333	0.98	308.15	1.834	0.263399	https://doi.org/10.1016/j.molliq.2023.123731
596	DES6.4	[Ch] + GL (1:2) + 98% IPA	0.00666667	0.0133333	0.98	313.15	1.6	0.20412	https://doi.org/10.1016/j.molliq.2023.123731
597	DES6.4	[Ch] + GL (1:2) + 98% IPA	0.00666667	0.0133333	0.98	318.15	1.365	0.135133	https://doi.org/10.1016/j.molliq.2023.123731
598	DES6.4	[Ch] + GL (1:2) + 98% IPA	0.00666667	0.0133333	0.98	323.15	1.198	0.0784568	https://doi.org/10.1016/j.molliq.2023.123731
599	DES6.4	[Ch] + GL (1:2) + 96% IPA	0.0133333	0.0266667	0.96	288.15	3.97	0.598791	https://doi.org/10.1016/j.molliq.2023.123731
600	DES6.4	[Ch] + GL (1:2) + 96% IPA	0.0133333	0.0266667	0.96	293.15	3.37	0.52763	https://doi.org/10.1016/j.molliq.2023.123731
601	DES6.4	[Ch] + GL (1:2) + 96% IPA	0.0133333	0.0266667	0.96	298.15	2.88	0.459392	https://doi.org/10.1016/j.molliq.2023.123731
602	DES6.4	[Ch] + GL (1:2) + 96% IPA	0.0133333	0.0266667	0.96	303.15	2.476	0.393751	https://doi.org/10.1016/j.molliq.2023.123731
603	DES6.4	[Ch] + GL (1:2) + 96% IPA	0.0133333	0.0266667	0.96	308.15	2.142	0.330819	https://doi.org/10.1016/j.molliq.2023.123731
604	DES6.4	[Ch] + GL (1:2) + 96% IPA	0.0133333	0.0266667	0.96	313.15	1.864	0.270446	https://doi.org/10.1016/j.molliq.2023.123731
605	DES6.4	[Ch] + GL (1:2) + 96% IPA	0.0133333	0.0266667	0.96	318.15	1.631	0.212454	https://doi.org/10.1016/j.molliq.2023.123731
606	DES6.4	[Ch] + GL (1:2) + 96% IPA	0.0133333	0.0266667	0.96	323.15	1.38	0.139879	https://doi.org/10.1016/j.molliq.2023.123731
607	DES6.4	[Ch] + GL (1:2) + 94% IPA	0.02	0.04	0.94	288.15	4.545	0.657534	https://doi.org/10.1016/j.molliq.2023.123731
608	DES6.4	[Ch] + GL (1:2) + 94% IPA	0.02	0.04	0.94	293.15	3.837	0.583992	https://doi.org/10.1016/j.molliq.2023.123731
609	DES6.4	[Ch] + GL (1:2) + 94% IPA	0.02	0.04	0.94	298.15	3.264	0.51375	https://doi.org/10.1016/j.molliq.2023.123731
610	DES6.4	[Ch] + GL (1:2) + 94% IPA	0.02	0.04	0.94	303.15	2.795	0.446382	https://doi.org/10.1016/j.molliq.2023.123731
611	DES6.4	[Ch] + GL (1:2) + 94% IPA	0.02	0.04	0.94	308.15	2.407	0.381476	https://doi.org/10.1016/j.molliq.2023.123731
612	DES6.4	[Ch] + GL (1:2) + 94% IPA	0.02	0.04	0.94	313.15	2.087	0.319522	https://doi.org/10.1016/j.molliq.2023.123731
613	DES6.4	[Ch] + GL (1:2) + 94% IPA	0.02	0.04	0.94	318.15	1.819	0.259833	https://doi.org/10.1016/j.molliq.2023.123731
614	DES6.4	[Ch] + GL (1:2) + 94% IPA	0.02	0.04	0.94	323.15	1.596	0.203033	https://doi.org/10.1016/j.molliq.2023.123731
615	DES6.4	[Ch] + GL (1:2) + 92% IPA	0.0266667	0.0533333	0.92	288.15	5.227	0.718253	https://doi.org/10.1016/j.molliq.2023.123731
616	DES6.4	[Ch] + GL (1:2) + 92% IPA	0.0266667	0.0533333	0.92	293.15	4.393	0.642761	https://doi.org/10.1016/j.molliq.2023.123731
617	DES6.4	[Ch] + GL (1:2) + 92% IPA	0.0266667	0.0533333	0.92	298.15	3.721	0.57066	https://doi.org/10.1016/j.molliq.2023.123731
618	DES6.4	[Ch] + GL (1:2) + 92% IPA	0.0266667	0.0533333	0.92	303.15	3.171	0.501196	https://doi.org/10.1016/j.molliq.2023.123731
619	DES6.4	[Ch] + GL (1:2) + 92% IPA	0.0266667	0.0533333	0.92	308.15	2.722	0.434888	https://doi.org/10.1016/j.molliq.2023.123731
620	DES6.4	[Ch] + GL (1:2) + 92% IPA	0.0266667	0.0533333	0.92	313.15	2.35	0.371068	https://doi.org/10.1016/j.molliq.2023.123731
621	DES6.4	[Ch] + GL (1:2) + 92% IPA	0.0266667	0.0533333	0.92	318.15	2.04	0.30963	https://doi.org/10.1016/j.molliq.2023.123731
622	DES6.4	[Ch] + GL (1:2) + 92% IPA	0.0266667	0.0533333	0.92	323.15	1.781	0.250664	https://doi.org/10.1016/j.molliq.2023.123731
623	DES6.4	[Ch] + GL (1:2) + 90% IPA	0.0333333	0.0666667	0.9	288.15	5.912	0.771734	https://doi.org/10.1016/j.molliq.2023.123731
624	DES6.4	[Ch] + GL (1:2) + 90% IPA	0.0333333	0.0666667	0.9	293.15	4.934	0.693199	https://doi.org/10.1016/j.molliq.2023.123731
625	DES6.4	[Ch] + GL (1:2) + 90% IPA	0.0333333	0.0666667	0.9	298.15	4.157	0.61878	https://doi.org/10.1016/j.molliq.2023.123731
626	DES6.4	[Ch] + GL (1:2) + 90% IPA	0.0333333	0.0666667	0.9	303.15	3.533	0.548144	https://doi.org/10.1016/j.molliq.2023.123731
627	DES6.4	[Ch] + GL (1:2) + 90% IPA	0.0333333	0.0666667	0.9	308.15	3.023	0.480438	https://doi.org/10.1016/j.molliq.2023.123731
628	DES6.4	[Ch] + GL (1:2) + 90% IPA	0.0333333	0.0666667	0.9	313.15	2.604	0.415641	https://doi.org/10.1016/j.molliq.2023.123731
629	DES6.4	[Ch] + GL (1:2) + 90% IPA	0.0333333	0.0666667	0.9	318.15	2.258	0.353724	https://doi.org/10.1016/j.molliq.2023.123731
630	DES6.4	[Ch] + GL (1:2) + 90% IPA	0.0333333	0.0666667	0.9	323.15	1.97	0.294466	https://doi.org/10.1016/j.molliq.2023.123731
631	DES6.4	[Ch] + GL (1:2) + 80% IPA	0.0666667	0.133333	0.8	288.15	11.72	1.06893	https://doi.org/10.1016/j.molliq.2023.123731
632	DES6.4	[Ch] + GL (1:2) + 80% IPA	0.0666667	0.133333	0.8	293.15	9.622	0.983265	https://doi.org/10.1016/j.molliq.2023.123731
633	DES6.4	[Ch] + GL (1:2) + 80% IPA	0.0666667	0.133333	0.8	298.15	7.932	0.899383	https://doi.org/10.1016/j.molliq.2023.123731
634	DES6.4	[Ch] + GL (1:2) + 80% IPA	0.0666667	0.133333	0.8	303.15	6.587	0.818688	https://doi.org/10.1016/j.molliq.2023.123731
635	DES6.4	[Ch] + GL (1:2) + 80% IPA	0.0666667	0.133333	0.8	308.15	5.543	0.743745	https://doi.org/10.1016/j.molliq.2023.123731
636	DES6.4	[Ch] + GL (1:2) + 80% IPA	0.0666667	0.133333	0.8	313.15	4.706	0.672652	https://doi.org/10.1016/j.molliq.2023.123731
637	DES6.4	[Ch] + GL (1:2) + 80% IPA	0.0666667	0.133333	0.8	318.15	4.029	0.605197	https://doi.org/10.1016/j.molliq.2023.123731
638	DES6.4	[Ch] + GL (1:2) + 80% IPA	0.0666667	0.133333	0.8	323.15	3.469	0.540204	https://doi.org/10.1016/j.molliq.2023.123731
639	DES6.4	[Ch] + GL (1:2) + 70% IPA	0.1	0.2	0.7	288.15	22.42	1.35064	https://doi.org/10.1016/j.molliq.2023.123731
640	DES6.4	[Ch] + GL (1:2) + 70% IPA	0.1	0.2	0.7	293.15	17.7	1.24797	https://doi.org/10.1016/j.molliq.2023.123731
641	DES6.4	[Ch] + GL (1:2) + 70% IPA	0.1	0.2	0.7	298.15	14.55	1.16286	https://doi.org/10.1016/j.molliq.2023.123731
642	DES6.4	[Ch] + GL (1:2) + 70% IPA	0.1	0.2	0.7	303.15	12.01	1.07954	https://doi.org/10.1016/j.molliq.2023.123731
643	DES6.4	[Ch] + GL (1:2) + 70% IPA	0.1	0.2	0.7	308.15	9.965	0.998477	https://doi.org/10.1016/j.molliq.2023.123731
644	DES6.4	[Ch] + GL (1:2) + 70% IPA	0.1	0.2	0.7	313.15	8.325	0.920384	https://doi.org/10.1016/j.molliq.2023.123731
645	DES6.4	[Ch] + GL (1:2) + 70% IPA	0.1	0.2	0.7	318.15	6.876	0.837336	https://doi.org/10.1016/j.molliq.2023.123731
646	DES6.4	[Ch] + GL (1:2) + 70% IPA	0.1	0.2	0.7	323.15	5.852	0.767304	https://doi.org/10.1016/j.molliq.2023.123731
647	DES6.4	[Ch] + GL (1:2) + 60.3% IPA	0.132333	0.264667	0.603	288.15	40.84	1.61109	https://doi.org/10.1016/j.molliq.2023.123731
648	DES6.4	[Ch] + GL (1:2) + 60.3% IPA	0.132333	0.264667	0.603	293.15	31.46	1.49776	https://doi.org/10.1016/j.molliq.2023.123731
649	DES6.4	[Ch] + GL (1:2) + 60.3% IPA	0.132333	0.264667	0.603	298.15	24.73	1.39322	https://doi.org/10.1016/j.molliq.2023.123731
650	DES6.4	[Ch] + GL (1:2) + 60.3% IPA	0.132333	0.264667	0.603	303.15	19.79	1.29645	https://doi.org/10.1016/j.molliq.2023.123731
651	DES6.4	[Ch] + GL (1:2) + 60.3% IPA	0.132333	0.264667	0.603	308.15	16.15	1.20817	https://doi.org/10.1016/j.molliq.2023.123731
652	DES6.4	[Ch] + GL (1:2) + 60.3% IPA	0.132333	0.264667	0.603	313.15	13.51	1.13066	https://doi.org/10.1016/j.molliq.2023.123731
653	DES6.4	[Ch] + GL (1:2) + 60.3% IPA	0.132333	0.264667	0.603	318.15	11.33	1.05423	https://doi.org/10.1016/j.molliq.2023.123731
654	DES6.4	[Ch] + GL (1:2) + 60.3% IPA	0.132333	0.264667	0.603	323.15	9.534	0.979275	https://doi.org/10.1016/j.molliq.2023.123731
655	DES6.4	[Ch] + GL (1:2) + 49.9% IPA	0.167	0.334	0.499	288.15	72.52	1.86046	https://doi.org/10.1016/j.molliq.2023.123731
656	DES6.4	[Ch] + GL (1:2) + 49.9% IPA	0.167	0.334	0.499	293.15	54.82	1.73894	https://doi.org/10.1016/j.molliq.2023.123731
657	DES6.4	[Ch] + GL (1:2) + 49.9% IPA	0.167	0.334	0.499	298.15	42.13	1.62459	https://doi.org/10.1016/j.molliq.2023.123731
658	DES6.4	[Ch] + GL (1:2) + 49.9% IPA	0.167	0.334	0.499	303.15	33.05	1.51917	https://doi.org/10.1016/j.molliq.2023.123731
659	DES6.4	[Ch] + GL (1:2) + 49.9% IPA	0.167	0.334	0.499	308.15	26.33	1.42045	https://doi.org/10.1016/j.molliq.2023.123731
660	DES6.4	[Ch] + GL (1:2) + 49.9% IPA	0.167	0.334	0.499	313.15	21.28	1.32797	https://doi.org/10.1016/j.molliq.2023.123731
661	DES6.4	[Ch] + GL (1:2) + 49.9% IPA	0.167	0.334	0.499	318.15	17.39	1.2403	https://doi.org/10.1016/j.molliq.2023.123731
662	DES6.4	[Ch] + GL (1:2) + 49.9% IPA	0.167	0.334	0.499	323.15	14.7	1.16732	https://doi.org/10.1016/j.molliq.2023.123731
663	DES6.4	[Ch] + GL (1:2) + 40.1% IPA	0.199667	0.399333	0.401	288.15	117.2	2.06893	https://doi.org/10.1016/j.molliq.2023.123731
664	DES6.4	[Ch] + GL (1:2) + 40.1% IPA	0.199667	0.399333	0.401	293.15	86.89	1.93897	https://doi.org/10.1016/j.molliq.2023.123731
665	DES6.4	[Ch] + GL (1:2) + 40.1% IPA	0.199667	0.399333	0.401	298.15	65.76	1.81796	https://doi.org/10.1016/j.molliq.2023.123731
666	DES6.4	[Ch] + GL (1:2) + 40.1% IPA	0.199667	0.399333	0.401	303.15	50.88	1.70655	https://doi.org/10.1016/j.molliq.2023.123731
667	DES6.4	[Ch] + GL (1:2) + 40.1% IPA	0.199667	0.399333	0.401	308.15	39.96	1.60163	https://doi.org/10.1016/j.molliq.2023.123731
668	DES6.4	[Ch] + GL (1:2) + 40.1% IPA	0.199667	0.399333	0.401	313.15	31.85	1.50311	https://doi.org/10.1016/j.molliq.2023.123731
669	DES6.4	[Ch] + GL (1:2) + 40.1% IPA	0.199667	0.399333	0.401	318.15	25.77	1.41111	https://doi.org/10.1016/j.molliq.2023.123731
670	DES6.4	[Ch] + GL (1:2) + 40.1% IPA	0.199667	0.399333	0.401	323.15	21.12	1.32469	https://doi.org/10.1016/j.molliq.2023.123731
671	DES6.4	[Ch] + GL (1:2) + 30.2% IPA	0.232667	0.465333	0.302	288.15	189.2	2.27692	https://doi.org/10.1016/j.molliq.2023.123731
672	DES6.4	[Ch] + GL (1:2) + 30.2% IPA	0.232667	0.465333	0.302	293.15	138	2.13988	https://doi.org/10.1016/j.molliq.2023.123731
673	DES6.4	[Ch] + GL (1:2) + 30.2% IPA	0.232667	0.465333	0.302	298.15	102.3	2.00988	https://doi.org/10.1016/j.molliq.2023.123731
674	DES6.4	[Ch] + GL (1:2) + 30.2% IPA	0.232667	0.465333	0.302	303.15	77.61	1.88992	https://doi.org/10.1016/j.molliq.2023.123731
675	DES6.4	[Ch] + GL (1:2) + 30.2% IPA	0.232667	0.465333	0.302	308.15	60.02	1.7783	https://doi.org/10.1016/j.molliq.2023.123731
676	DES6.4	[Ch] + GL (1:2) + 30.2% IPA	0.232667	0.465333	0.302	313.15	47.39	1.67569	https://doi.org/10.1016/j.molliq.2023.123731
677	DES6.4	[Ch] + GL (1:2) + 30.2% IPA	0.232667	0.465333	0.302	318.15	37.83	1.57784	https://doi.org/10.1016/j.molliq.2023.123731
678	DES6.4	[Ch] + GL (1:2) + 30.2% IPA	0.232667	0.465333	0.302	323.15	30.65	1.48643	https://doi.org/10.1016/j.molliq.2023.123731
679	DES6.4	[Ch] + GL (1:2) + 20.1% IPA	0.266333	0.532667	0.201	288.15	292	2.46538	https://doi.org/10.1016/j.molliq.2023.123731
680	DES6.4	[Ch] + GL (1:2) + 20.1% IPA	0.266333	0.532667	0.201	293.15	202.2	2.30578	https://doi.org/10.1016/j.molliq.2023.123731
681	DES6.4	[Ch] + GL (1:2) + 20.1% IPA	0.266333	0.532667	0.201	298.15	150	2.17609	https://doi.org/10.1016/j.molliq.2023.123731
682	DES6.4	[Ch] + GL (1:2) + 20.1% IPA	0.266333	0.532667	0.201	303.15	113.5	2.055	https://doi.org/10.1016/j.molliq.2023.123731
683	DES6.4	[Ch] + GL (1:2) + 20.1% IPA	0.266333	0.532667	0.201	308.15	83.52	1.92179	https://doi.org/10.1016/j.molliq.2023.123731
684	DES6.4	[Ch] + GL (1:2) + 20.1% IPA	0.266333	0.532667	0.201	313.15	65.54	1.81651	https://doi.org/10.1016/j.molliq.2023.123731
685	DES6.4	[Ch] + GL (1:2) + 20.1% IPA	0.266333	0.532667	0.201	318.15	53.71	1.73006	https://doi.org/10.1016/j.molliq.2023.123731
686	DES6.4	[Ch] + GL (1:2) + 20.1% IPA	0.266333	0.532667	0.201	323.15	43.01	1.63357	https://doi.org/10.1016/j.molliq.2023.123731
687	DES6.4	[Ch] + GL (1:2) + 10.1% IPA	0.299667	0.599333	0.101	288.15	418.5	2.6217	https://doi.org/10.1016/j.molliq.2023.123731
688	DES6.4	[Ch] + GL (1:2) + 10.1% IPA	0.299667	0.599333	0.101	293.15	304.9	2.48416	https://doi.org/10.1016/j.molliq.2023.123731
689	DES6.4	[Ch] + GL (1:2) + 10.1% IPA	0.299667	0.599333	0.101	298.15	230.1	2.36192	https://doi.org/10.1016/j.molliq.2023.123731
690	DES6.4	[Ch] + GL (1:2) + 10.1% IPA	0.299667	0.599333	0.101	303.15	168.9	2.22763	https://doi.org/10.1016/j.molliq.2023.123731
691	DES6.4	[Ch] + GL (1:2) + 10.1% IPA	0.299667	0.599333	0.101	308.15	127.1	2.10415	https://doi.org/10.1016/j.molliq.2023.123731
692	DES6.4	[Ch] + GL (1:2) + 10.1% IPA	0.299667	0.599333	0.101	313.15	97.24	1.98784	https://doi.org/10.1016/j.molliq.2023.123731
693	DES6.4	[Ch] + GL (1:2) + 10.1% IPA	0.299667	0.599333	0.101	318.15	75.79	1.87961	https://doi.org/10.1016/j.molliq.2023.123731
694	DES6.4	[Ch] + GL (1:2) + 10.1% IPA	0.299667	0.599333	0.101	323.15	59.98	1.77801	https://doi.org/10.1016/j.molliq.2023.123731
695	DES7	[Ch]Cl + GL (1:3) + 39.07% H20	0.152335	0.457005	0.39066	298.15	62.045	1.79271	https://doi.org/10.1016/j.jece.2023.110255
696	DES7	[Ch]Cl + GL (1:3) + 39.07% H20	0.152335	0.457005	0.39066	303.15	52.91	1.72354	https://doi.org/10.1016/j.jece.2023.110255
697	DES7	[Ch]Cl + GL (1:3) + 39.07% H20	0.152335	0.457005	0.39066	308.15	41.885	1.62206	https://doi.org/10.1016/j.jece.2023.110255
698	DES7	[Ch]Cl + GL (1:3) + 39.07% H20	0.152335	0.457005	0.39066	313.15	33.395	1.52368	https://doi.org/10.1016/j.jece.2023.110255
699	DES7	[Ch]Cl + GL (1:3) + 39.07% H20	0.152335	0.457005	0.39066	318.15	26.48	1.42292	https://doi.org/10.1016/j.jece.2023.110255
700	DES7	[Ch]Cl + GL (1:3) + 39.07% H20	0.152335	0.457005	0.39066	323.15	21.15	1.32531	https://doi.org/10.1016/j.jece.2023.110255
701	DES7	[Ch]Cl + GL (1:3) + 39.07% H20	0.152335	0.457005	0.39066	328.15	18.76	1.27323	https://doi.org/10.1016/j.jece.2023.110255
702	DES7	[Ch]Cl + GL (1:3) + 39.07% H20	0.152335	0.457005	0.39066	333.15	14.45	1.15987	https://doi.org/10.1016/j.jece.2023.110255
703	DES7	[Ch]Cl + GL (1:3) + 39.07% H20	0.152335	0.457005	0.39066	338.15	12.385	1.0929	https://doi.org/10.1016/j.jece.2023.110255
704	DES7	[Ch]Cl + GL (1:3) + 39.07% H20	0.152335	0.457005	0.39066	343.15	10.975	1.0404	https://doi.org/10.1016/j.jece.2023.110255
705	DES8	[Ch]Cl + GL (1:4)	0.2	0.8	0	293.15	578.2	2.76208	https://doi.org/10.1021/acs.jced.5b00717
706	DES8	[Ch]Cl + GL (1:4)	0.2	0.8	0	298.15	400.3	2.60239	https://doi.org/10.1021/acs.jced.5b00717
707	DES8	[Ch]Cl + GL (1:4)	0.2	0.8	0	303.15	283.4	2.4524	https://doi.org/10.1021/acs.jced.5b00717
708	DES8	[Ch]Cl + GL (1:4)	0.2	0.8	0	308.15	205.1	2.31197	https://doi.org/10.1021/acs.jced.5b00717
709	DES8	[Ch]Cl + GL (1:4)	0.2	0.8	0	313.15	151.7	2.18099	https://doi.org/10.1021/acs.jced.5b00717
710	DES8	[Ch]Cl + GL (1:4)	0.2	0.8	0	318.15	113	2.05308	https://doi.org/10.1021/acs.jced.5b00717
711	DES8	[Ch]Cl + GL (1:4)	0.2	0.8	0	323.15	87.96	1.94429	https://doi.org/10.1021/acs.jced.5b00717
712	DES9	[Ch]Cl + EG (1:2)	0.333333	0.666667	0	283.15	87.449	1.94175	https://doi.org/10.3390/molecules26185513
713	DES9	[Ch]Cl + EG (1:2)	0.333333	0.666667	0	288.15	67.04	1.82633	https://dx.doi.org/10.1021/acs.jced.9b01113
714	DES9	[Ch]Cl + EG (1:2)	0.333333	0.666667	0	293.15	53.07	1.72485	https://dx.doi.org/10.1021/acs.jced.9b01113
715	DES9	[Ch]Cl + EG (1:2)	0.333333	0.666667	0	298.15	43.03	1.63377	https://dx.doi.org/10.1021/acs.jced.9b01113
716	DES9	[Ch]Cl + EG (1:2)	0.333333	0.666667	0	303.15	35.06	1.54481	https://dx.doi.org/10.1021/acs.jced.9b01113
717	DES9	[Ch]Cl + EG (1:2)	0.333333	0.666667	0	308.15	29.02	1.4627	https://dx.doi.org/10.1021/acs.jced.9b01113
718	DES9	[Ch]Cl + EG (1:2)	0.333333	0.666667	0	313.15	24.22	1.38417	https://dx.doi.org/10.1021/acs.jced.9b01113
719	DES9	[Ch]Cl + EG (1:2)	0.333333	0.666667	0	318.15	20.47	1.31112	https://dx.doi.org/10.1021/acs.jced.9b01113
720	DES9	[Ch]Cl + EG (1:2)	0.333333	0.666667	0	323.15	17.41	1.2408	https://dx.doi.org/10.1021/acs.jced.9b01113
721	DES9.1	[Ch]Cl + EG (1:2) + 10.01% H20	0.299967	0.599933	0.1001	288.15	54.67	1.73775	https://dx.doi.org/10.1021/acs.jced.9b01113
722	DES9.1	[Ch]Cl + EG (1:2) + 10.01% H20	0.299967	0.599933	0.1001	293.15	43.67	1.64018	https://dx.doi.org/10.1021/acs.jced.9b01113
723	DES9.1	[Ch]Cl + EG (1:2) + 10.01% H20	0.299967	0.599933	0.1001	298.15	35.36	1.54851	https://dx.doi.org/10.1021/acs.jced.9b01113
724	DES9.1	[Ch]Cl + EG (1:2) + 10.01% H20	0.299967	0.599933	0.1001	303.15	28.98	1.4621	https://dx.doi.org/10.1021/acs.jced.9b01113
725	DES9.1	[Ch]Cl + EG (1:2) + 10.01% H20	0.299967	0.599933	0.1001	308.15	24.16	1.3831	https://dx.doi.org/10.1021/acs.jced.9b01113
726	DES9.1	[Ch]Cl + EG (1:2) + 10.01% H20	0.299967	0.599933	0.1001	313.15	20.27	1.30685	https://dx.doi.org/10.1021/acs.jced.9b01113
727	DES9.1	[Ch]Cl + EG (1:2) + 10.01% H20	0.299967	0.599933	0.1001	318.15	17.18	1.23502	https://dx.doi.org/10.1021/acs.jced.9b01113
728	DES9.1	[Ch]Cl + EG (1:2) + 10.01% H20	0.299967	0.599933	0.1001	323.15	14.76	1.16909	https://dx.doi.org/10.1021/acs.jced.9b01113
729	DES9.1	[Ch]Cl + EG (1:2) + 20.01% H20	0.266633	0.533267	0.2001	288.15	42.29	1.62624	https://dx.doi.org/10.1021/acs.jced.9b01113
730	DES9.1	[Ch]Cl + EG (1:2) + 20.01% H20	0.266633	0.533267	0.2001	293.15	33.92	1.53046	https://dx.doi.org/10.1021/acs.jced.9b01113
731	DES9.1	[Ch]Cl + EG (1:2) + 20.01% H20	0.266633	0.533267	0.2001	298.15	27.65	1.4417	https://dx.doi.org/10.1021/acs.jced.9b01113
732	DES9.1	[Ch]Cl + EG (1:2) + 20.01% H20	0.266633	0.533267	0.2001	303.15	22.85	1.35889	https://dx.doi.org/10.1021/acs.jced.9b01113
733	DES9.1	[Ch]Cl + EG (1:2) + 20.01% H20	0.266633	0.533267	0.2001	308.15	19.1	1.28103	https://dx.doi.org/10.1021/acs.jced.9b01113
734	DES9.1	[Ch]Cl + EG (1:2) + 20.01% H20	0.266633	0.533267	0.2001	313.15	16.15	1.20817	https://dx.doi.org/10.1021/acs.jced.9b01113
735	DES9.1	[Ch]Cl + EG (1:2) + 20.01% H20	0.266633	0.533267	0.2001	318.15	13.95	1.14457	https://dx.doi.org/10.1021/acs.jced.9b01113
736	DES9.1	[Ch]Cl + EG (1:2) + 20.01% H20	0.266633	0.533267	0.2001	323.15	12.32	1.09061	https://dx.doi.org/10.1021/acs.jced.9b01113
737	DES9.1	[Ch]Cl + EG (1:2) + 30.01% H20	0.2333	0.4666	0.3001	288.15	31.98	1.50488	https://dx.doi.org/10.1021/acs.jced.9b01113
738	DES9.1	[Ch]Cl + EG (1:2) + 30.01% H20	0.2333	0.4666	0.3001	293.15	25.86	1.41263	https://dx.doi.org/10.1021/acs.jced.9b01113
739	DES9.1	[Ch]Cl + EG (1:2) + 30.01% H20	0.2333	0.4666	0.3001	298.15	21.24	1.32715	https://dx.doi.org/10.1021/acs.jced.9b01113
740	DES9.1	[Ch]Cl + EG (1:2) + 30.01% H20	0.2333	0.4666	0.3001	303.15	17.67	1.24724	https://dx.doi.org/10.1021/acs.jced.9b01113
741	DES9.1	[Ch]Cl + EG (1:2) + 30.01% H20	0.2333	0.4666	0.3001	308.15	14.86	1.17202	https://dx.doi.org/10.1021/acs.jced.9b01113
742	DES9.1	[Ch]Cl + EG (1:2) + 30.01% H20	0.2333	0.4666	0.3001	313.15	12.98	1.11327	https://dx.doi.org/10.1021/acs.jced.9b01113
743	DES9.1	[Ch]Cl + EG (1:2) + 30.01% H20	0.2333	0.4666	0.3001	318.15	11.38	1.05614	https://dx.doi.org/10.1021/acs.jced.9b01113
744	DES9.1	[Ch]Cl + EG (1:2) + 30.01% H20	0.2333	0.4666	0.3001	323.15	9.98	0.999131	https://dx.doi.org/10.1021/acs.jced.9b01113
745	DES9.1	[Ch]Cl + EG (1:2) + 39.97% H20	0.2001	0.4002	0.3997	288.15	25.01	1.39811	https://dx.doi.org/10.1021/acs.jced.9b01113
746	DES9.1	[Ch]Cl + EG (1:2) + 39.97% H20	0.2001	0.4002	0.3997	293.15	20.38	1.3092	https://dx.doi.org/10.1021/acs.jced.9b01113
747	DES9.1	[Ch]Cl + EG (1:2) + 39.97% H20	0.2001	0.4002	0.3997	298.15	16.88	1.22737	https://dx.doi.org/10.1021/acs.jced.9b01113
748	DES9.1	[Ch]Cl + EG (1:2) + 39.97% H20	0.2001	0.4002	0.3997	303.15	14.23	1.1532	https://dx.doi.org/10.1021/acs.jced.9b01113
749	DES9.1	[Ch]Cl + EG (1:2) + 39.97% H20	0.2001	0.4002	0.3997	308.15	12.25	1.08814	https://dx.doi.org/10.1021/acs.jced.9b01113
750	DES9.1	[Ch]Cl + EG (1:2) + 39.97% H20	0.2001	0.4002	0.3997	313.15	10.43	1.01828	https://dx.doi.org/10.1021/acs.jced.9b01113
751	DES9.1	[Ch]Cl + EG (1:2) + 39.97% H20	0.2001	0.4002	0.3997	318.15	9.01	0.954725	https://dx.doi.org/10.1021/acs.jced.9b01113
752	DES9.1	[Ch]Cl + EG (1:2) + 39.97% H20	0.2001	0.4002	0.3997	323.15	7.9	0.897627	https://dx.doi.org/10.1021/acs.jced.9b01113
753	DES9.1	[Ch]Cl + EG (1:2) + 50.07% H20	0.166433	0.332867	0.5007	288.15	19	1.27875	https://dx.doi.org/10.1021/acs.jced.9b01113
754	DES9.1	[Ch]Cl + EG (1:2) + 50.07% H20	0.166433	0.332867	0.5007	293.15	15.65	1.19451	https://dx.doi.org/10.1021/acs.jced.9b01113
755	DES9.1	[Ch]Cl + EG (1:2) + 50.07% H20	0.166433	0.332867	0.5007	298.15	13.09	1.11694	https://dx.doi.org/10.1021/acs.jced.9b01113
756	DES9.1	[Ch]Cl + EG (1:2) + 50.07% H20	0.166433	0.332867	0.5007	303.15	11.06	1.04376	https://dx.doi.org/10.1021/acs.jced.9b01113
757	DES9.1	[Ch]Cl + EG (1:2) + 50.07% H20	0.166433	0.332867	0.5007	308.15	9.57	0.980912	https://dx.doi.org/10.1021/acs.jced.9b01113
758	DES9.1	[Ch]Cl + EG (1:2) + 50.07% H20	0.166433	0.332867	0.5007	313.15	8.16	0.91169	https://dx.doi.org/10.1021/acs.jced.9b01113
759	DES9.1	[Ch]Cl + EG (1:2) + 50.07% H20	0.166433	0.332867	0.5007	318.15	7.09	0.850646	https://dx.doi.org/10.1021/acs.jced.9b01113
760	DES9.1	[Ch]Cl + EG (1:2) + 50.07% H20	0.166433	0.332867	0.5007	323.15	6.21	0.793092	https://dx.doi.org/10.1021/acs.jced.9b01113
761	DES9.1	[Ch]Cl + EG (1:2) + 60% H20	0.133333	0.266667	0.6	288.15	13.43	1.12808	https://dx.doi.org/10.1021/acs.jced.9b01113
762	DES9.1	[Ch]Cl + EG (1:2) + 60% H20	0.133333	0.266667	0.6	293.15	11.19	1.04883	https://dx.doi.org/10.1021/acs.jced.9b01113
763	DES9.1	[Ch]Cl + EG (1:2) + 60% H20	0.133333	0.266667	0.6	298.15	9.42	0.974051	https://dx.doi.org/10.1021/acs.jced.9b01113
764	DES9.1	[Ch]Cl + EG (1:2) + 60% H20	0.133333	0.266667	0.6	303.15	8.02	0.904174	https://dx.doi.org/10.1021/acs.jced.9b01113
765	DES9.1	[Ch]Cl + EG (1:2) + 60% H20	0.133333	0.266667	0.6	308.15	6.89	0.838219	https://dx.doi.org/10.1021/acs.jced.9b01113
766	DES9.1	[Ch]Cl + EG (1:2) + 60% H20	0.133333	0.266667	0.6	313.15	5.98	0.776701	https://dx.doi.org/10.1021/acs.jced.9b01113
767	DES9.1	[Ch]Cl + EG (1:2) + 60% H20	0.133333	0.266667	0.6	318.15	5.23	0.718502	https://dx.doi.org/10.1021/acs.jced.9b01113
768	DES9.1	[Ch]Cl + EG (1:2) + 60% H20	0.133333	0.266667	0.6	323.15	4.61	0.663701	https://dx.doi.org/10.1021/acs.jced.9b01113
769	DES9.1	[Ch]Cl + EG (1:2) + 70.03% H20	0.0999	0.1998	0.7003	288.15	8.31	0.919601	https://dx.doi.org/10.1021/acs.jced.9b01113
770	DES9.1	[Ch]Cl + EG (1:2) + 70.03% H20	0.0999	0.1998	0.7003	293.15	7.03	0.846955	https://dx.doi.org/10.1021/acs.jced.9b01113
771	DES9.1	[Ch]Cl + EG (1:2) + 70.03% H20	0.0999	0.1998	0.7003	298.15	6.01	0.778874	https://dx.doi.org/10.1021/acs.jced.9b01113
772	DES9.1	[Ch]Cl + EG (1:2) + 70.03% H20	0.0999	0.1998	0.7003	303.15	5.17	0.713491	https://dx.doi.org/10.1021/acs.jced.9b01113
773	DES9.1	[Ch]Cl + EG (1:2) + 70.03% H20	0.0999	0.1998	0.7003	308.15	4.5	0.653213	https://dx.doi.org/10.1021/acs.jced.9b01113
774	DES9.1	[Ch]Cl + EG (1:2) + 70.03% H20	0.0999	0.1998	0.7003	313.15	3.95	0.596597	https://dx.doi.org/10.1021/acs.jced.9b01113
775	DES9.1	[Ch]Cl + EG (1:2) + 70.03% H20	0.0999	0.1998	0.7003	318.15	3.49	0.542825	https://dx.doi.org/10.1021/acs.jced.9b01113
776	DES9.1	[Ch]Cl + EG (1:2) + 70.03% H20	0.0999	0.1998	0.7003	323.15	3.1	0.491362	https://dx.doi.org/10.1021/acs.jced.9b01113
777	DES9.1	[Ch]Cl + EG (1:2) + 79.99% H20	0.0667	0.1334	0.7999	288.15	4.76	0.677607	https://dx.doi.org/10.1021/acs.jced.9b01113
778	DES9.1	[Ch]Cl + EG (1:2) + 79.99% H20	0.0667	0.1334	0.7999	293.15	4.09	0.611723	https://dx.doi.org/10.1021/acs.jced.9b01113
779	DES9.1	[Ch]Cl + EG (1:2) + 79.99% H20	0.0667	0.1334	0.7999	298.15	3.54	0.549003	https://dx.doi.org/10.1021/acs.jced.9b01113
780	DES9.1	[Ch]Cl + EG (1:2) + 79.99% H20	0.0667	0.1334	0.7999	303.15	3.1	0.491362	https://dx.doi.org/10.1021/acs.jced.9b01113
781	DES9.1	[Ch]Cl + EG (1:2) + 79.99% H20	0.0667	0.1334	0.7999	308.15	2.73	0.436163	https://dx.doi.org/10.1021/acs.jced.9b01113
782	DES9.1	[Ch]Cl + EG (1:2) + 79.99% H20	0.0667	0.1334	0.7999	313.15	2.42	0.383815	https://dx.doi.org/10.1021/acs.jced.9b01113
783	DES9.1	[Ch]Cl + EG (1:2) + 79.99% H20	0.0667	0.1334	0.7999	318.15	2.17	0.33646	https://dx.doi.org/10.1021/acs.jced.9b01113
784	DES9.1	[Ch]Cl + EG (1:2) + 79.99% H20	0.0667	0.1334	0.7999	323.15	1.95	0.290035	https://dx.doi.org/10.1021/acs.jced.9b01113
785	DES9.1	[Ch]Cl + EG (1:2) + 90% H20	0.0333333	0.0666667	0.9	288.15	2.46	0.390935	https://dx.doi.org/10.1021/acs.jced.9b01113
786	DES9.1	[Ch]Cl + EG (1:2) + 90% H20	0.0333333	0.0666667	0.9	293.15	2.14	0.330414	https://dx.doi.org/10.1021/acs.jced.9b01113
787	DES9.1	[Ch]Cl + EG (1:2) + 90% H20	0.0333333	0.0666667	0.9	298.15	1.88	0.274158	https://dx.doi.org/10.1021/acs.jced.9b01113
788	DES9.1	[Ch]Cl + EG (1:2) + 90% H20	0.0333333	0.0666667	0.9	303.15	1.67	0.222716	https://dx.doi.org/10.1021/acs.jced.9b01113
789	DES9.1	[Ch]Cl + EG (1:2) + 90% H20	0.0333333	0.0666667	0.9	308.15	1.49	0.173186	https://dx.doi.org/10.1021/acs.jced.9b01113
790	DES9.1	[Ch]Cl + EG (1:2) + 90% H20	0.0333333	0.0666667	0.9	313.15	1.36	0.133539	https://dx.doi.org/10.1021/acs.jced.9b01113
791	DES9.1	[Ch]Cl + EG (1:2) + 90% H20	0.0333333	0.0666667	0.9	318.15	1.24	0.0934217	https://dx.doi.org/10.1021/acs.jced.9b01113
792	DES9.1	[Ch]Cl + EG (1:2) + 90% H20	0.0333333	0.0666667	0.9	323.15	1.12	0.049218	https://dx.doi.org/10.1021/acs.jced.9b01113
793	DES9.1	[Ch]Cl + EG (1:2) + 90.99% H20	0.0300333	0.0600667	0.9099	288.15	2.29	0.359835	https://dx.doi.org/10.1021/acs.jced.9b01113
794	DES9.1	[Ch]Cl + EG (1:2) + 90.99% H20	0.0300333	0.0600667	0.9099	293.15	1.99	0.298853	https://dx.doi.org/10.1021/acs.jced.9b01113
795	DES9.1	[Ch]Cl + EG (1:2) + 90.99% H20	0.0300333	0.0600667	0.9099	298.15	1.76	0.245513	https://dx.doi.org/10.1021/acs.jced.9b01113
796	DES9.1	[Ch]Cl + EG (1:2) + 90.99% H20	0.0300333	0.0600667	0.9099	303.15	1.56	0.193125	https://dx.doi.org/10.1021/acs.jced.9b01113
797	DES9.1	[Ch]Cl + EG (1:2) + 90.99% H20	0.0300333	0.0600667	0.9099	308.15	1.41	0.149219	https://dx.doi.org/10.1021/acs.jced.9b01113
798	DES9.1	[Ch]Cl + EG (1:2) + 90.99% H20	0.0300333	0.0600667	0.9099	313.15	1.27	0.103804	https://dx.doi.org/10.1021/acs.jced.9b01113
799	DES9.1	[Ch]Cl + EG (1:2) + 90.99% H20	0.0300333	0.0600667	0.9099	318.15	1.15	0.0606978	https://dx.doi.org/10.1021/acs.jced.9b01113
800	DES9.1	[Ch]Cl + EG (1:2) + 90.99% H20	0.0300333	0.0600667	0.9099	323.15	1.05	0.0211893	https://dx.doi.org/10.1021/acs.jced.9b01113
801	DES9.1	[Ch]Cl + EG (1:2) + 91.99% H20	0.0267	0.0534	0.9199	288.15	2.13	0.32838	https://dx.doi.org/10.1021/acs.jced.9b01113
802	DES9.1	[Ch]Cl + EG (1:2) + 91.99% H20	0.0267	0.0534	0.9199	293.15	1.86	0.269513	https://dx.doi.org/10.1021/acs.jced.9b01113
803	DES9.1	[Ch]Cl + EG (1:2) + 91.99% H20	0.0267	0.0534	0.9199	298.15	1.64	0.214844	https://dx.doi.org/10.1021/acs.jced.9b01113
804	DES9.1	[Ch]Cl + EG (1:2) + 91.99% H20	0.0267	0.0534	0.9199	303.15	1.46	0.164353	https://dx.doi.org/10.1021/acs.jced.9b01113
805	DES9.1	[Ch]Cl + EG (1:2) + 91.99% H20	0.0267	0.0534	0.9199	308.15	1.32	0.120574	https://dx.doi.org/10.1021/acs.jced.9b01113
806	DES9.1	[Ch]Cl + EG (1:2) + 91.99% H20	0.0267	0.0534	0.9199	313.15	1.19	0.075547	https://dx.doi.org/10.1021/acs.jced.9b01113
807	DES9.1	[Ch]Cl + EG (1:2) + 91.99% H20	0.0267	0.0534	0.9199	318.15	1.08	0.0334238	https://dx.doi.org/10.1021/acs.jced.9b01113
808	DES9.1	[Ch]Cl + EG (1:2) + 91.99% H20	0.0267	0.0534	0.9199	323.15	0.98	-0.00877392	https://dx.doi.org/10.1021/acs.jced.9b01113
809	DES9.1	[Ch]Cl + EG (1:2) + 93% H20	0.0233333	0.0466667	0.93	288.15	1.97	0.294466	https://dx.doi.org/10.1021/acs.jced.9b01113
810	DES9.1	[Ch]Cl + EG (1:2) + 93% H20	0.0233333	0.0466667	0.93	293.15	1.72	0.235528	https://dx.doi.org/10.1021/acs.jced.9b01113
811	DES9.1	[Ch]Cl + EG (1:2) + 93% H20	0.0233333	0.0466667	0.93	298.15	1.52	0.181844	https://dx.doi.org/10.1021/acs.jced.9b01113
812	DES9.1	[Ch]Cl + EG (1:2) + 93% H20	0.0233333	0.0466667	0.93	303.15	1.37	0.136721	https://dx.doi.org/10.1021/acs.jced.9b01113
813	DES9.1	[Ch]Cl + EG (1:2) + 93% H20	0.0233333	0.0466667	0.93	308.15	1.23	0.0899051	https://dx.doi.org/10.1021/acs.jced.9b01113
814	DES9.1	[Ch]Cl + EG (1:2) + 93% H20	0.0233333	0.0466667	0.93	313.15	1.11	0.045323	https://dx.doi.org/10.1021/acs.jced.9b01113
815	DES9.1	[Ch]Cl + EG (1:2) + 93% H20	0.0233333	0.0466667	0.93	318.15	1.01	0.00432137	https://dx.doi.org/10.1021/acs.jced.9b01113
816	DES9.1	[Ch]Cl + EG (1:2) + 93% H20	0.0233333	0.0466667	0.93	323.15	0.92	-0.0362122	https://dx.doi.org/10.1021/acs.jced.9b01113
817	DES9.1	[Ch]Cl + EG (1:2) + 94% H20	0.02	0.04	0.94	288.15	1.83	0.262451	https://dx.doi.org/10.1021/acs.jced.9b01113
818	DES9.1	[Ch]Cl + EG (1:2) + 94% H20	0.02	0.04	0.94	293.15	1.6	0.20412	https://dx.doi.org/10.1021/acs.jced.9b01113
819	DES9.1	[Ch]Cl + EG (1:2) + 94% H20	0.02	0.04	0.94	298.15	1.42	0.152288	https://dx.doi.org/10.1021/acs.jced.9b01113
820	DES9.1	[Ch]Cl + EG (1:2) + 94% H20	0.02	0.04	0.94	303.15	1.28	0.10721	https://dx.doi.org/10.1021/acs.jced.9b01113
821	DES9.1	[Ch]Cl + EG (1:2) + 94% H20	0.02	0.04	0.94	308.15	1.15	0.0606978	https://dx.doi.org/10.1021/acs.jced.9b01113
822	DES9.1	[Ch]Cl + EG (1:2) + 94% H20	0.02	0.04	0.94	313.15	1.04	0.0170333	https://dx.doi.org/10.1021/acs.jced.9b01113
823	DES9.1	[Ch]Cl + EG (1:2) + 94% H20	0.02	0.04	0.94	318.15	0.94	-0.0268721	https://dx.doi.org/10.1021/acs.jced.9b01113
824	DES9.1	[Ch]Cl + EG (1:2) + 94% H20	0.02	0.04	0.94	323.15	0.86	-0.0655015	https://dx.doi.org/10.1021/acs.jced.9b01113
825	DES9.1	[Ch]Cl + EG (1:2) + 95% H20	0.0166667	0.0333333	0.95	288.15	1.69	0.227887	https://dx.doi.org/10.1021/acs.jced.9b01113
826	DES9.1	[Ch]Cl + EG (1:2) + 95% H20	0.0166667	0.0333333	0.95	293.15	1.48	0.170262	https://dx.doi.org/10.1021/acs.jced.9b01113
827	DES9.1	[Ch]Cl + EG (1:2) + 95% H20	0.0166667	0.0333333	0.95	298.15	1.33	0.123852	https://dx.doi.org/10.1021/acs.jced.9b01113
828	DES9.1	[Ch]Cl + EG (1:2) + 95% H20	0.0166667	0.0333333	0.95	303.15	1.19	0.075547	https://dx.doi.org/10.1021/acs.jced.9b01113
829	DES9.1	[Ch]Cl + EG (1:2) + 95% H20	0.0166667	0.0333333	0.95	308.15	1.07	0.0293838	https://dx.doi.org/10.1021/acs.jced.9b01113
830	DES9.1	[Ch]Cl + EG (1:2) + 95% H20	0.0166667	0.0333333	0.95	313.15	0.97	-0.0132283	https://dx.doi.org/10.1021/acs.jced.9b01113
831	DES9.1	[Ch]Cl + EG (1:2) + 95% H20	0.0166667	0.0333333	0.95	318.15	0.88	-0.0555173	https://dx.doi.org/10.1021/acs.jced.9b01113
832	DES9.1	[Ch]Cl + EG (1:2) + 95% H20	0.0166667	0.0333333	0.95	323.15	0.8	-0.09691	https://dx.doi.org/10.1021/acs.jced.9b01113
833	DES9.1	[Ch]Cl + EG (1:2) + 96% H20	0.0133333	0.0266667	0.96	288.15	1.56	0.193125	https://dx.doi.org/10.1021/acs.jced.9b01113
834	DES9.1	[Ch]Cl + EG (1:2) + 96% H20	0.0133333	0.0266667	0.96	293.15	1.39	0.143015	https://dx.doi.org/10.1021/acs.jced.9b01113
835	DES9.1	[Ch]Cl + EG (1:2) + 96% H20	0.0133333	0.0266667	0.96	298.15	1.23	0.0899051	https://dx.doi.org/10.1021/acs.jced.9b01113
836	DES9.1	[Ch]Cl + EG (1:2) + 96% H20	0.0133333	0.0266667	0.96	303.15	1.1	0.0413927	https://dx.doi.org/10.1021/acs.jced.9b01113
837	DES9.1	[Ch]Cl + EG (1:2) + 96% H20	0.0133333	0.0266667	0.96	308.15	0.99	-0.00436481	https://dx.doi.org/10.1021/acs.jced.9b01113
838	DES9.1	[Ch]Cl + EG (1:2) + 96% H20	0.0133333	0.0266667	0.96	313.15	0.9	-0.0457575	https://dx.doi.org/10.1021/acs.jced.9b01113
839	DES9.1	[Ch]Cl + EG (1:2) + 96% H20	0.0133333	0.0266667	0.96	318.15	0.81	-0.091515	https://dx.doi.org/10.1021/acs.jced.9b01113
840	DES9.1	[Ch]Cl + EG (1:2) + 96% H20	0.0133333	0.0266667	0.96	323.15	0.75	-0.124939	https://dx.doi.org/10.1021/acs.jced.9b01113
841	DES9.1	[Ch]Cl + EG (1:2) + 97% H20	0.01	0.02	0.97	288.15	1.45	0.161368	https://dx.doi.org/10.1021/acs.jced.9b01113
842	DES9.1	[Ch]Cl + EG (1:2) + 97% H20	0.01	0.02	0.97	293.15	1.28	0.10721	https://dx.doi.org/10.1021/acs.jced.9b01113
843	DES9.1	[Ch]Cl + EG (1:2) + 97% H20	0.01	0.02	0.97	298.15	1.14	0.0569049	https://dx.doi.org/10.1021/acs.jced.9b01113
844	DES9.1	[Ch]Cl + EG (1:2) + 97% H20	0.01	0.02	0.97	303.15	1.02	0.00860017	https://dx.doi.org/10.1021/acs.jced.9b01113
845	DES9.1	[Ch]Cl + EG (1:2) + 97% H20	0.01	0.02	0.97	308.15	0.92	-0.0362122	https://dx.doi.org/10.1021/acs.jced.9b01113
846	DES9.1	[Ch]Cl + EG (1:2) + 97% H20	0.01	0.02	0.97	313.15	0.83	-0.0809219	https://dx.doi.org/10.1021/acs.jced.9b01113
847	DES9.1	[Ch]Cl + EG (1:2) + 97% H20	0.01	0.02	0.97	318.15	0.76	-0.119186	https://dx.doi.org/10.1021/acs.jced.9b01113
848	DES9.1	[Ch]Cl + EG (1:2) + 97% H20	0.01	0.02	0.97	323.15	0.71	-0.148742	https://dx.doi.org/10.1021/acs.jced.9b01113
849	DES9.1	[Ch]Cl + EG (1:2) + 98% H20	0.00666667	0.0133333	0.98	288.15	1.33	0.123852	https://dx.doi.org/10.1021/acs.jced.9b01113
850	DES9.1	[Ch]Cl + EG (1:2) + 98% H20	0.00666667	0.0133333	0.98	293.15	1.17	0.0681859	https://dx.doi.org/10.1021/acs.jced.9b01113
851	DES9.1	[Ch]Cl + EG (1:2) + 98% H20	0.00666667	0.0133333	0.98	298.15	1.04	0.0170333	https://dx.doi.org/10.1021/acs.jced.9b01113
852	DES9.1	[Ch]Cl + EG (1:2) + 98% H20	0.00666667	0.0133333	0.98	303.15	0.93	-0.0315171	https://dx.doi.org/10.1021/acs.jced.9b01113
853	DES9.1	[Ch]Cl + EG (1:2) + 98% H20	0.00666667	0.0133333	0.98	308.15	0.84	-0.0757207	https://dx.doi.org/10.1021/acs.jced.9b01113
854	DES9.1	[Ch]Cl + EG (1:2) + 98% H20	0.00666667	0.0133333	0.98	313.15	0.76	-0.119186	https://dx.doi.org/10.1021/acs.jced.9b01113
855	DES9.1	[Ch]Cl + EG (1:2) + 98% H20	0.00666667	0.0133333	0.98	318.15	0.71	-0.148742	https://dx.doi.org/10.1021/acs.jced.9b01113
856	DES9.1	[Ch]Cl + EG (1:2) + 98% H20	0.00666667	0.0133333	0.98	323.15	0.65	-0.187087	https://dx.doi.org/10.1021/acs.jced.9b01113
857	DES9.1	[Ch]Cl + EG (1:2) + 99% H20	0.00333333	0.00666667	0.99	288.15	1.25	0.09691	https://dx.doi.org/10.1021/acs.jced.9b01113
858	DES9.1	[Ch]Cl + EG (1:2) + 99% H20	0.00333333	0.00666667	0.99	293.15	1.09	0.0374265	https://dx.doi.org/10.1021/acs.jced.9b01113
859	DES9.1	[Ch]Cl + EG (1:2) + 99% H20	0.00333333	0.00666667	0.99	298.15	0.97	-0.0132283	https://dx.doi.org/10.1021/acs.jced.9b01113
860	DES9.1	[Ch]Cl + EG (1:2) + 99% H20	0.00333333	0.00666667	0.99	303.15	0.87	-0.0604807	https://dx.doi.org/10.1021/acs.jced.9b01113
861	DES9.1	[Ch]Cl + EG (1:2) + 99% H20	0.00333333	0.00666667	0.99	308.15	0.79	-0.102373	https://dx.doi.org/10.1021/acs.jced.9b01113
862	DES9.1	[Ch]Cl + EG (1:2) + 99% H20	0.00333333	0.00666667	0.99	313.15	0.71	-0.148742	https://dx.doi.org/10.1021/acs.jced.9b01113
863	DES9.1	[Ch]Cl + EG (1:2) + 99% H20	0.00333333	0.00666667	0.99	318.15	0.66	-0.180456	https://dx.doi.org/10.1021/acs.jced.9b01113
864	DES9.1	[Ch]Cl + EG (1:2) + 99% H20	0.00333333	0.00666667	0.99	323.15	0.6	-0.221849	https://dx.doi.org/10.1021/acs.jced.9b01113
865	DES9.2	[Ch]Cl + EG (1:2) + 10.5% MeOH	0.298333	0.596667	0.105	283.15	60.352	1.78069	https://doi.org/10.3390/molecules26185513
866	DES9.2	[Ch]Cl + EG (1:2) + 9.98% MeOH	0.300067	0.600133	0.0998	288.15	43.3	1.63649	https://dx.doi.org/10.1021/acs.jced.9b01113
867	DES9.2	[Ch]Cl + EG (1:2) + 9.98% MeOH	0.300067	0.600133	0.0998	293.15	34.91	1.54295	https://dx.doi.org/10.1021/acs.jced.9b01113
868	DES9.2	[Ch]Cl + EG (1:2) + 9.98% MeOH	0.300067	0.600133	0.0998	298.15	28.58	1.45606	https://dx.doi.org/10.1021/acs.jced.9b01113
869	DES9.2	[Ch]Cl + EG (1:2) + 9.98% MeOH	0.300067	0.600133	0.0998	303.15	23.72	1.37511	https://dx.doi.org/10.1021/acs.jced.9b01113
870	DES9.2	[Ch]Cl + EG (1:2) + 9.98% MeOH	0.300067	0.600133	0.0998	308.15	19.93	1.29951	https://dx.doi.org/10.1021/acs.jced.9b01113
871	DES9.2	[Ch]Cl + EG (1:2) + 9.98% MeOH	0.300067	0.600133	0.0998	313.15	16.93	1.22866	https://dx.doi.org/10.1021/acs.jced.9b01113
872	DES9.2	[Ch]Cl + EG (1:2) + 9.98% MeOH	0.300067	0.600133	0.0998	318.15	14.56	1.16316	https://dx.doi.org/10.1021/acs.jced.9b01113
873	DES9.2	[Ch]Cl + EG (1:2) + 9.98% MeOH	0.300067	0.600133	0.0998	323.15	12.91	1.11093	https://dx.doi.org/10.1021/acs.jced.9b01113
874	DES9.2	[Ch]Cl + EG (1:2) + 20.5% MeOH	0.265	0.53	0.205	283.15	35.719	1.5529	https://doi.org/10.3390/molecules26185513
875	DES9.2	[Ch]Cl + EG (1:2) + 19.99% MeOH	0.2667	0.5334	0.1999	288.15	29.49	1.46967	https://dx.doi.org/10.1021/acs.jced.9b01113
876	DES9.2	[Ch]Cl + EG (1:2) + 19.99% MeOH	0.2667	0.5334	0.1999	293.15	24.05	1.38112	https://dx.doi.org/10.1021/acs.jced.9b01113
877	DES9.2	[Ch]Cl + EG (1:2) + 19.99% MeOH	0.2667	0.5334	0.1999	298.15	19.93	1.29951	https://dx.doi.org/10.1021/acs.jced.9b01113
878	DES9.2	[Ch]Cl + EG (1:2) + 19.99% MeOH	0.2667	0.5334	0.1999	303.15	16.77	1.22453	https://dx.doi.org/10.1021/acs.jced.9b01113
879	DES9.2	[Ch]Cl + EG (1:2) + 19.99% MeOH	0.2667	0.5334	0.1999	308.15	14.48	1.16077	https://dx.doi.org/10.1021/acs.jced.9b01113
880	DES9.2	[Ch]Cl + EG (1:2) + 19.99% MeOH	0.2667	0.5334	0.1999	313.15	12.47	1.09587	https://dx.doi.org/10.1021/acs.jced.9b01113
881	DES9.2	[Ch]Cl + EG (1:2) + 19.99% MeOH	0.2667	0.5334	0.1999	318.15	10.85	1.03543	https://dx.doi.org/10.1021/acs.jced.9b01113
882	DES9.2	[Ch]Cl + EG (1:2) + 19.99% MeOH	0.2667	0.5334	0.1999	323.15	9.61	0.982723	https://dx.doi.org/10.1021/acs.jced.9b01113
883	DES9.2	[Ch]Cl + EG (1:2) + 0.3% MeOH	0.233333	0.466667	0.3	283.15	22.186	1.34608	https://doi.org/10.3390/molecules26185513
884	DES9.2	[Ch]Cl + EG (1:2) + 29.96% MeOH	0.233467	0.466933	0.2996	288.15	20	1.30103	https://dx.doi.org/10.1021/acs.jced.9b01113
885	DES9.2	[Ch]Cl + EG (1:2) + 29.96% MeOH	0.233467	0.466933	0.2996	293.15	16.68	1.2222	https://dx.doi.org/10.1021/acs.jced.9b01113
886	DES9.2	[Ch]Cl + EG (1:2) + 29.96% MeOH	0.233467	0.466933	0.2996	298.15	14.1	1.14922	https://dx.doi.org/10.1021/acs.jced.9b01113
887	DES9.2	[Ch]Cl + EG (1:2) + 29.96% MeOH	0.233467	0.466933	0.2996	303.15	12.41	1.09377	https://dx.doi.org/10.1021/acs.jced.9b01113
888	DES9.2	[Ch]Cl + EG (1:2) + 29.96% MeOH	0.233467	0.466933	0.2996	308.15	10.49	1.02078	https://dx.doi.org/10.1021/acs.jced.9b01113
889	DES9.2	[Ch]Cl + EG (1:2) + 29.96% MeOH	0.233467	0.466933	0.2996	313.15	9.16	0.961895	https://dx.doi.org/10.1021/acs.jced.9b01113
890	DES9.2	[Ch]Cl + EG (1:2) + 29.96% MeOH	0.233467	0.466933	0.2996	318.15	8.03	0.904716	https://dx.doi.org/10.1021/acs.jced.9b01113
891	DES9.2	[Ch]Cl + EG (1:2) + 29.96% MeOH	0.233467	0.466933	0.2996	323.15	7.09	0.850646	https://dx.doi.org/10.1021/acs.jced.9b01113
892	DES9.2	[Ch]Cl + EG (1:2) + 40.1% MeOH	0.199667	0.399333	0.401	283.15	15.643	1.19432	https://doi.org/10.3390/molecules26185513
893	DES9.2	[Ch]Cl + EG (1:2) + 40.03% MeOH	0.1999	0.3998	0.4003	288.15	12.81	1.10755	https://dx.doi.org/10.1021/acs.jced.9b01113
894	DES9.2	[Ch]Cl + EG (1:2) + 40.03% MeOH	0.1999	0.3998	0.4003	293.15	10.9	1.03743	https://dx.doi.org/10.1021/acs.jced.9b01113
895	DES9.2	[Ch]Cl + EG (1:2) + 40.03% MeOH	0.1999	0.3998	0.4003	298.15	9.38	0.972203	https://dx.doi.org/10.1021/acs.jced.9b01113
896	DES9.2	[Ch]Cl + EG (1:2) + 40.03% MeOH	0.1999	0.3998	0.4003	303.15	8.12	0.909556	https://dx.doi.org/10.1021/acs.jced.9b01113
897	DES9.2	[Ch]Cl + EG (1:2) + 40.03% MeOH	0.1999	0.3998	0.4003	308.15	7.09	0.850646	https://dx.doi.org/10.1021/acs.jced.9b01113
898	DES9.2	[Ch]Cl + EG (1:2) + 40.03% MeOH	0.1999	0.3998	0.4003	313.15	6.25	0.79588	https://dx.doi.org/10.1021/acs.jced.9b01113
899	DES9.2	[Ch]Cl + EG (1:2) + 40.03% MeOH	0.1999	0.3998	0.4003	318.15	5.54	0.74351	https://dx.doi.org/10.1021/acs.jced.9b01113
900	DES9.2	[Ch]Cl + EG (1:2) + 40.03% MeOH	0.1999	0.3998	0.4003	323.15	4.93	0.692847	https://dx.doi.org/10.1021/acs.jced.9b01113
901	DES9.2	[Ch]Cl + EG (1:2) + 50.1% MeOH	0.166333	0.332667	0.501	283.15	9.906	0.995898	https://doi.org/10.3390/molecules26185513
902	DES9.2	[Ch]Cl + EG (1:2) + 49.98% MeOH	0.166733	0.333467	0.4998	288.15	8.24	0.915927	https://dx.doi.org/10.1021/acs.jced.9b01113
903	DES9.2	[Ch]Cl + EG (1:2) + 49.98% MeOH	0.166733	0.333467	0.4998	293.15	7.12	0.85248	https://dx.doi.org/10.1021/acs.jced.9b01113
904	DES9.2	[Ch]Cl + EG (1:2) + 49.98% MeOH	0.166733	0.333467	0.4998	298.15	6.21	0.793092	https://dx.doi.org/10.1021/acs.jced.9b01113
905	DES9.2	[Ch]Cl + EG (1:2) + 49.98% MeOH	0.166733	0.333467	0.4998	303.15	5.46	0.737193	https://dx.doi.org/10.1021/acs.jced.9b01113
906	DES9.2	[Ch]Cl + EG (1:2) + 49.98% MeOH	0.166733	0.333467	0.4998	308.15	4.83	0.683947	https://dx.doi.org/10.1021/acs.jced.9b01113
907	DES9.2	[Ch]Cl + EG (1:2) + 49.98% MeOH	0.166733	0.333467	0.4998	313.15	4.32	0.635484	https://dx.doi.org/10.1021/acs.jced.9b01113
908	DES9.2	[Ch]Cl + EG (1:2) + 49.98% MeOH	0.166733	0.333467	0.4998	318.15	3.87	0.587711	https://dx.doi.org/10.1021/acs.jced.9b01113
909	DES9.2	[Ch]Cl + EG (1:2) + 49.98% MeOH	0.166733	0.333467	0.4998	323.15	3.49	0.542825	https://dx.doi.org/10.1021/acs.jced.9b01113
910	DES9.2	[Ch]Cl + EG (1:2) + 60% MeOH	0.133333	0.266667	0.6	283.15	6.545	0.81591	https://doi.org/10.3390/molecules26185513
911	DES9.2	[Ch]Cl + EG (1:2) + 60.01% MeOH	0.1333	0.2666	0.6001	288.15	5.22	0.717671	https://dx.doi.org/10.1021/acs.jced.9b01113
912	DES9.2	[Ch]Cl + EG (1:2) + 60.01% MeOH	0.1333	0.2666	0.6001	293.15	4.58	0.660865	https://dx.doi.org/10.1021/acs.jced.9b01113
913	DES9.2	[Ch]Cl + EG (1:2) + 60.01% MeOH	0.1333	0.2666	0.6001	298.15	4.07	0.609594	https://dx.doi.org/10.1021/acs.jced.9b01113
914	DES9.2	[Ch]Cl + EG (1:2) + 60.01% MeOH	0.1333	0.2666	0.6001	303.15	3.63	0.559907	https://dx.doi.org/10.1021/acs.jced.9b01113
915	DES9.2	[Ch]Cl + EG (1:2) + 60.01% MeOH	0.1333	0.2666	0.6001	308.15	3.3	0.518514	https://dx.doi.org/10.1021/acs.jced.9b01113
916	DES9.2	[Ch]Cl + EG (1:2) + 60.01% MeOH	0.1333	0.2666	0.6001	313.15	2.93	0.466868	https://dx.doi.org/10.1021/acs.jced.9b01113
917	DES9.2	[Ch]Cl + EG (1:2) + 60.01% MeOH	0.1333	0.2666	0.6001	318.15	2.66	0.424882	https://dx.doi.org/10.1021/acs.jced.9b01113
918	DES9.2	[Ch]Cl + EG (1:2) + 60.01% MeOH	0.1333	0.2666	0.6001	323.15	2.42	0.383815	https://dx.doi.org/10.1021/acs.jced.9b01113
919	DES9.2	[Ch]Cl + EG (1:2) + 70.40% MeOH	0.0986667	0.197333	0.704	283.15	3.846	0.585009	https://doi.org/10.3390/molecules26185513
920	DES9.2	[Ch]Cl + EG (1:2) + 70.01% MeOH	0.0999667	0.199933	0.7001	288.15	3.27	0.514548	https://dx.doi.org/10.1021/acs.jced.9b01113
921	DES9.2	[Ch]Cl + EG (1:2) + 70.01% MeOH	0.0999667	0.199933	0.7001	293.15	2.92	0.465383	https://dx.doi.org/10.1021/acs.jced.9b01113
922	DES9.2	[Ch]Cl + EG (1:2) + 70.01% MeOH	0.0999667	0.199933	0.7001	298.15	2.62	0.418301	https://dx.doi.org/10.1021/acs.jced.9b01113
923	DES9.2	[Ch]Cl + EG (1:2) + 70.01% MeOH	0.0999667	0.199933	0.7001	303.15	2.36	0.372912	https://dx.doi.org/10.1021/acs.jced.9b01113
924	DES9.2	[Ch]Cl + EG (1:2) + 70.01% MeOH	0.0999667	0.199933	0.7001	308.15	2.15	0.332438	https://dx.doi.org/10.1021/acs.jced.9b01113
925	DES9.2	[Ch]Cl + EG (1:2) + 70.01% MeOH	0.0999667	0.199933	0.7001	313.15	1.96	0.292256	https://dx.doi.org/10.1021/acs.jced.9b01113
926	DES9.2	[Ch]Cl + EG (1:2) + 70.01% MeOH	0.0999667	0.199933	0.7001	318.15	1.8	0.255273	https://dx.doi.org/10.1021/acs.jced.9b01113
927	DES9.2	[Ch]Cl + EG (1:2) + 70.01% MeOH	0.0999667	0.199933	0.7001	323.15	1.65	0.217484	https://dx.doi.org/10.1021/acs.jced.9b01113
928	DES9.2	[Ch]Cl + EG (1:2) + 80% MeOH	0.0666667	0.133333	0.8	283.15	2.358	0.372544	https://doi.org/10.3390/molecules26185513
929	DES9.2	[Ch]Cl + EG (1:2) + 80.01% MeOH	0.0666333	0.133267	0.8001	288.15	2.01	0.303196	https://dx.doi.org/10.1021/acs.jced.9b01113
930	DES9.2	[Ch]Cl + EG (1:2) + 80.01% MeOH	0.0666333	0.133267	0.8001	293.15	1.82	0.260071	https://dx.doi.org/10.1021/acs.jced.9b01113
931	DES9.2	[Ch]Cl + EG (1:2) + 80.01% MeOH	0.0666333	0.133267	0.8001	298.15	1.66	0.220108	https://dx.doi.org/10.1021/acs.jced.9b01113
932	DES9.2	[Ch]Cl + EG (1:2) + 80.01% MeOH	0.0666333	0.133267	0.8001	303.15	1.52	0.181844	https://dx.doi.org/10.1021/acs.jced.9b01113
933	DES9.2	[Ch]Cl + EG (1:2) + 80.01% MeOH	0.0666333	0.133267	0.8001	308.15	1.4	0.146128	https://dx.doi.org/10.1021/acs.jced.9b01113
934	DES9.2	[Ch]Cl + EG (1:2) + 80.01% MeOH	0.0666333	0.133267	0.8001	313.15	1.29	0.11059	https://dx.doi.org/10.1021/acs.jced.9b01113
935	DES9.2	[Ch]Cl + EG (1:2) + 80.01% MeOH	0.0666333	0.133267	0.8001	318.15	1.19	0.075547	https://dx.doi.org/10.1021/acs.jced.9b01113
936	DES9.2	[Ch]Cl + EG (1:2) + 80.01% MeOH	0.0666333	0.133267	0.8001	323.15	1.11	0.045323	https://dx.doi.org/10.1021/acs.jced.9b01113
937	DES9.2	[Ch]Cl + EG (1:2) + 90.40% MeOH	0.032	0.064	0.904	283.15	1.327	0.122871	https://doi.org/10.3390/molecules26185513
938	DES9.2	[Ch]Cl + EG (1:2) + 90% MeOH	0.0333333	0.0666667	0.9	288.15	1.19	0.075547	https://dx.doi.org/10.1021/acs.jced.9b01113
939	DES9.2	[Ch]Cl + EG (1:2) + 90% MeOH	0.0333333	0.0666667	0.9	293.15	1.1	0.0413927	https://dx.doi.org/10.1021/acs.jced.9b01113
940	DES9.2	[Ch]Cl + EG (1:2) + 90% MeOH	0.0333333	0.0666667	0.9	298.15	1.01	0.00432137	https://dx.doi.org/10.1021/acs.jced.9b01113
941	DES9.2	[Ch]Cl + EG (1:2) + 90% MeOH	0.0333333	0.0666667	0.9	303.15	0.93	-0.0315171	https://dx.doi.org/10.1021/acs.jced.9b01113
942	DES9.2	[Ch]Cl + EG (1:2) + 90% MeOH	0.0333333	0.0666667	0.9	308.15	0.87	-0.0604807	https://dx.doi.org/10.1021/acs.jced.9b01113
943	DES9.2	[Ch]Cl + EG (1:2) + 90% MeOH	0.0333333	0.0666667	0.9	313.15	0.8	-0.09691	https://dx.doi.org/10.1021/acs.jced.9b01113
944	DES9.2	[Ch]Cl + EG (1:2) + 90% MeOH	0.0333333	0.0666667	0.9	318.15	0.75	-0.124939	https://dx.doi.org/10.1021/acs.jced.9b01113
945	DES9.2	[Ch]Cl + EG (1:2) + 90% MeOH	0.0333333	0.0666667	0.9	323.15	0.7	-0.154902	https://dx.doi.org/10.1021/acs.jced.9b01113
946	DES9.2	[Ch]Cl + EG (1:2) + 91% MeOH	0.03	0.06	0.91	288.15	1.12	0.049218	https://dx.doi.org/10.1021/acs.jced.9b01113
947	DES9.2	[Ch]Cl + EG (1:2) + 91% MeOH	0.03	0.06	0.91	293.15	1.04	0.0170333	https://dx.doi.org/10.1021/acs.jced.9b01113
948	DES9.2	[Ch]Cl + EG (1:2) + 91% MeOH	0.03	0.06	0.91	298.15	0.96	-0.0177288	https://dx.doi.org/10.1021/acs.jced.9b01113
949	DES9.2	[Ch]Cl + EG (1:2) + 91% MeOH	0.03	0.06	0.91	303.15	0.88	-0.0555173	https://dx.doi.org/10.1021/acs.jced.9b01113
950	DES9.2	[Ch]Cl + EG (1:2) + 91% MeOH	0.03	0.06	0.91	308.15	0.82	-0.0861861	https://dx.doi.org/10.1021/acs.jced.9b01113
951	DES9.2	[Ch]Cl + EG (1:2) + 91% MeOH	0.03	0.06	0.91	313.15	0.76	-0.119186	https://dx.doi.org/10.1021/acs.jced.9b01113
952	DES9.2	[Ch]Cl + EG (1:2) + 91% MeOH	0.03	0.06	0.91	318.15	0.72	-0.142668	https://dx.doi.org/10.1021/acs.jced.9b01113
953	DES9.2	[Ch]Cl + EG (1:2) + 91% MeOH	0.03	0.06	0.91	323.15	0.67	-0.173925	https://dx.doi.org/10.1021/acs.jced.9b01113
954	DES9.2	[Ch]Cl + EG (1:2) + 92% MeOH	0.0266667	0.0533333	0.92	288.15	1.07	0.0293838	https://dx.doi.org/10.1021/acs.jced.9b01113
955	DES9.2	[Ch]Cl + EG (1:2) + 92% MeOH	0.0266667	0.0533333	0.92	293.15	0.99	-0.00436481	https://dx.doi.org/10.1021/acs.jced.9b01113
956	DES9.2	[Ch]Cl + EG (1:2) + 92% MeOH	0.0266667	0.0533333	0.92	298.15	0.91	-0.0409586	https://dx.doi.org/10.1021/acs.jced.9b01113
957	DES9.2	[Ch]Cl + EG (1:2) + 92% MeOH	0.0266667	0.0533333	0.92	303.15	0.84	-0.0757207	https://dx.doi.org/10.1021/acs.jced.9b01113
958	DES9.2	[Ch]Cl + EG (1:2) + 92% MeOH	0.0266667	0.0533333	0.92	308.15	0.78	-0.107905	https://dx.doi.org/10.1021/acs.jced.9b01113
959	DES9.2	[Ch]Cl + EG (1:2) + 92% MeOH	0.0266667	0.0533333	0.92	313.15	0.73	-0.136677	https://dx.doi.org/10.1021/acs.jced.9b01113
960	DES9.2	[Ch]Cl + EG (1:2) + 92% MeOH	0.0266667	0.0533333	0.92	318.15	0.68	-0.167491	https://dx.doi.org/10.1021/acs.jced.9b01113
961	DES9.2	[Ch]Cl + EG (1:2) + 92% MeOH	0.0266667	0.0533333	0.92	323.15	0.63	-0.200659	https://dx.doi.org/10.1021/acs.jced.9b01113
962	DES9.2	[Ch]Cl + EG (1:2) + 93% MeOH	0.0233333	0.0466667	0.93	288.15	1.01	0.00432137	https://dx.doi.org/10.1021/acs.jced.9b01113
963	DES9.2	[Ch]Cl + EG (1:2) + 93% MeOH	0.0233333	0.0466667	0.93	293.15	0.93	-0.0315171	https://dx.doi.org/10.1021/acs.jced.9b01113
964	DES9.2	[Ch]Cl + EG (1:2) + 93% MeOH	0.0233333	0.0466667	0.93	298.15	0.86	-0.0655015	https://dx.doi.org/10.1021/acs.jced.9b01113
965	DES9.2	[Ch]Cl + EG (1:2) + 93% MeOH	0.0233333	0.0466667	0.93	303.15	0.8	-0.09691	https://dx.doi.org/10.1021/acs.jced.9b01113
966	DES9.2	[Ch]Cl + EG (1:2) + 93% MeOH	0.0233333	0.0466667	0.93	308.15	0.74	-0.130768	https://dx.doi.org/10.1021/acs.jced.9b01113
967	DES9.2	[Ch]Cl + EG (1:2) + 93% MeOH	0.0233333	0.0466667	0.93	313.15	0.7	-0.154902	https://dx.doi.org/10.1021/acs.jced.9b01113
968	DES9.2	[Ch]Cl + EG (1:2) + 93% MeOH	0.0233333	0.0466667	0.93	318.15	0.65	-0.187087	https://dx.doi.org/10.1021/acs.jced.9b01113
969	DES9.2	[Ch]Cl + EG (1:2) + 93% MeOH	0.0233333	0.0466667	0.93	323.15	0.61	-0.21467	https://dx.doi.org/10.1021/acs.jced.9b01113
970	DES9.2	[Ch]Cl + EG (1:2) + 94% MeOH	0.02	0.04	0.94	288.15	0.95	-0.0222764	https://dx.doi.org/10.1021/acs.jced.9b01113
971	DES9.2	[Ch]Cl + EG (1:2) + 94% MeOH	0.02	0.04	0.94	293.15	0.88	-0.0555173	https://dx.doi.org/10.1021/acs.jced.9b01113
972	DES9.2	[Ch]Cl + EG (1:2) + 94% MeOH	0.02	0.04	0.94	298.15	0.82	-0.0861861	https://dx.doi.org/10.1021/acs.jced.9b01113
973	DES9.2	[Ch]Cl + EG (1:2) + 94% MeOH	0.02	0.04	0.94	303.15	0.76	-0.119186	https://dx.doi.org/10.1021/acs.jced.9b01113
974	DES9.2	[Ch]Cl + EG (1:2) + 94% MeOH	0.02	0.04	0.94	308.15	0.71	-0.148742	https://dx.doi.org/10.1021/acs.jced.9b01113
975	DES9.2	[Ch]Cl + EG (1:2) + 94% MeOH	0.02	0.04	0.94	313.15	0.66	-0.180456	https://dx.doi.org/10.1021/acs.jced.9b01113
976	DES9.2	[Ch]Cl + EG (1:2) + 94% MeOH	0.02	0.04	0.94	318.15	0.62	-0.207608	https://dx.doi.org/10.1021/acs.jced.9b01113
977	DES9.2	[Ch]Cl + EG (1:2) + 94% MeOH	0.02	0.04	0.94	323.15	0.58	-0.236572	https://dx.doi.org/10.1021/acs.jced.9b01113
978	DES9.2	[Ch]Cl + EG (1:2) + 95% MeOH	0.0166667	0.0333333	0.95	288.15	0.91	-0.0409586	https://dx.doi.org/10.1021/acs.jced.9b01113
979	DES9.2	[Ch]Cl + EG (1:2) + 95% MeOH	0.0166667	0.0333333	0.95	293.15	0.84	-0.0757207	https://dx.doi.org/10.1021/acs.jced.9b01113
980	DES9.2	[Ch]Cl + EG (1:2) + 95% MeOH	0.0166667	0.0333333	0.95	298.15	0.78	-0.107905	https://dx.doi.org/10.1021/acs.jced.9b01113
981	DES9.2	[Ch]Cl + EG (1:2) + 95% MeOH	0.0166667	0.0333333	0.95	303.15	0.72	-0.142668	https://dx.doi.org/10.1021/acs.jced.9b01113
982	DES9.2	[Ch]Cl + EG (1:2) + 95% MeOH	0.0166667	0.0333333	0.95	308.15	0.67	-0.173925	https://dx.doi.org/10.1021/acs.jced.9b01113
983	DES9.2	[Ch]Cl + EG (1:2) + 95% MeOH	0.0166667	0.0333333	0.95	313.15	0.63	-0.200659	https://dx.doi.org/10.1021/acs.jced.9b01113
984	DES9.2	[Ch]Cl + EG (1:2) + 95% MeOH	0.0166667	0.0333333	0.95	318.15	0.58	-0.236572	https://dx.doi.org/10.1021/acs.jced.9b01113
985	DES9.2	[Ch]Cl + EG (1:2) + 95% MeOH	0.0166667	0.0333333	0.95	323.15	0.55	-0.259637	https://dx.doi.org/10.1021/acs.jced.9b01113
986	DES9.2	[Ch]Cl + EG (1:2) + 96% MeOH	0.0133333	0.0266667	0.96	288.15	0.85	-0.0705811	https://dx.doi.org/10.1021/acs.jced.9b01113
987	DES9.2	[Ch]Cl + EG (1:2) + 96% MeOH	0.0133333	0.0266667	0.96	293.15	0.79	-0.102373	https://dx.doi.org/10.1021/acs.jced.9b01113
988	DES9.2	[Ch]Cl + EG (1:2) + 96% MeOH	0.0133333	0.0266667	0.96	298.15	0.73	-0.136677	https://dx.doi.org/10.1021/acs.jced.9b01113
989	DES9.2	[Ch]Cl + EG (1:2) + 96% MeOH	0.0133333	0.0266667	0.96	303.15	0.69	-0.161151	https://dx.doi.org/10.1021/acs.jced.9b01113
990	DES9.2	[Ch]Cl + EG (1:2) + 96% MeOH	0.0133333	0.0266667	0.96	308.15	0.63	-0.200659	https://dx.doi.org/10.1021/acs.jced.9b01113
991	DES9.2	[Ch]Cl + EG (1:2) + 96% MeOH	0.0133333	0.0266667	0.96	313.15	0.59	-0.229148	https://dx.doi.org/10.1021/acs.jced.9b01113
992	DES9.2	[Ch]Cl + EG (1:2) + 96% MeOH	0.0133333	0.0266667	0.96	318.15	0.55	-0.259637	https://dx.doi.org/10.1021/acs.jced.9b01113
993	DES9.2	[Ch]Cl + EG (1:2) + 96% MeOH	0.0133333	0.0266667	0.96	323.15	0.52	-0.283997	https://dx.doi.org/10.1021/acs.jced.9b01113
994	DES9.2	[Ch]Cl + EG (1:2) + 97% MeOH	0.01	0.02	0.97	288.15	0.8	-0.09691	https://dx.doi.org/10.1021/acs.jced.9b01113
995	DES9.2	[Ch]Cl + EG (1:2) + 97% MeOH	0.01	0.02	0.97	293.15	0.74	-0.130768	https://dx.doi.org/10.1021/acs.jced.9b01113
996	DES9.2	[Ch]Cl + EG (1:2) + 97% MeOH	0.01	0.02	0.97	298.15	0.69	-0.161151	https://dx.doi.org/10.1021/acs.jced.9b01113
997	DES9.2	[Ch]Cl + EG (1:2) + 97% MeOH	0.01	0.02	0.97	303.15	0.64	-0.19382	https://dx.doi.org/10.1021/acs.jced.9b01113
998	DES9.2	[Ch]Cl + EG (1:2) + 97% MeOH	0.01	0.02	0.97	308.15	0.6	-0.221849	https://dx.doi.org/10.1021/acs.jced.9b01113
999	DES9.2	[Ch]Cl + EG (1:2) + 97% MeOH	0.01	0.02	0.97	313.15	0.56	-0.251812	https://dx.doi.org/10.1021/acs.jced.9b01113
1000	DES9.2	[Ch]Cl + EG (1:2) + 97% MeOH	0.01	0.02	0.97	318.15	0.53	-0.275724	https://dx.doi.org/10.1021/acs.jced.9b01113
1001	DES9.2	[Ch]Cl + EG (1:2) + 97% MeOH	0.01	0.02	0.97	323.15	0.49	-0.309804	https://dx.doi.org/10.1021/acs.jced.9b01113
1002	DES9.2	[Ch]Cl + EG (1:2) + 98% MeOH	0.00666667	0.0133333	0.98	288.15	0.74	-0.130768	https://dx.doi.org/10.1021/acs.jced.9b01113
1003	DES9.2	[Ch]Cl + EG (1:2) + 98% MeOH	0.00666667	0.0133333	0.98	293.15	0.69	-0.161151	https://dx.doi.org/10.1021/acs.jced.9b01113
1004	DES9.2	[Ch]Cl + EG (1:2) + 98% MeOH	0.00666667	0.0133333	0.98	298.15	0.64	-0.19382	https://dx.doi.org/10.1021/acs.jced.9b01113
1005	DES9.2	[Ch]Cl + EG (1:2) + 98% MeOH	0.00666667	0.0133333	0.98	303.15	0.6	-0.221849	https://dx.doi.org/10.1021/acs.jced.9b01113
1006	DES9.2	[Ch]Cl + EG (1:2) + 98% MeOH	0.00666667	0.0133333	0.98	308.15	0.56	-0.251812	https://dx.doi.org/10.1021/acs.jced.9b01113
1007	DES9.2	[Ch]Cl + EG (1:2) + 98% MeOH	0.00666667	0.0133333	0.98	313.15	0.52	-0.283997	https://dx.doi.org/10.1021/acs.jced.9b01113
1008	DES9.2	[Ch]Cl + EG (1:2) + 98% MeOH	0.00666667	0.0133333	0.98	318.15	0.49	-0.309804	https://dx.doi.org/10.1021/acs.jced.9b01113
1009	DES9.2	[Ch]Cl + EG (1:2) + 98% MeOH	0.00666667	0.0133333	0.98	323.15	0.46	-0.337242	https://dx.doi.org/10.1021/acs.jced.9b01113
1010	DES9.2	[Ch]Cl + EG (1:2) + 99% MeOH	0.00333333	0.00666667	0.99	288.15	0.69	-0.161151	https://dx.doi.org/10.1021/acs.jced.9b01113
1011	DES9.2	[Ch]Cl + EG (1:2) + 99% MeOH	0.00333333	0.00666667	0.99	293.15	0.64	-0.19382	https://dx.doi.org/10.1021/acs.jced.9b01113
1012	DES9.2	[Ch]Cl + EG (1:2) + 99% MeOH	0.00333333	0.00666667	0.99	298.15	0.6	-0.221849	https://dx.doi.org/10.1021/acs.jced.9b01113
1013	DES9.2	[Ch]Cl + EG (1:2) + 99% MeOH	0.00333333	0.00666667	0.99	303.15	0.56	-0.251812	https://dx.doi.org/10.1021/acs.jced.9b01113
1014	DES9.2	[Ch]Cl + EG (1:2) + 99% MeOH	0.00333333	0.00666667	0.99	308.15	0.52	-0.283997	https://dx.doi.org/10.1021/acs.jced.9b01113
1015	DES9.2	[Ch]Cl + EG (1:2) + 99% MeOH	0.00333333	0.00666667	0.99	313.15	0.49	-0.309804	https://dx.doi.org/10.1021/acs.jced.9b01113
1016	DES9.2	[Ch]Cl + EG (1:2) + 99% MeOH	0.00333333	0.00666667	0.99	318.15	0.46	-0.337242	https://dx.doi.org/10.1021/acs.jced.9b01113
1017	DES9.2	[Ch]Cl + EG (1:2) + 99% MeOH	0.00333333	0.00666667	0.99	323.15	0.43	-0.366532	https://dx.doi.org/10.1021/acs.jced.9b01113
1018	DES9.3	[Ch]Cl + EG (1:2) + 97.9% DMSO	0.007	0.014	0.979	308.15	1.823	0.260787	https://doi.org/10.1016/j.molliq.2023.123731
1019	DES9.3	[Ch]Cl + EG (1:2) + 97.9% DMSO	0.007	0.014	0.979	313.15	1.664	0.221153	https://doi.org/10.1016/j.molliq.2023.123731
1020	DES9.3	[Ch]Cl + EG (1:2) + 97.9% DMSO	0.007	0.014	0.979	318.15	1.527	0.183839	https://doi.org/10.1016/j.molliq.2023.123731
1021	DES9.3	[Ch]Cl + EG (1:2) + 97.9% DMSO	0.007	0.014	0.979	323.15	1.403	0.147058	https://doi.org/10.1016/j.molliq.2023.123731
1022	DES9.3	[Ch]Cl + EG (1:2) + 96% DMSO	0.0133333	0.0266667	0.96	308.15	1.973	0.295127	https://doi.org/10.1016/j.molliq.2023.123731
1023	DES9.3	[Ch]Cl + EG (1:2) + 96% DMSO	0.0133333	0.0266667	0.96	313.15	1.794	0.253822	https://doi.org/10.1016/j.molliq.2023.123731
1024	DES9.3	[Ch]Cl + EG (1:2) + 96% DMSO	0.0133333	0.0266667	0.96	318.15	1.642	0.215373	https://doi.org/10.1016/j.molliq.2023.123731
1025	DES9.3	[Ch]Cl + EG (1:2) + 96% DMSO	0.0133333	0.0266667	0.96	323.15	1.501	0.176381	https://doi.org/10.1016/j.molliq.2023.123731
1026	DES9.3	[Ch]Cl + EG (1:2) + 94% DMSO	0.02	0.04	0.94	308.15	2.153	0.333044	https://doi.org/10.1016/j.molliq.2023.123731
1027	DES9.3	[Ch]Cl + EG (1:2) + 94% DMSO	0.02	0.04	0.94	313.15	1.948	0.289589	https://doi.org/10.1016/j.molliq.2023.123731
1028	DES9.3	[Ch]Cl + EG (1:2) + 94% DMSO	0.02	0.04	0.94	318.15	1.777	0.249687	https://doi.org/10.1016/j.molliq.2023.123731
1029	DES9.3	[Ch]Cl + EG (1:2) + 94% DMSO	0.02	0.04	0.94	323.15	1.634	0.213252	https://doi.org/10.1016/j.molliq.2023.123731
1030	DES9.3	[Ch]Cl + EG (1:2) + 92% DMSO	0.0266667	0.0533333	0.92	308.15	2.318	0.365113	https://doi.org/10.1016/j.molliq.2023.123731
1031	DES9.3	[Ch]Cl + EG (1:2) + 92% DMSO	0.0266667	0.0533333	0.92	313.15	2.103	0.322839	https://doi.org/10.1016/j.molliq.2023.123731
1032	DES9.3	[Ch]Cl + EG (1:2) + 92% DMSO	0.0266667	0.0533333	0.92	318.15	1.909	0.280806	https://doi.org/10.1016/j.molliq.2023.123731
1033	DES9.3	[Ch]Cl + EG (1:2) + 92% DMSO	0.0266667	0.0533333	0.92	323.15	1.747	0.242293	https://doi.org/10.1016/j.molliq.2023.123731
1034	DES9.3	[Ch]Cl + EG (1:2) + 90% DMSO	0.0333333	0.0666667	0.9	308.15	2.53	0.403121	https://doi.org/10.1016/j.molliq.2023.123731
1035	DES9.3	[Ch]Cl + EG (1:2) + 90% DMSO	0.0333333	0.0666667	0.9	313.15	2.286	0.359076	https://doi.org/10.1016/j.molliq.2023.123731
1036	DES9.3	[Ch]Cl + EG (1:2) + 90% DMSO	0.0333333	0.0666667	0.9	318.15	2.072	0.31639	https://doi.org/10.1016/j.molliq.2023.123731
1037	DES9.3	[Ch]Cl + EG (1:2) + 90% DMSO	0.0333333	0.0666667	0.9	323.15	1.894	0.27738	https://doi.org/10.1016/j.molliq.2023.123731
1038	DES9.3	[Ch]Cl + EG (1:2) + 80.1% DMSO	0.0663333	0.132667	0.801	308.15	3.777	0.577147	https://doi.org/10.1016/j.molliq.2023.123731
1039	DES9.3	[Ch]Cl + EG (1:2) + 80.1% DMSO	0.0663333	0.132667	0.801	313.15	3.36	0.526339	https://doi.org/10.1016/j.molliq.2023.123731
1040	DES9.3	[Ch]Cl + EG (1:2) + 80.1% DMSO	0.0663333	0.132667	0.801	318.15	3.015	0.479287	https://doi.org/10.1016/j.molliq.2023.123731
1041	DES9.3	[Ch]Cl + EG (1:2) + 80.1% DMSO	0.0663333	0.132667	0.801	323.15	2.724	0.435207	https://doi.org/10.1016/j.molliq.2023.123731
1042	DES9.3	[Ch]Cl + EG (1:2) + 70.2% DMSO	0.0993333	0.198667	0.702	308.15	5.488	0.739414	https://doi.org/10.1016/j.molliq.2023.123731
1043	DES9.3	[Ch]Cl + EG (1:2) + 70.2% DMSO	0.0993333	0.198667	0.702	313.15	4.834	0.684307	https://doi.org/10.1016/j.molliq.2023.123731
1044	DES9.3	[Ch]Cl + EG (1:2) + 70.2% DMSO	0.0993333	0.198667	0.702	318.15	4.289	0.632356	https://doi.org/10.1016/j.molliq.2023.123731
1045	DES9.3	[Ch]Cl + EG (1:2) + 70.2% DMSO	0.0993333	0.198667	0.702	323.15	3.823	0.582404	https://doi.org/10.1016/j.molliq.2023.123731
1046	DES9.3	[Ch]Cl + EG (1:2) + 60% DMSO	0.133333	0.266667	0.6	308.15	8.031	0.90477	https://doi.org/10.1016/j.molliq.2023.123731
1047	DES9.3	[Ch]Cl + EG (1:2) + 60% DMSO	0.133333	0.266667	0.6	313.15	7.032	0.847079	https://doi.org/10.1016/j.molliq.2023.123731
1048	DES9.3	[Ch]Cl + EG (1:2) + 60% DMSO	0.133333	0.266667	0.6	318.15	6.004	0.778441	https://doi.org/10.1016/j.molliq.2023.123731
1049	DES9.3	[Ch]Cl + EG (1:2) + 60% DMSO	0.133333	0.266667	0.6	323.15	5.311	0.725176	https://doi.org/10.1016/j.molliq.2023.123731
1050	DES9.3	[Ch]Cl + EG (1:2) + 50.6% DMSO	0.164667	0.329333	0.506	308.15	10.99	1.041	https://doi.org/10.1016/j.molliq.2023.123731
1051	DES9.3	[Ch]Cl + EG (1:2) + 50.6% DMSO	0.164667	0.329333	0.506	313.15	9.501	0.977769	https://doi.org/10.1016/j.molliq.2023.123731
1052	DES9.3	[Ch]Cl + EG (1:2) + 50.6% DMSO	0.164667	0.329333	0.506	318.15	8.118	0.909449	https://doi.org/10.1016/j.molliq.2023.123731
1053	DES9.3	[Ch]Cl + EG (1:2) + 50.6% DMSO	0.164667	0.329333	0.506	323.15	7.072	0.849542	https://doi.org/10.1016/j.molliq.2023.123731
1054	DES9.3	[Ch]Cl + EG (1:2) + 40.2% DMSO	0.199333	0.398667	0.402	308.15	14.39	1.15806	https://doi.org/10.1016/j.molliq.2023.123731
1055	DES9.3	[Ch]Cl + EG (1:2) + 40.2% DMSO	0.199333	0.398667	0.402	313.15	12.39	1.09307	https://doi.org/10.1016/j.molliq.2023.123731
1056	DES9.3	[Ch]Cl + EG (1:2) + 40.2% DMSO	0.199333	0.398667	0.402	318.15	10.74	1.031	https://doi.org/10.1016/j.molliq.2023.123731
1057	DES9.3	[Ch]Cl + EG (1:2) + 40.2% DMSO	0.199333	0.398667	0.402	323.15	9.349	0.970765	https://doi.org/10.1016/j.molliq.2023.123731
1058	DES9.3	[Ch]Cl + EG (1:2) + 29.9% DMSO	0.233667	0.467333	0.299	308.15	18.11	1.25792	https://doi.org/10.1016/j.molliq.2023.123731
1059	DES9.3	[Ch]Cl + EG (1:2) + 29.9% DMSO	0.233667	0.467333	0.299	313.15	15.42	1.18808	https://doi.org/10.1016/j.molliq.2023.123731
1060	DES9.3	[Ch]Cl + EG (1:2) + 29.9% DMSO	0.233667	0.467333	0.299	318.15	13.29	1.12352	https://doi.org/10.1016/j.molliq.2023.123731
1061	DES9.3	[Ch]Cl + EG (1:2) + 29.9% DMSO	0.233667	0.467333	0.299	323.15	11.58	1.06371	https://doi.org/10.1016/j.molliq.2023.123731
1062	DES9.3	[Ch]Cl + EG (1:2) +20.9% DMSO	0.263667	0.527333	0.209	308.15	21.43	1.33102	https://doi.org/10.1016/j.molliq.2023.123731
1063	DES9.3	[Ch]Cl + EG (1:2) +20.9% DMSO	0.263667	0.527333	0.209	313.15	18.1	1.25768	https://doi.org/10.1016/j.molliq.2023.123731
1064	DES9.3	[Ch]Cl + EG (1:2) +20.9% DMSO	0.263667	0.527333	0.209	318.15	15.57	1.19229	https://doi.org/10.1016/j.molliq.2023.123731
1065	DES9.3	[Ch]Cl + EG (1:2) +20.9% DMSO	0.263667	0.527333	0.209	323.15	13.46	1.12905	https://doi.org/10.1016/j.molliq.2023.123731
1066	DES9.3	[Ch]Cl + EG (1:2) +11.4% DMSO	0.295333	0.590667	0.114	308.15	24.88	1.39585	https://doi.org/10.1016/j.molliq.2023.123731
1067	DES9.3	[Ch]Cl + EG (1:2) +11.4% DMSO	0.295333	0.590667	0.114	313.15	21.02	1.32263	https://doi.org/10.1016/j.molliq.2023.123731
1068	DES9.3	[Ch]Cl + EG (1:2) +11.4% DMSO	0.295333	0.590667	0.114	318.15	18	1.25527	https://doi.org/10.1016/j.molliq.2023.123731
1069	DES9.3	[Ch]Cl + EG (1:2) +11.4% DMSO	0.295333	0.590667	0.114	323.15	15.45	1.18893	https://doi.org/10.1016/j.molliq.2023.123731
1070	DES9.4	[Ch] + EG (1:2) + 98% IPA	0.00666667	0.0133333	0.98	288.15	3.277	0.515476	https://doi.org/10.1016/j.molliq.2023.123731
1071	DES9.4	[Ch] + EG (1:2) + 98% IPA	0.00666667	0.0133333	0.98	293.15	2.8	0.447158	https://doi.org/10.1016/j.molliq.2023.123731
1072	DES9.4	[Ch] + EG (1:2) + 98% IPA	0.00666667	0.0133333	0.98	298.15	2.358	0.372544	https://doi.org/10.1016/j.molliq.2023.123731
1073	DES9.4	[Ch] + EG (1:2) + 98% IPA	0.00666667	0.0133333	0.98	303.15	2.038	0.309204	https://doi.org/10.1016/j.molliq.2023.123731
1074	DES9.4	[Ch] + EG (1:2) + 98% IPA	0.00666667	0.0133333	0.98	308.15	1.772	0.248464	https://doi.org/10.1016/j.molliq.2023.123731
1075	DES9.4	[Ch] + EG (1:2) + 98% IPA	0.00666667	0.0133333	0.98	313.15	1.542	0.188084	https://doi.org/10.1016/j.molliq.2023.123731
1076	DES9.4	[Ch] + EG (1:2) + 98% IPA	0.00666667	0.0133333	0.98	318.15	1.317	0.119586	https://doi.org/10.1016/j.molliq.2023.123731
1077	DES9.4	[Ch] + EG (1:2) + 98% IPA	0.00666667	0.0133333	0.98	323.15	1.161	0.0648322	https://doi.org/10.1016/j.molliq.2023.123731
1078	DES9.4	[Ch] + EG (1:2) + 96% IPA	0.0133333	0.0266667	0.96	288.15	3.6	0.556303	https://doi.org/10.1016/j.molliq.2023.123731
1079	DES9.4	[Ch] + EG (1:2) + 96% IPA	0.0133333	0.0266667	0.96	293.15	3.069	0.486997	https://doi.org/10.1016/j.molliq.2023.123731
1080	DES9.4	[Ch] + EG (1:2) + 96% IPA	0.0133333	0.0266667	0.96	298.15	2.633	0.420451	https://doi.org/10.1016/j.molliq.2023.123731
1081	DES9.4	[Ch] + EG (1:2) + 96% IPA	0.0133333	0.0266667	0.96	303.15	2.273	0.356599	https://doi.org/10.1016/j.molliq.2023.123731
1082	DES9.4	[Ch] + EG (1:2) + 96% IPA	0.0133333	0.0266667	0.96	308.15	1.975	0.295567	https://doi.org/10.1016/j.molliq.2023.123731
1083	DES9.4	[Ch] + EG (1:2) + 96% IPA	0.0133333	0.0266667	0.96	313.15	1.724	0.236537	https://doi.org/10.1016/j.molliq.2023.123731
1084	DES9.4	[Ch] + EG (1:2) + 96% IPA	0.0133333	0.0266667	0.96	318.15	1.469	0.167022	https://doi.org/10.1016/j.molliq.2023.123731
1085	DES9.4	[Ch] + EG (1:2) + 96% IPA	0.0133333	0.0266667	0.96	323.15	1.274	0.105169	https://doi.org/10.1016/j.molliq.2023.123731
1086	DES9.4	[Ch] + EG (1:2) + 94% IPA	0.02	0.04	0.94	288.15	3.963	0.598024	https://doi.org/10.1016/j.molliq.2023.123731
1087	DES9.4	[Ch] + EG (1:2) + 94% IPA	0.02	0.04	0.94	293.15	3.38	0.528917	https://doi.org/10.1016/j.molliq.2023.123731
1088	DES9.4	[Ch] + EG (1:2) + 94% IPA	0.02	0.04	0.94	298.15	2.896	0.461799	https://doi.org/10.1016/j.molliq.2023.123731
1089	DES9.4	[Ch] + EG (1:2) + 94% IPA	0.02	0.04	0.94	303.15	2.499	0.397766	https://doi.org/10.1016/j.molliq.2023.123731
1090	DES9.4	[Ch] + EG (1:2) + 94% IPA	0.02	0.04	0.94	308.15	2.169	0.33626	https://doi.org/10.1016/j.molliq.2023.123731
1091	DES9.4	[Ch] + EG (1:2) + 94% IPA	0.02	0.04	0.94	313.15	1.892	0.276921	https://doi.org/10.1016/j.molliq.2023.123731
1092	DES9.4	[Ch] + EG (1:2) + 94% IPA	0.02	0.04	0.94	318.15	1.659	0.219846	https://doi.org/10.1016/j.molliq.2023.123731
1093	DES9.4	[Ch] + EG (1:2) + 94% IPA	0.02	0.04	0.94	323.15	1.401	0.146438	https://doi.org/10.1016/j.molliq.2023.123731
1094	DES9.4	[Ch] + EG (1:2) + 92% IPA	0.0266667	0.0533333	0.92	288.15	4.34	0.63749	https://doi.org/10.1016/j.molliq.2023.123731
1095	DES9.4	[Ch] + EG (1:2) + 92% IPA	0.0266667	0.0533333	0.92	293.15	3.692	0.567262	https://doi.org/10.1016/j.molliq.2023.123731
1096	DES9.4	[Ch] + EG (1:2) + 92% IPA	0.0266667	0.0533333	0.92	298.15	3.162	0.499962	https://doi.org/10.1016/j.molliq.2023.123731
1097	DES9.4	[Ch] + EG (1:2) + 92% IPA	0.0266667	0.0533333	0.92	303.15	2.724	0.435207	https://doi.org/10.1016/j.molliq.2023.123731
1098	DES9.4	[Ch] + EG (1:2) + 92% IPA	0.0266667	0.0533333	0.92	308.15	2.363	0.373464	https://doi.org/10.1016/j.molliq.2023.123731
1099	DES9.4	[Ch] + EG (1:2) + 92% IPA	0.0266667	0.0533333	0.92	313.15	2.06	0.313867	https://doi.org/10.1016/j.molliq.2023.123731
1100	DES9.4	[Ch] + EG (1:2) + 92% IPA	0.0266667	0.0533333	0.92	318.15	1.806	0.256718	https://doi.org/10.1016/j.molliq.2023.123731
1101	DES9.4	[Ch] + EG (1:2) + 92% IPA	0.0266667	0.0533333	0.92	323.15	1.592	0.201943	https://doi.org/10.1016/j.molliq.2023.123731
1102	DES9.4	[Ch] + EG (1:2) + 90.1% IPA	0.033	0.066	0.901	288.15	4.707	0.672744	https://doi.org/10.1016/j.molliq.2023.123731
1103	DES9.4	[Ch] + EG (1:2) + 90.1% IPA	0.033	0.066	0.901	293.15	4.003	0.602386	https://doi.org/10.1016/j.molliq.2023.123731
1104	DES9.4	[Ch] + EG (1:2) + 90.1% IPA	0.033	0.066	0.901	298.15	3.427	0.534914	https://doi.org/10.1016/j.molliq.2023.123731
1105	DES9.4	[Ch] + EG (1:2) + 90.1% IPA	0.033	0.066	0.901	303.15	2.951	0.469969	https://doi.org/10.1016/j.molliq.2023.123731
1106	DES9.4	[Ch] + EG (1:2) + 90.1% IPA	0.033	0.066	0.901	308.15	2.556	0.407561	https://doi.org/10.1016/j.molliq.2023.123731
1107	DES9.4	[Ch] + EG (1:2) + 90.1% IPA	0.033	0.066	0.901	313.15	2.227	0.34772	https://doi.org/10.1016/j.molliq.2023.123731
1108	DES9.4	[Ch] + EG (1:2) + 90.1% IPA	0.033	0.066	0.901	318.15	1.95	0.290035	https://doi.org/10.1016/j.molliq.2023.123731
1109	DES9.4	[Ch] + EG (1:2) + 90.1% IPA	0.033	0.066	0.901	323.15	1.718	0.235023	https://doi.org/10.1016/j.molliq.2023.123731
1110	DES9.4	[Ch] + EG (1:2) + 80% IPA	0.0666667	0.133333	0.8	288.15	6.926	0.840482	https://doi.org/10.1016/j.molliq.2023.123731
1111	DES9.4	[Ch] + EG (1:2) + 80% IPA	0.0666667	0.133333	0.8	293.15	5.797	0.763203	https://doi.org/10.1016/j.molliq.2023.123731
1112	DES9.4	[Ch] + EG (1:2) + 80% IPA	0.0666667	0.133333	0.8	298.15	4.933	0.693111	https://doi.org/10.1016/j.molliq.2023.123731
1113	DES9.4	[Ch] + EG (1:2) + 80% IPA	0.0666667	0.133333	0.8	303.15	4.278	0.631241	https://doi.org/10.1016/j.molliq.2023.123731
1114	DES9.4	[Ch] + EG (1:2) + 80% IPA	0.0666667	0.133333	0.8	308.15	3.695	0.567614	https://doi.org/10.1016/j.molliq.2023.123731
1115	DES9.4	[Ch] + EG (1:2) + 80% IPA	0.0666667	0.133333	0.8	313.15	3.214	0.507046	https://doi.org/10.1016/j.molliq.2023.123731
1116	DES9.4	[Ch] + EG (1:2) + 80% IPA	0.0666667	0.133333	0.8	318.15	2.812	0.449015	https://doi.org/10.1016/j.molliq.2023.123731
1117	DES9.4	[Ch] + EG (1:2) + 80% IPA	0.0666667	0.133333	0.8	323.15	2.474	0.3934	https://doi.org/10.1016/j.molliq.2023.123731
1118	DES9.4	[Ch] + EG (1:2) + 70.1% IPA	0.0996667	0.199333	0.701	288.15	9.7	0.986772	https://doi.org/10.1016/j.molliq.2023.123731
1119	DES9.4	[Ch] + EG (1:2) + 70.1% IPA	0.0996667	0.199333	0.701	293.15	8.135	0.910358	https://doi.org/10.1016/j.molliq.2023.123731
1120	DES9.4	[Ch] + EG (1:2) + 70.1% IPA	0.0996667	0.199333	0.701	298.15	6.887	0.83803	https://doi.org/10.1016/j.molliq.2023.123731
1121	DES9.4	[Ch] + EG (1:2) + 70.1% IPA	0.0996667	0.199333	0.701	303.15	5.88	0.769377	https://doi.org/10.1016/j.molliq.2023.123731
1122	DES9.4	[Ch] + EG (1:2) + 70.1% IPA	0.0996667	0.199333	0.701	308.15	5.055	0.703721	https://doi.org/10.1016/j.molliq.2023.123731
1123	DES9.4	[Ch] + EG (1:2) + 70.1% IPA	0.0996667	0.199333	0.701	313.15	4.453	0.648653	https://doi.org/10.1016/j.molliq.2023.123731
1124	DES9.4	[Ch] + EG (1:2) + 70.1% IPA	0.0996667	0.199333	0.701	318.15	3.887	0.589615	https://doi.org/10.1016/j.molliq.2023.123731
1125	DES9.4	[Ch] + EG (1:2) + 70.1% IPA	0.0996667	0.199333	0.701	323.15	3.412	0.533009	https://doi.org/10.1016/j.molliq.2023.123731
1126	DES9.4	[Ch] + EG (1:2) + 60% IPA	0.133333	0.266667	0.6	288.15	13.42	1.12775	https://doi.org/10.1016/j.molliq.2023.123731
1127	DES9.4	[Ch] + EG (1:2) + 60% IPA	0.133333	0.266667	0.6	293.15	11.16	1.04766	https://doi.org/10.1016/j.molliq.2023.123731
1128	DES9.4	[Ch] + EG (1:2) + 60% IPA	0.133333	0.266667	0.6	298.15	9.397	0.972989	https://doi.org/10.1016/j.molliq.2023.123731
1129	DES9.4	[Ch] + EG (1:2) + 60% IPA	0.133333	0.266667	0.6	303.15	7.976	0.901785	https://doi.org/10.1016/j.molliq.2023.123731
1130	DES9.4	[Ch] + EG (1:2) + 60% IPA	0.133333	0.266667	0.6	308.15	6.829	0.834357	https://doi.org/10.1016/j.molliq.2023.123731
1131	DES9.4	[Ch] + EG (1:2) + 60% IPA	0.133333	0.266667	0.6	313.15	5.89	0.770115	https://doi.org/10.1016/j.molliq.2023.123731
1132	DES9.4	[Ch] + EG (1:2) + 60% IPA	0.133333	0.266667	0.6	318.15	5.119	0.709185	https://doi.org/10.1016/j.molliq.2023.123731
1133	DES9.4	[Ch] + EG (1:2) + 60% IPA	0.133333	0.266667	0.6	323.15	4.572	0.660106	https://doi.org/10.1016/j.molliq.2023.123731
1134	DES9.4	[Ch] + EG (1:2) + 50% IPA	0.166667	0.333333	0.5	288.15	17.56	1.24452	https://doi.org/10.1016/j.molliq.2023.123731
1135	DES9.4	[Ch] + EG (1:2) + 50% IPA	0.166667	0.333333	0.5	293.15	14.74	1.1685	https://doi.org/10.1016/j.molliq.2023.123731
1136	DES9.4	[Ch] + EG (1:2) + 50% IPA	0.166667	0.333333	0.5	298.15	12.53	1.09795	https://doi.org/10.1016/j.molliq.2023.123731
1137	DES9.4	[Ch] + EG (1:2) + 50% IPA	0.166667	0.333333	0.5	303.15	10.68	1.02857	https://doi.org/10.1016/j.molliq.2023.123731
1138	DES9.4	[Ch] + EG (1:2) + 50% IPA	0.166667	0.333333	0.5	308.15	9.171	0.962417	https://doi.org/10.1016/j.molliq.2023.123731
1139	DES9.4	[Ch] + EG (1:2) + 50% IPA	0.166667	0.333333	0.5	313.15	7.866	0.895754	https://doi.org/10.1016/j.molliq.2023.123731
1140	DES9.4	[Ch] + EG (1:2) + 50% IPA	0.166667	0.333333	0.5	318.15	6.773	0.830781	https://doi.org/10.1016/j.molliq.2023.123731
1141	DES9.4	[Ch] + EG (1:2) + 50% IPA	0.166667	0.333333	0.5	323.15	5.905	0.77122	https://doi.org/10.1016/j.molliq.2023.123731
1142	DES9.4	[Ch] + EG (1:2) + 40.1% IPA	0.199667	0.399333	0.401	288.15	24.24	1.38453	https://doi.org/10.1016/j.molliq.2023.123731
1143	DES9.4	[Ch] + EG (1:2) + 40.1% IPA	0.199667	0.399333	0.401	293.15	19.86	1.29798	https://doi.org/10.1016/j.molliq.2023.123731
1144	DES9.4	[Ch] + EG (1:2) + 40.1% IPA	0.199667	0.399333	0.401	298.15	16.51	1.21775	https://doi.org/10.1016/j.molliq.2023.123731
1145	DES9.4	[Ch] + EG (1:2) + 40.1% IPA	0.199667	0.399333	0.401	303.15	14.08	1.1486	https://doi.org/10.1016/j.molliq.2023.123731
1146	DES9.4	[Ch] + EG (1:2) + 40.1% IPA	0.199667	0.399333	0.401	308.15	12.09	1.08243	https://doi.org/10.1016/j.molliq.2023.123731
1147	DES9.4	[Ch] + EG (1:2) + 40.1% IPA	0.199667	0.399333	0.401	313.15	10.42	1.01787	https://doi.org/10.1016/j.molliq.2023.123731
1148	DES9.4	[Ch] + EG (1:2) + 40.1% IPA	0.199667	0.399333	0.401	318.15	9.016	0.955014	https://doi.org/10.1016/j.molliq.2023.123731
1149	DES9.4	[Ch] + EG (1:2) + 40.1% IPA	0.199667	0.399333	0.401	323.15	7.832	0.893873	https://doi.org/10.1016/j.molliq.2023.123731
1150	DES9.4	[Ch] + EG (1:2) + 30.4% IPA	0.232	0.464	0.304	288.15	31.99	1.50501	https://doi.org/10.1016/j.molliq.2023.123731
1151	DES9.4	[Ch] + EG (1:2) + 30.4% IPA	0.232	0.464	0.304	293.15	26.01	1.41514	https://doi.org/10.1016/j.molliq.2023.123731
1152	DES9.4	[Ch] + EG (1:2) + 30.4% IPA	0.232	0.464	0.304	298.15	21.42	1.33082	https://doi.org/10.1016/j.molliq.2023.123731
1153	DES9.4	[Ch] + EG (1:2) + 30.4% IPA	0.232	0.464	0.304	303.15	17.76	1.24944	https://doi.org/10.1016/j.molliq.2023.123731
1154	DES9.4	[Ch] + EG (1:2) + 30.4% IPA	0.232	0.464	0.304	308.15	15.11	1.17926	https://doi.org/10.1016/j.molliq.2023.123731
1155	DES9.4	[Ch] + EG (1:2) + 30.4% IPA	0.232	0.464	0.304	313.15	13.09	1.11694	https://doi.org/10.1016/j.molliq.2023.123731
1156	DES9.4	[Ch] + EG (1:2) + 30.4% IPA	0.232	0.464	0.304	318.15	11.38	1.05614	https://doi.org/10.1016/j.molliq.2023.123731
1157	DES9.4	[Ch] + EG (1:2) + 30.4% IPA	0.232	0.464	0.304	323.15	9.894	0.995372	https://doi.org/10.1016/j.molliq.2023.123731
1158	DES9.4	[Ch] + EG (1:2) + 20.1% IPA	0.266333	0.532667	0.201	288.15	42.39	1.62726	https://doi.org/10.1016/j.molliq.2023.123731
1159	DES9.4	[Ch] + EG (1:2) + 20.1% IPA	0.266333	0.532667	0.201	293.15	34.16	1.53352	https://doi.org/10.1016/j.molliq.2023.123731
1160	DES9.4	[Ch] + EG (1:2) + 20.1% IPA	0.266333	0.532667	0.201	298.15	27.93	1.44607	https://doi.org/10.1016/j.molliq.2023.123731
1161	DES9.4	[Ch] + EG (1:2) + 20.1% IPA	0.266333	0.532667	0.201	303.15	23.12	1.36399	https://doi.org/10.1016/j.molliq.2023.123731
1162	DES9.4	[Ch] + EG (1:2) + 20.1% IPA	0.266333	0.532667	0.201	308.15	19.3	1.28556	https://doi.org/10.1016/j.molliq.2023.123731
1163	DES9.4	[Ch] + EG (1:2) + 20.1% IPA	0.266333	0.532667	0.201	313.15	16.26	1.21112	https://doi.org/10.1016/j.molliq.2023.123731
1164	DES9.4	[Ch] + EG (1:2) + 20.1% IPA	0.266333	0.532667	0.201	318.15	14.11	1.14953	https://doi.org/10.1016/j.molliq.2023.123731
1165	DES9.4	[Ch] + EG (1:2) + 20.1% IPA	0.266333	0.532667	0.201	323.15	12.32	1.09061	https://doi.org/10.1016/j.molliq.2023.123731
1166	DES9.4	[Ch] + EG (1:2) + 10% IPA	0.3	0.6	0.1	288.15	55.7	1.74586	https://doi.org/10.1016/j.molliq.2023.123731
1167	DES9.4	[Ch] + EG (1:2) + 10% IPA	0.3	0.6	0.1	293.15	44.47	1.64807	https://doi.org/10.1016/j.molliq.2023.123731
1168	DES9.4	[Ch] + EG (1:2) + 10% IPA	0.3	0.6	0.1	298.15	36.08	1.55727	https://doi.org/10.1016/j.molliq.2023.123731
1169	DES9.4	[Ch] + EG (1:2) + 10% IPA	0.3	0.6	0.1	303.15	29.67	1.47232	https://doi.org/10.1016/j.molliq.2023.123731
1170	DES9.4	[Ch] + EG (1:2) + 10% IPA	0.3	0.6	0.1	308.15	24.68	1.39235	https://doi.org/10.1016/j.molliq.2023.123731
1171	DES9.4	[Ch] + EG (1:2) + 10% IPA	0.3	0.6	0.1	313.15	20.75	1.31702	https://doi.org/10.1016/j.molliq.2023.123731
1172	DES9.4	[Ch] + EG (1:2) + 10% IPA	0.3	0.6	0.1	318.15	17.56	1.24452	https://doi.org/10.1016/j.molliq.2023.123731
1173	DES9.4	[Ch] + EG (1:2) + 10% IPA	0.3	0.6	0.1	323.15	15.19	1.18156	https://doi.org/10.1016/j.molliq.2023.123731
1174	DES10	[Ch]Cl + EG (1:3)	0.25	0.75	0	293.15	30.17	1.47958	https://doi.org/10.1016/j.jece.2023.110255
1175	DES10	[Ch]Cl + EG (1:3)	0.25	0.75	0	298.15	24.74	1.3934	https://doi.org/10.1016/j.jece.2023.110255
1176	DES10	[Ch]Cl + EG (1:3)	0.25	0.75	0	303.15	21.12	1.32469	https://doi.org/10.1016/j.jece.2023.110255
1177	DES10	[Ch]Cl + EG (1:3)	0.25	0.75	0	308.15	18.81	1.27439	https://doi.org/10.1016/j.jece.2023.110255
1178	DES10	[Ch]Cl + EG (1:3)	0.25	0.75	0	313.15	16.375	1.21418	https://doi.org/10.1016/j.jece.2023.110255
1179	DES10	[Ch]Cl + EG (1:3)	0.25	0.75	0	318.15	14.485	1.16092	https://doi.org/10.1016/j.jece.2023.110255
1180	DES10	[Ch]Cl + EG (1:3)	0.25	0.75	0	323.15	12.91	1.11093	https://doi.org/10.1016/j.jece.2023.110255
1181	DES10	[Ch]Cl + EG (1:3)	0.25	0.75	0	328.15	10.91	1.03782	https://doi.org/10.1016/j.jece.2023.110255
1182	DES10	[Ch]Cl + EG (1:3)	0.25	0.75	0	333.15	9.275	0.967314	https://doi.org/10.1016/j.jece.2023.110255
1183	DES10	[Ch]Cl + EG (1:3)	0.25	0.75	0	338.15	8.275	0.917768	https://doi.org/10.1016/j.jece.2023.110255
1184	DES10	[Ch]Cl + EG (1:3)	0.25	0.75	0	343.15	7.535	0.877083	https://doi.org/10.1016/j.jece.2023.110255
1185	DES10	[Ch]Cl + EG (1:3)	0.25	0.75	0	348.15	6.79	0.83187	https://doi.org/10.1016/j.jece.2023.110255
1186	DES10.1	[Ch]Cl + EG (1:3) + 0.29% H20	0.249347	0.747717	0.00293636	293.15	37.35	1.57229	https://doi.org/10.1021/acs.jced.0c00715
1187	DES10.1	[Ch]Cl + EG (1:3) + 0.29% H20	0.249347	0.747717	0.00293636	298.15	31.12	1.49304	https://doi.org/10.1021/acs.jced.0c00715
1188	DES10.1	[Ch]Cl + EG (1:3) + 0.29% H20	0.249347	0.747717	0.00293636	303.15	25.72	1.41027	https://doi.org/10.1021/acs.jced.0c00715
1189	DES10.1	[Ch]Cl + EG (1:3) + 0.29% H20	0.249347	0.747717	0.00293636	308.15	21.63	1.33506	https://doi.org/10.1021/acs.jced.0c00715
1190	DES10.1	[Ch]Cl + EG (1:3) + 0.29% H20	0.249347	0.747717	0.00293636	313.15	18.27	1.26174	https://doi.org/10.1021/acs.jced.0c00715
1191	DES10.1	[Ch]Cl + EG (1:3) + 0.29% H20	0.249347	0.747717	0.00293636	318.15	15.68	1.19535	https://doi.org/10.1021/acs.jced.0c00715
1192	DES10.1	[Ch]Cl + EG (1:3) + 0.29% H20	0.249347	0.747717	0.00293636	323.15	13.57	1.13258	https://doi.org/10.1021/acs.jced.0c00715
1193	DES10.1	[Ch]Cl + EG (1:3) + 0.29% H20	0.249347	0.747717	0.00293636	328.18	11.9	1.07555	https://doi.org/10.1021/acs.jced.0c00715
1194	DES10.1	[Ch]Cl + EG (1:3) + 0.29% H20	0.249347	0.747717	0.00293636	333.15	10.47	1.01995	https://doi.org/10.1021/acs.jced.0c00715
1195	DES11	[Ch]Cl + EG (1:4) + 0.16% H20	0.199769	0.798558	0.0016728	293.15	31.8	1.50243	https://doi.org/10.1021/acs.jced.0c00715
1196	DES11	[Ch]Cl + EG (1:4) + 0.16% H20	0.199769	0.798558	0.0016728	298.15	26.21	1.41847	https://doi.org/10.1021/acs.jced.0c00715
1197	DES11	[Ch]Cl + EG (1:4) + 0.16% H20	0.199769	0.798558	0.0016728	303.15	21.7	1.33646	https://doi.org/10.1021/acs.jced.0c00715
1198	DES11	[Ch]Cl + EG (1:4) + 0.16% H20	0.199769	0.798558	0.0016728	308.15	18.29	1.26221	https://doi.org/10.1021/acs.jced.0c00715
1199	DES11	[Ch]Cl + EG (1:4) + 0.16% H20	0.199769	0.798558	0.0016728	313.15	15.52	1.19089	https://doi.org/10.1021/acs.jced.0c00715
1200	DES11	[Ch]Cl + EG (1:4) + 0.16% H20	0.199769	0.798558	0.0016728	318.15	13.3	1.12385	https://doi.org/10.1021/acs.jced.0c00715
1201	DES11	[Ch]Cl + EG (1:4) + 0.16% H20	0.199769	0.798558	0.0016728	323.15	11.5	1.0607	https://doi.org/10.1021/acs.jced.0c00715
1202	DES11	[Ch]Cl + EG (1:4) + 0.16% H20	0.199769	0.798558	0.0016728	328.18	10.06	1.0026	https://doi.org/10.1021/acs.jced.0c00715
1203	DES11	[Ch]Cl + EG (1:4) + 0.16% H20	0.199769	0.798558	0.0016728	333.15	9.01	0.954725	https://doi.org/10.1021/acs.jced.0c00715
1204	DES12	[Ch]Cl + EG (1:5) + 0.24% H20	0.166363	0.831232	0.00240555	293.15	28.49	1.45469	https://doi.org/10.1021/acs.jced.0c00715
1205	DES12	[Ch]Cl + EG (1:5) + 0.24% H20	0.166363	0.831232	0.00240555	298.15	23.36	1.36847	https://doi.org/10.1021/acs.jced.0c00715
1206	DES12	[Ch]Cl + EG (1:5) + 0.24% H20	0.166363	0.831232	0.00240555	303.15	19.36	1.28691	https://doi.org/10.1021/acs.jced.0c00715
1207	DES12	[Ch]Cl + EG (1:5) + 0.24% H20	0.166363	0.831232	0.00240555	308.15	16.22	1.21005	https://doi.org/10.1021/acs.jced.0c00715
1208	DES12	[Ch]Cl + EG (1:5) + 0.24% H20	0.166363	0.831232	0.00240555	313.15	13.72	1.13735	https://doi.org/10.1021/acs.jced.0c00715
1209	DES12	[Ch]Cl + EG (1:5) + 0.24% H20	0.166363	0.831232	0.00240555	318.15	11.67	1.06707	https://doi.org/10.1021/acs.jced.0c00715
1210	DES12	[Ch]Cl + EG (1:5) + 0.24% H20	0.166363	0.831232	0.00240555	323.15	9.98	0.999131	https://doi.org/10.1021/acs.jced.0c00715
1211	DES12	[Ch]Cl + EG (1:5) + 0.24% H20	0.166363	0.831232	0.00240555	328.18	8.86	0.947434	https://doi.org/10.1021/acs.jced.0c00715
1212	DES12	[Ch]Cl + EG (1:5) + 0.24% H20	0.166363	0.831232	0.00240555	333.15	7.5	0.875061	https://doi.org/10.1021/acs.jced.0c00715
1213	DES13	[Ch]Cl + EG (1:6) + 0.18% H20	0.142625	0.85549	0.001885	293.15	25.56	1.40756	https://doi.org/10.1021/acs.jced.0c00715
1214	DES13	[Ch]Cl + EG (1:6) + 0.18% H20	0.142625	0.85549	0.001885	298.15	20.93	1.32077	https://doi.org/10.1021/acs.jced.0c00715
1215	DES13	[Ch]Cl + EG (1:6) + 0.18% H20	0.142625	0.85549	0.001885	303.15	17.34	1.23905	https://doi.org/10.1021/acs.jced.0c00715
1216	DES13	[Ch]Cl + EG (1:6) + 0.18% H20	0.142625	0.85549	0.001885	308.15	14.52	1.16197	https://doi.org/10.1021/acs.jced.0c00715
1217	DES13	[Ch]Cl + EG (1:6) + 0.18% H20	0.142625	0.85549	0.001885	313.15	12.3	1.08991	https://doi.org/10.1021/acs.jced.0c00715
1218	DES13	[Ch]Cl + EG (1:6) + 0.18% H20	0.142625	0.85549	0.001885	318.15	10.51	1.0216	https://doi.org/10.1021/acs.jced.0c00715
1219	DES13	[Ch]Cl + EG (1:6) + 0.18% H20	0.142625	0.85549	0.001885	323.15	9.07	0.957607	https://doi.org/10.1021/acs.jced.0c00715
1220	DES13	[Ch]Cl + EG (1:6) + 0.18% H20	0.142625	0.85549	0.001885	328.18	7.89	0.897077	https://doi.org/10.1021/acs.jced.0c00715
1221	DES13	[Ch]Cl + EG (1:6) + 0.18% H20	0.142625	0.85549	0.001885	333.15	6.91	0.839478	https://doi.org/10.1021/acs.jced.0c00715
1222	DES14	[Ch]Cl + MA (1:0.5)	0.667	0.333	0	303.15	1460.3	3.16444	https://doi-org.sabidi.urv.cat/10.1002/apj.1873
1223	DES14	[Ch]Cl + MA (1:0.5)	0.667	0.333	0	313.15	729.1	2.86279	https://doi-org.sabidi.urv.cat/10.1002/apj.1873
1224	DES14	[Ch]Cl + MA (1:0.5)	0.667	0.333	0	323.15	315	2.49831	https://doi-org.sabidi.urv.cat/10.1002/apj.1873
1225	DES14	[Ch]Cl + MA (1:0.5)	0.667	0.333	0	333.15	136	2.13354	https://doi-org.sabidi.urv.cat/10.1002/apj.1873
1226	DES14	[Ch]Cl + MA (1:0.5)	0.667	0.333	0	343.15	76	1.88081	https://doi-org.sabidi.urv.cat/10.1002/apj.1873
1227	DES14	[Ch]Cl + MA (1:0.5)	0.667	0.333	0	353.15	46.2	1.66464	https://doi-org.sabidi.urv.cat/10.1002/apj.1873
1228	DES15	[Ch]Cl + MA (1:1)	0.5	0.5	0	303.15	417	2.62014	https://doi-org.sabidi.urv.cat/10.1002/apj.1873
1229	DES15	[Ch]Cl + MA (1:1)	0.5	0.5	0	313.15	200	2.30103	https://doi-org.sabidi.urv.cat/10.1002/apj.1873
1230	DES15	[Ch]Cl + MA (1:1)	0.5	0.5	0	323.15	100.3	2.0013	https://doi-org.sabidi.urv.cat/10.1002/apj.1873
1231	DES15	[Ch]Cl + MA (1:1)	0.5	0.5	0	333.15	50	1.69897	https://doi-org.sabidi.urv.cat/10.1002/apj.1873
1232	DES15	[Ch]Cl + MA (1:1)	0.5	0.5	0	343.15	25	1.39794	https://doi-org.sabidi.urv.cat/10.1002/apj.1873
1233	DES15	[Ch]Cl + MA (1:1)	0.5	0.5	0	353.15	15.2	1.18184	https://doi-org.sabidi.urv.cat/10.1002/apj.1873
1234	DES15.1	[Ch]Cl + MA (1:1) + 3% H20	0.484529	0.484529	0.0309419	293.15	2016	3.30449	https://doi.org/10.1021/sc500439w
1235	DES15.1	[Ch]Cl + MA (1:1) + 3% H20	0.484529	0.484529	0.0309419	298.15	1389	3.1427	https://doi.org/10.1021/sc500439w
1236	DES15.1	[Ch]Cl + MA (1:1) + 3% H20	0.484529	0.484529	0.0309419	303.15	982.9	2.99251	https://doi.org/10.1021/sc500439w
1237	DES15.1	[Ch]Cl + MA (1:1) + 3% H20	0.484529	0.484529	0.0309419	308.15	710.7	2.85169	https://doi.org/10.1021/sc500439w
1238	DES15.1	[Ch]Cl + MA (1:1) + 3% H20	0.484529	0.484529	0.0309419	313.15	524.5	2.71975	https://doi.org/10.1021/sc500439w
1239	DES15.1	[Ch]Cl + MA (1:1) + 3% H20	0.484529	0.484529	0.0309419	318.15	393.9	2.59539	https://doi.org/10.1021/sc500439w
1240	DES15.1	[Ch]Cl + MA (1:1) + 3% H20	0.484529	0.484529	0.0309419	323.15	301.2	2.47885	https://doi.org/10.1021/sc500439w
1241	DES15.1	[Ch]Cl + MA (1:1) + 3% H20	0.484529	0.484529	0.0309419	328.15	233.8	2.36884	https://doi.org/10.1021/sc500439w
1242	DES15.1	[Ch]Cl + MA (1:1) + 3% H20	0.484529	0.484529	0.0309419	333.15	184.4	2.26576	https://doi.org/10.1021/sc500439w
1243	DES15.1	[Ch]Cl + MA (1:1) + 3% H20	0.484529	0.484529	0.0309419	338.15	146.9	2.16702	https://doi.org/10.1021/sc500439w
1244	DES15.1	[Ch]Cl + MA (1:1) + 3% H20	0.484529	0.484529	0.0309419	343.15	118.7	2.07445	https://doi.org/10.1021/sc500439w
1245	DES15.1	[Ch]Cl + MA (1:1) + 3% H20	0.484529	0.484529	0.0309419	348.15	96.66	1.98525	https://doi.org/10.1021/sc500439w
1246	DES15.1	[Ch]Cl + MA (1:1) + 56.58% H20	0.21708	0.21708	0.56584	293.15	71.34	1.85333	https://doi.org/10.1021/sc500439w
1247	DES15.1	[Ch]Cl + MA (1:1) + 56.58% H20	0.21708	0.21708	0.56584	298.15	56.24	1.75005	https://doi.org/10.1021/sc500439w
1248	DES15.1	[Ch]Cl + MA (1:1) + 56.58% H20	0.21708	0.21708	0.56584	303.15	45.04	1.6536	https://doi.org/10.1021/sc500439w
1249	DES15.1	[Ch]Cl + MA (1:1) + 56.58% H20	0.21708	0.21708	0.56584	308.15	36.67	1.56431	https://doi.org/10.1021/sc500439w
1250	DES15.1	[Ch]Cl + MA (1:1) + 56.58% H20	0.21708	0.21708	0.56584	313.15	30.41	1.48302	https://doi.org/10.1021/sc500439w
1251	DES15.1	[Ch]Cl + MA (1:1) + 56.58% H20	0.21708	0.21708	0.56584	318.15	25.93	1.4138	https://doi.org/10.1021/sc500439w
1252	DES15.1	[Ch]Cl + MA (1:1) + 56.58% H20	0.21708	0.21708	0.56584	323.15	22.46	1.35141	https://doi.org/10.1021/sc500439w
1253	DES15.1	[Ch]Cl + MA (1:1) + 56.58% H20	0.21708	0.21708	0.56584	328.15	19.19	1.28307	https://doi.org/10.1021/sc500439w
1254	DES15.1	[Ch]Cl + MA (1:1) + 56.58% H20	0.21708	0.21708	0.56584	333.15	17.31	1.2383	https://doi.org/10.1021/sc500439w
1255	DES15.1	[Ch]Cl + MA (1:1) + 56.58% H20	0.21708	0.21708	0.56584	338.15	14.36	1.15715	https://doi.org/10.1021/sc500439w
1256	DES15.1	[Ch]Cl + MA (1:1) + 56.58% H20	0.21708	0.21708	0.56584	343.15	12.21	1.08672	https://doi.org/10.1021/sc500439w
1257	DES15.1	[Ch]Cl + MA (1:1) + 56.58% H20	0.21708	0.21708	0.56584	348.15	10.14	1.00604	https://doi.org/10.1021/sc500439w
1258	DES16	[Ch]Cl + MA (1:2)	0.333333	0.666667	0	303.15	800	2.90309	https://doi-org.sabidi.urv.cat/10.1002/apj.1873
1259	DES16	[Ch]Cl + MA (1:2)	0.333333	0.666667	0	313.15	359	2.55509	https://doi-org.sabidi.urv.cat/10.1002/apj.1873
1260	DES16	[Ch]Cl + MA (1:2)	0.333333	0.666667	0	323.15	173	2.23805	https://doi-org.sabidi.urv.cat/10.1002/apj.1873
1261	DES16	[Ch]Cl + MA (1:2)	0.333333	0.666667	0	333.15	90.3	1.95569	https://doi-org.sabidi.urv.cat/10.1002/apj.1873
1262	DES16	[Ch]Cl + MA (1:2)	0.333333	0.666667	0	343.15	55	1.74036	https://doi-org.sabidi.urv.cat/10.1002/apj.1873
1263	DES16	[Ch]Cl + MA (1:2)	0.333333	0.666667	0	353.15	30	1.47712	https://doi-org.sabidi.urv.cat/10.1002/apj.1873
1264	DES17	[Ch]Cl + TEG (1:3)	0.25	0.75	0	298.15	68	1.83251	https://doi-org.sabidi.urv.cat/10.1002/apj.1873
1265	DES17	[Ch]Cl + TEG (1:3)	0.25	0.75	0	308.15	48.3	1.68395	https://doi-org.sabidi.urv.cat/10.1002/apj.1873
1266	DES17	[Ch]Cl + TEG (1:3)	0.25	0.75	0	318.15	33.8	1.52892	https://doi-org.sabidi.urv.cat/10.1002/apj.1873
1267	DES17	[Ch]Cl + TEG (1:3)	0.25	0.75	0	328.15	23	1.36173	https://doi-org.sabidi.urv.cat/10.1002/apj.1873
1268	DES17	[Ch]Cl + TEG (1:3)	0.25	0.75	0	338.15	16.8	1.22531	https://doi-org.sabidi.urv.cat/10.1002/apj.1873
1269	DES17	[Ch]Cl + TEG (1:3)	0.25	0.75	0	348.15	12	1.07918	https://doi-org.sabidi.urv.cat/10.1002/apj.1873
1270	DES17	[Ch]Cl + TEG (1:3)	0.25	0.75	0	358.15	9	0.954243	https://doi-org.sabidi.urv.cat/10.1002/apj.1873
1271	DES18	[Ch]Cl + TEG (1:4)	0.2	0.8	0	298.15	61.9	1.79169	https://doi-org.sabidi.urv.cat/10.1002/apj.1873
1272	DES18	[Ch]Cl + TEG (1:4)	0.2	0.8	0	308.15	44	1.64345	https://doi-org.sabidi.urv.cat/10.1002/apj.1873
1273	DES18	[Ch]Cl + TEG (1:4)	0.2	0.8	0	318.15	30	1.47712	https://doi-org.sabidi.urv.cat/10.1002/apj.1873
1274	DES18	[Ch]Cl + TEG (1:4)	0.2	0.8	0	328.15	21.1	1.32428	https://doi-org.sabidi.urv.cat/10.1002/apj.1873
1275	DES18	[Ch]Cl + TEG (1:4)	0.2	0.8	0	338.15	15.1	1.17898	https://doi-org.sabidi.urv.cat/10.1002/apj.1873
1276	DES18	[Ch]Cl + TEG (1:4)	0.2	0.8	0	348.15	11	1.04139	https://doi-org.sabidi.urv.cat/10.1002/apj.1873
1277	DES18	[Ch]Cl + TEG (1:4)	0.2	0.8	0	358.15	8.1	0.908485	https://doi-org.sabidi.urv.cat/10.1002/apj.1873
1278	DES19	[Ch]Cl + TEG (1:5)	0.166667	0.833333	0	298.15	53	1.72428	https://doi-org.sabidi.urv.cat/10.1002/apj.1873
1279	DES19	[Ch]Cl + TEG (1:5)	0.166667	0.833333	0	308.15	38	1.57978	https://doi-org.sabidi.urv.cat/10.1002/apj.1873
1280	DES19	[Ch]Cl + TEG (1:5)	0.166667	0.833333	0	318.15	26	1.41497	https://doi-org.sabidi.urv.cat/10.1002/apj.1873
1281	DES19	[Ch]Cl + TEG (1:5)	0.166667	0.833333	0	328.15	18.5	1.26717	https://doi-org.sabidi.urv.cat/10.1002/apj.1873
1282	DES19	[Ch]Cl + TEG (1:5)	0.166667	0.833333	0	338.15	13.5	1.13033	https://doi-org.sabidi.urv.cat/10.1002/apj.1873
1283	DES19	[Ch]Cl + TEG (1:5)	0.166667	0.833333	0	348.15	10	1	https://doi-org.sabidi.urv.cat/10.1002/apj.1873
1284	DES19	[Ch]Cl + TEG (1:5)	0.166667	0.833333	0	358.15	7.5	0.875061	https://doi-org.sabidi.urv.cat/10.1002/apj.1873
1285	DES20	[Ch]Cl + TEG (1:6)	0.142857	0.857143	0	298.15	44.9	1.65225	https://doi-org.sabidi.urv.cat/10.1002/apj.1873
1286	DES20	[Ch]Cl + TEG (1:6)	0.142857	0.857143	0	308.15	32	1.50515	https://doi-org.sabidi.urv.cat/10.1002/apj.1873
1287	DES20	[Ch]Cl + TEG (1:6)	0.142857	0.857143	0	318.15	21	1.32222	https://doi-org.sabidi.urv.cat/10.1002/apj.1873
1288	DES20	[Ch]Cl + TEG (1:6)	0.142857	0.857143	0	328.15	15	1.17609	https://doi-org.sabidi.urv.cat/10.1002/apj.1873
1289	DES20	[Ch]Cl + TEG (1:6)	0.142857	0.857143	0	338.15	10.9	1.03743	https://doi-org.sabidi.urv.cat/10.1002/apj.1873
1290	DES20	[Ch]Cl + TEG (1:6)	0.142857	0.857143	0	348.15	8	0.90309	https://doi-org.sabidi.urv.cat/10.1002/apj.1873
1291	DES20	[Ch]Cl + TEG (1:6)	0.142857	0.857143	0	358.15	6.5	0.812913	https://doi-org.sabidi.urv.cat/10.1002/apj.1873
1292	DES21	[Ch]Cl + UR (1:1.5)	0.4	0.6	0	303.15	663	2.82151	https://doi-org.sabidi.urv.cat/10.1002/apj.1873
1293	DES21	[Ch]Cl + UR (1:1.5)	0.4	0.6	0	313.15	300	2.47712	https://doi-org.sabidi.urv.cat/10.1002/apj.1873
1294	DES21	[Ch]Cl + UR (1:1.5)	0.4	0.6	0	323.15	154	2.18752	https://doi-org.sabidi.urv.cat/10.1002/apj.1873
1295	DES21	[Ch]Cl + UR (1:1.5)	0.4	0.6	0	333.15	90.4	1.95617	https://doi-org.sabidi.urv.cat/10.1002/apj.1873
1296	DES21	[Ch]Cl + UR (1:1.5)	0.4	0.6	0	343.15	54.5	1.7364	https://doi-org.sabidi.urv.cat/10.1002/apj.1873
1297	DES21	[Ch]Cl + UR (1:1.5)	0.4	0.6	0	353.15	36.5	1.56229	https://doi-org.sabidi.urv.cat/10.1002/apj.1873
1298	DES22	[Ch]Cl + UR (1:2)	0.333333	0.666667	0	293.15	1371.97	3.13735	https://doi.org/10.1021/je5001796
1299	DES22	[Ch]Cl + UR (1:2)	0.333333	0.666667	0	303.15	527.279	2.72204	https://doi.org/10.1021/je5001796
1300	DES22	[Ch]Cl + UR (1:2)	0.333333	0.666667	0	313.15	238.076	2.37672	https://doi.org/10.1021/je5001796
1301	DES22	[Ch]Cl + UR (1:2)	0.333333	0.666667	0	323.15	119.805	2.07847	https://doi.org/10.1021/je5001796
1302	DES22	[Ch]Cl + UR (1:2)	0.333333	0.666667	0	333.15	68.6478	1.83663	https://doi.org/10.1021/je5001796
1303	DES22	[Ch]Cl + UR (1:2)	0.333333	0.666667	0	343.15	41.9612	1.62285	https://doi.org/10.1021/je5001796
1304	DES22	[Ch]Cl + UR (1:2)	0.333333	0.666667	0	353.15	28.1053	1.44879	https://doi.org/10.1021/je5001796
1305	DES22	[Ch]Cl + UR (1:2)	0.333333	0.666667	0	363.15	19.949	1.29992	https://doi.org/10.1021/je5001796
1306	DES22.1	[Ch]Cl + UR (1:2) + 10.24% H20	0.2992	0.5984	0.1024	293.15	436.114	2.6396	https://doi.org/10.1021/je5001796
1307	DES22.1	[Ch]Cl + UR (1:2) + 10.24% H20	0.2992	0.5984	0.1024	303.15	200.619	2.30237	https://doi.org/10.1021/je5001796
1308	DES22.1	[Ch]Cl + UR (1:2) + 10.24% H20	0.2992	0.5984	0.1024	313.15	104.029	2.01716	https://doi.org/10.1021/je5001796
1309	DES22.1	[Ch]Cl + UR (1:2) + 10.24% H20	0.2992	0.5984	0.1024	323.15	61.1854	1.78665	https://doi.org/10.1021/je5001796
1310	DES22.1	[Ch]Cl + UR (1:2) + 10.24% H20	0.2992	0.5984	0.1024	333.15	38.2495	1.58263	https://doi.org/10.1021/je5001796
1311	DES22.1	[Ch]Cl + UR (1:2) + 10.24% H20	0.2992	0.5984	0.1024	343.15	25.8876	1.41309	https://doi.org/10.1021/je5001796
1312	DES22.1	[Ch]Cl + UR (1:2) + 10.24% H20	0.2992	0.5984	0.1024	353.15	18.4986	1.26714	https://doi.org/10.1021/je5001796
1313	DES22.1	[Ch]Cl + UR (1:2) + 10.24% H20	0.2992	0.5984	0.1024	363.15	13.705	1.13688	https://doi.org/10.1021/je5001796
1314	DES22.1	[Ch]Cl + UR (1:2) + 19.99% H20	0.2667	0.5334	0.1999	293.15	169.413	2.22895	https://doi.org/10.1021/je5001796
1315	DES22.1	[Ch]Cl + UR (1:2) + 19.99% H20	0.2667	0.5334	0.1999	303.15	89.4403	1.95153	https://doi.org/10.1021/je5001796
1316	DES22.1	[Ch]Cl + UR (1:2) + 19.99% H20	0.2667	0.5334	0.1999	313.15	52.3574	1.71898	https://doi.org/10.1021/je5001796
1317	DES22.1	[Ch]Cl + UR (1:2) + 19.99% H20	0.2667	0.5334	0.1999	323.15	33.2125	1.5213	https://doi.org/10.1021/je5001796
1318	DES22.1	[Ch]Cl + UR (1:2) + 19.99% H20	0.2667	0.5334	0.1999	333.15	22.5795	1.35371	https://doi.org/10.1021/je5001796
1319	DES22.1	[Ch]Cl + UR (1:2) + 19.99% H20	0.2667	0.5334	0.1999	343.15	16.2228	1.21013	https://doi.org/10.1021/je5001796
1320	DES22.1	[Ch]Cl + UR (1:2) + 19.99% H20	0.2667	0.5334	0.1999	353.15	12.1228	1.0836	https://doi.org/10.1021/je5001796
1321	DES22.1	[Ch]Cl + UR (1:2) + 19.99% H20	0.2667	0.5334	0.1999	363.15	9.295	0.968249	https://doi.org/10.1021/je5001796
1322	DES22.1	[Ch]Cl + UR (1:2) + 30.12% H20	0.232933	0.465867	0.3012	293.15	73.3357	1.86532	https://doi.org/10.1021/je5001796
1323	DES22.1	[Ch]Cl + UR (1:2) + 30.12% H20	0.232933	0.465867	0.3012	303.15	43.4958	1.63845	https://doi.org/10.1021/je5001796
1324	DES22.1	[Ch]Cl + UR (1:2) + 30.12% H20	0.232933	0.465867	0.3012	313.15	28.0056	1.44724	https://doi.org/10.1021/je5001796
1325	DES22.1	[Ch]Cl + UR (1:2) + 30.12% H20	0.232933	0.465867	0.3012	323.15	19.2941	1.28542	https://doi.org/10.1021/je5001796
1326	DES22.1	[Ch]Cl + UR (1:2) + 30.12% H20	0.232933	0.465867	0.3012	333.15	13.9586	1.14484	https://doi.org/10.1021/je5001796
1327	DES22.1	[Ch]Cl + UR (1:2) + 30.12% H20	0.232933	0.465867	0.3012	343.15	10.323	1.01381	https://doi.org/10.1021/je5001796
1328	DES22.1	[Ch]Cl + UR (1:2) + 30.12% H20	0.232933	0.465867	0.3012	353.15	7.742	0.888853	https://doi.org/10.1021/je5001796
1329	DES22.1	[Ch]Cl + UR (1:2) + 30.12% H20	0.232933	0.465867	0.3012	363.15	6.1852	0.791354	https://doi.org/10.1021/je5001796
1330	DES22.1	[Ch]Cl + UR (1:2) + 40.04% H20	0.199867	0.399733	0.4004	293.15	34.5047	1.53788	https://doi.org/10.1021/je5001796
1331	DES22.1	[Ch]Cl + UR (1:2) + 40.04% H20	0.199867	0.399733	0.4004	303.15	22.6048	1.3542	https://doi.org/10.1021/je5001796
1332	DES22.1	[Ch]Cl + UR (1:2) + 40.04% H20	0.199867	0.399733	0.4004	313.15	15.8076	1.19887	https://doi.org/10.1021/je5001796
1333	DES22.1	[Ch]Cl + UR (1:2) + 40.04% H20	0.199867	0.399733	0.4004	323.15	11.6217	1.06527	https://doi.org/10.1021/je5001796
1334	DES22.1	[Ch]Cl + UR (1:2) + 40.04% H20	0.199867	0.399733	0.4004	333.15	8.2652	0.917253	https://doi.org/10.1021/je5001796
1335	DES22.1	[Ch]Cl + UR (1:2) + 40.04% H20	0.199867	0.399733	0.4004	343.15	6.4745	0.811206	https://doi.org/10.1021/je5001796
1336	DES22.1	[Ch]Cl + UR (1:2) + 40.04% H20	0.199867	0.399733	0.4004	353.15	5.203	0.716254	https://doi.org/10.1021/je5001796
1337	DES22.1	[Ch]Cl + UR (1:2) + 40.04% H20	0.199867	0.399733	0.4004	363.15	4.2758	0.631017	https://doi.org/10.1021/je5001796
1338	DES22.1	[Ch]Cl + UR (1:2) + 50.55% H20	0.164833	0.329667	0.5055	293.15	17.589	1.24524	https://doi.org/10.1021/je5001796
1339	DES22.1	[Ch]Cl + UR (1:2) + 50.55% H20	0.164833	0.329667	0.5055	303.15	12.2515	1.08819	https://doi.org/10.1021/je5001796
1340	DES22.1	[Ch]Cl + UR (1:2) + 50.55% H20	0.164833	0.329667	0.5055	313.15	8.9032	0.949546	https://doi.org/10.1021/je5001796
1341	DES22.1	[Ch]Cl + UR (1:2) + 50.55% H20	0.164833	0.329667	0.5055	323.15	6.5254	0.814607	https://doi.org/10.1021/je5001796
1342	DES22.1	[Ch]Cl + UR (1:2) + 50.55% H20	0.164833	0.329667	0.5055	333.15	5.1376	0.71076	https://doi.org/10.1021/je5001796
1343	DES22.1	[Ch]Cl + UR (1:2) + 50.55% H20	0.164833	0.329667	0.5055	343.15	4.156	0.618676	https://doi.org/10.1021/je5001796
1344	DES22.1	[Ch]Cl + UR (1:2) + 50.55% H20	0.164833	0.329667	0.5055	353.15	3.4372	0.536205	https://doi.org/10.1021/je5001796
1345	DES22.1	[Ch]Cl + UR (1:2) + 50.55% H20	0.164833	0.329667	0.5055	363.15	2.8964	0.461859	https://doi.org/10.1021/je5001796
1346	DES22.1	[Ch]Cl + UR (1:2) + 60% H20	0.133333	0.266667	0.6	293.15	9.1829	0.96298	https://doi.org/10.1021/je5001796
1347	DES22.1	[Ch]Cl + UR (1:2) + 60% H20	0.133333	0.266667	0.6	303.15	6.7782	0.831114	https://doi.org/10.1021/je5001796
1348	DES22.1	[Ch]Cl + UR (1:2) + 60% H20	0.133333	0.266667	0.6	313.15	5.1982	0.715853	https://doi.org/10.1021/je5001796
1349	DES22.1	[Ch]Cl + UR (1:2) + 60% H20	0.133333	0.266667	0.6	323.15	4.1152	0.614391	https://doi.org/10.1021/je5001796
1350	DES22.1	[Ch]Cl + UR (1:2) + 60% H20	0.133333	0.266667	0.6	333.15	3.3415	0.523941	https://doi.org/10.1021/je5001796
1351	DES22.1	[Ch]Cl + UR (1:2) + 60% H20	0.133333	0.266667	0.6	343.15	2.7739	0.443091	https://doi.org/10.1021/je5001796
1352	DES22.1	[Ch]Cl + UR (1:2) + 60% H20	0.133333	0.266667	0.6	353.15	2.3461	0.370347	https://doi.org/10.1021/je5001796
1353	DES22.1	[Ch]Cl + UR (1:2) + 60% H20	0.133333	0.266667	0.6	363.15	2.0167	0.304641	https://doi.org/10.1021/je5001796
1354	DES22.1	[Ch]Cl + UR (1:2) + 70.08% H20	0.0997333	0.199467	0.7008	293.15	5.0645	0.704537	https://doi.org/10.1021/je5001796
1355	DES22.1	[Ch]Cl + UR (1:2) + 70.08% H20	0.0997333	0.199467	0.7008	303.15	3.9093	0.592099	https://doi.org/10.1021/je5001796
1356	DES22.1	[Ch]Cl + UR (1:2) + 70.08% H20	0.0997333	0.199467	0.7008	313.15	3.1117	0.492998	https://doi.org/10.1021/je5001796
1357	DES22.1	[Ch]Cl + UR (1:2) + 70.08% H20	0.0997333	0.199467	0.7008	323.15	2.5381	0.404509	https://doi.org/10.1021/je5001796
1358	DES22.1	[Ch]Cl + UR (1:2) + 70.08% H20	0.0997333	0.199467	0.7008	333.15	2.1172	0.325762	https://doi.org/10.1021/je5001796
1359	DES22.1	[Ch]Cl + UR (1:2) + 70.08% H20	0.0997333	0.199467	0.7008	343.15	1.7978	0.254741	https://doi.org/10.1021/je5001796
1360	DES22.1	[Ch]Cl + UR (1:2) + 70.08% H20	0.0997333	0.199467	0.7008	353.15	1.5515	0.190752	https://doi.org/10.1021/je5001796
1361	DES22.1	[Ch]Cl + UR (1:2) + 70.08% H20	0.0997333	0.199467	0.7008	363.15	1.3576	0.132772	https://doi.org/10.1021/je5001796
1362	DES22.1	[Ch]Cl + UR (1:2) + 80% H20	0.0666667	0.133333	0.8	293.15	2.8436	0.453869	https://doi.org/10.1021/je5001796
1363	DES22.1	[Ch]Cl + UR (1:2) + 80% H20	0.0666667	0.133333	0.8	303.15	2.2654	0.355145	https://doi.org/10.1021/je5001796
1364	DES22.1	[Ch]Cl + UR (1:2) + 80% H20	0.0666667	0.133333	0.8	313.15	1.8509	0.267383	https://doi.org/10.1021/je5001796
1365	DES22.1	[Ch]Cl + UR (1:2) + 80% H20	0.0666667	0.133333	0.8	323.15	1.5403	0.187605	https://doi.org/10.1021/je5001796
1366	DES22.1	[Ch]Cl + UR (1:2) + 80% H20	0.0666667	0.133333	0.8	333.15	1.3049	0.115577	https://doi.org/10.1021/je5001796
1367	DES22.1	[Ch]Cl + UR (1:2) + 80% H20	0.0666667	0.133333	0.8	343.15	1.1287	0.0525785	https://doi.org/10.1021/je5001796
1368	DES22.1	[Ch]Cl + UR (1:2) + 80% H20	0.0666667	0.133333	0.8	353.15	0.9911	-0.00388252	https://doi.org/10.1021/je5001796
1369	DES22.1	[Ch]Cl + UR (1:2) + 80% H20	0.0666667	0.133333	0.8	363.15	0.8788	-0.05611	https://doi.org/10.1021/je5001796
1370	DES22.1	[Ch]Cl + UR (1:2) + 90% H20	0.0333333	0.0666667	0.9	293.15	1.6178	0.208925	https://doi.org/10.1021/je5001796
1371	DES22.1	[Ch]Cl + UR (1:2) + 90% H20	0.0333333	0.0666667	0.9	303.15	1.3125	0.118099	https://doi.org/10.1021/je5001796
1372	DES22.1	[Ch]Cl + UR (1:2) + 90% H20	0.0333333	0.0666667	0.9	313.15	1.0858	0.0357498	https://doi.org/10.1021/je5001796
1373	DES22.1	[Ch]Cl + UR (1:2) + 90% H20	0.0333333	0.0666667	0.9	323.15	0.9234	-0.0346101	https://doi.org/10.1021/je5001796
1374	DES22.1	[Ch]Cl + UR (1:2) + 90% H20	0.0333333	0.0666667	0.9	333.15	0.798	-0.0979971	https://doi.org/10.1021/je5001796
1375	DES22.1	[Ch]Cl + UR (1:2) + 90% H20	0.0333333	0.0666667	0.9	343.15	0.701	-0.154282	https://doi.org/10.1021/je5001796
1376	DES22.1	[Ch]Cl + UR (1:2) + 90% H20	0.0333333	0.0666667	0.9	353.15	0.6265	-0.203079	https://doi.org/10.1021/je5001796
1377	DES22.1	[Ch]Cl + UR (1:2) + 90% H20	0.0333333	0.0666667	0.9	363.15	0.5735	-0.241467	https://doi.org/10.1021/je5001796
1378	DES23	[Ch]Cl + UR (1:2.5)	0.286	0.714	0	303.15	473	2.67486	https://doi-org.sabidi.urv.cat/10.1002/apj.1873
1379	DES23	[Ch]Cl + UR (1:2.5)	0.286	0.714	0	313.15	208	2.31806	https://doi-org.sabidi.urv.cat/10.1002/apj.1873
1380	DES23	[Ch]Cl + UR (1:2.5)	0.286	0.714	0	323.15	105	2.02119	https://doi-org.sabidi.urv.cat/10.1002/apj.1873
1381	DES23	[Ch]Cl + UR (1:2.5)	0.286	0.714	0	333.15	59.7	1.77597	https://doi-org.sabidi.urv.cat/10.1002/apj.1873
1382	DES23	[Ch]Cl + UR (1:2.5)	0.286	0.714	0	343.15	36.9	1.56703	https://doi-org.sabidi.urv.cat/10.1002/apj.1873
1383	DES23	[Ch]Cl + UR (1:2.5)	0.286	0.714	0	353.15	24.8	1.39445	https://doi-org.sabidi.urv.cat/10.1002/apj.1873
1384	DES24	[Ch]Cl + OA (1:1)	0.489977	0.489977	0.0200469	308.15	3332	3.5227	https://doi.org/10.1021/sc500439w
1385	DES24	[Ch]Cl + OA (1:1)	0.489977	0.489977	0.0200469	313.15	2142	3.33082	https://doi.org/10.1021/sc500439w
1386	DES24	[Ch]Cl + OA (1:1)	0.489977	0.489977	0.0200469	318.15	1421	3.15259	https://doi.org/10.1021/sc500439w
1387	DES24	[Ch]Cl + OA (1:1)	0.489977	0.489977	0.0200469	323.15	971.1	2.98726	https://doi.org/10.1021/sc500439w
1388	DES24	[Ch]Cl + OA (1:1)	0.489977	0.489977	0.0200469	328.15	681.2	2.83327	https://doi.org/10.1021/sc500439w
1389	DES24	[Ch]Cl + OA (1:1)	0.489977	0.489977	0.0200469	333.15	490.1	2.69028	https://doi.org/10.1021/sc500439w
1390	DES24	[Ch]Cl + OA (1:1)	0.489977	0.489977	0.0200469	338.15	360.9	2.55739	https://doi.org/10.1021/sc500439w
1391	DES24	[Ch]Cl + OA (1:1)	0.489977	0.489977	0.0200469	343.15	271.5	2.43377	https://doi.org/10.1021/sc500439w
1392	DES24	[Ch]Cl + OA (1:1)	0.489977	0.489977	0.0200469	348.15	208.3	2.31869	https://doi.org/10.1021/sc500439w
1393	DES24.1	[Ch]Cl + OA (1:1) + 60.53% H20	0.197332	0.197332	0.605335	293.15	74.18	1.87029	https://doi.org/10.1021/sc500439w
1394	DES24.1	[Ch]Cl + OA (1:1) + 60.53% H20	0.197332	0.197332	0.605335	298.15	56.89	1.75504	https://doi.org/10.1021/sc500439w
1395	DES24.1	[Ch]Cl + OA (1:1) + 60.53% H20	0.197332	0.197332	0.605335	303.15	44.49	1.64826	https://doi.org/10.1021/sc500439w
1396	DES24.1	[Ch]Cl + OA (1:1) + 60.53% H20	0.197332	0.197332	0.605335	308.15	35.4	1.549	https://doi.org/10.1021/sc500439w
1397	DES24.1	[Ch]Cl + OA (1:1) + 60.53% H20	0.197332	0.197332	0.605335	313.15	28.59	1.45621	https://doi.org/10.1021/sc500439w
1398	DES24.1	[Ch]Cl + OA (1:1) + 60.53% H20	0.197332	0.197332	0.605335	318.15	23.47	1.37051	https://doi.org/10.1021/sc500439w
1399	DES24.1	[Ch]Cl + OA (1:1) + 60.53% H20	0.197332	0.197332	0.605335	323.15	19.53	1.2907	https://doi.org/10.1021/sc500439w
1400	DES24.1	[Ch]Cl + OA (1:1) + 60.53% H20	0.197332	0.197332	0.605335	328.15	16.86	1.22686	https://doi.org/10.1021/sc500439w
1401	DES24.1	[Ch]Cl + OA (1:1) + 60.53% H20	0.197332	0.197332	0.605335	333.15	15.01	1.17638	https://doi.org/10.1021/sc500439w
1402	DES24.1	[Ch]Cl + OA (1:1) + 60.53% H20	0.197332	0.197332	0.605335	338.15	12.59	1.10003	https://doi.org/10.1021/sc500439w
1403	DES24.1	[Ch]Cl + OA (1:1) + 60.53% H20	0.197332	0.197332	0.605335	343.15	11.26	1.05154	https://doi.org/10.1021/sc500439w
1404	DES24.1	[Ch]Cl + OA (1:1) + 60.53% H20	0.197332	0.197332	0.605335	348.15	10	1	https://doi.org/10.1021/sc500439w
1405	DES25	[Ch]Cl + LevA (1:2)	0.32813	0.65626	0.0156103	293.15	320.6	2.50596	https://doi.org/10.1021/sc500439w
1406	DES25	[Ch]Cl + LevA (1:2)	0.32813	0.65626	0.0156103	298.15	226.8	2.35564	https://doi.org/10.1021/sc500439w
1407	DES25	[Ch]Cl + LevA (1:2)	0.32813	0.65626	0.0156103	303.15	164.5	2.21617	https://doi.org/10.1021/sc500439w
1408	DES25	[Ch]Cl + LevA (1:2)	0.32813	0.65626	0.0156103	308.15	122.5	2.08814	https://doi.org/10.1021/sc500439w
1409	DES25	[Ch]Cl + LevA (1:2)	0.32813	0.65626	0.0156103	313.15	93.62	1.97137	https://doi.org/10.1021/sc500439w
1410	DES25	[Ch]Cl + LevA (1:2)	0.32813	0.65626	0.0156103	318.15	72.54	1.86058	https://doi.org/10.1021/sc500439w
1411	DES25	[Ch]Cl + LevA (1:2)	0.32813	0.65626	0.0156103	323.15	57.48	1.75952	https://doi.org/10.1021/sc500439w
1412	DES25	[Ch]Cl + LevA (1:2)	0.32813	0.65626	0.0156103	328.15	46.28	1.66539	https://doi.org/10.1021/sc500439w
1413	DES25	[Ch]Cl + LevA (1:2)	0.32813	0.65626	0.0156103	333.15	37.95	1.57921	https://doi.org/10.1021/sc500439w
1414	DES25	[Ch]Cl + LevA (1:2)	0.32813	0.65626	0.0156103	338.15	31.3	1.49554	https://doi.org/10.1021/sc500439w
1415	DES25	[Ch]Cl + LevA (1:2)	0.32813	0.65626	0.0156103	343.15	26.22	1.41863	https://doi.org/10.1021/sc500439w
1416	DES25	[Ch]Cl + LevA (1:2)	0.32813	0.65626	0.0156103	348.15	22.23	1.34694	https://doi.org/10.1021/sc500439w
1417	DES25.1	[Ch]Cl + LevA (1:2) + 42.99% H20	0.190027	0.380054	0.429919	293.15	53.39	1.72746	https://doi.org/10.1021/sc500439w
1418	DES25.1	[Ch]Cl + LevA (1:2) + 42.99% H20	0.190027	0.380054	0.429919	298.15	41.39	1.6169	https://doi.org/10.1021/sc500439w
1419	DES25.1	[Ch]Cl + LevA (1:2) + 42.99% H20	0.190027	0.380054	0.429919	303.15	32.66	1.51402	https://doi.org/10.1021/sc500439w
1420	DES25.1	[Ch]Cl + LevA (1:2) + 42.99% H20	0.190027	0.380054	0.429919	308.15	26.22	1.41863	https://doi.org/10.1021/sc500439w
1421	DES25.1	[Ch]Cl + LevA (1:2) + 42.99% H20	0.190027	0.380054	0.429919	313.15	21.26	1.32756	https://doi.org/10.1021/sc500439w
1422	DES25.1	[Ch]Cl + LevA (1:2) + 42.99% H20	0.190027	0.380054	0.429919	318.15	17.71	1.24822	https://doi.org/10.1021/sc500439w
1423	DES25.1	[Ch]Cl + LevA (1:2) + 42.99% H20	0.190027	0.380054	0.429919	323.15	14.86	1.17202	https://doi.org/10.1021/sc500439w
1424	DES25.1	[Ch]Cl + LevA (1:2) + 42.99% H20	0.190027	0.380054	0.429919	328.15	12.61	1.10072	https://doi.org/10.1021/sc500439w
1425	DES25.1	[Ch]Cl + LevA (1:2) + 42.99% H20	0.190027	0.380054	0.429919	333.15	10.68	1.02857	https://doi.org/10.1021/sc500439w
1426	DES25.1	[Ch]Cl + LevA (1:2) + 42.99% H20	0.190027	0.380054	0.429919	338.15	9.374	0.971925	https://doi.org/10.1021/sc500439w
1427	DES25.1	[Ch]Cl + LevA (1:2) + 42.99% H20	0.190027	0.380054	0.429919	343.15	8.183	0.912913	https://doi.org/10.1021/sc500439w
1428	DES25.1	[Ch]Cl + LevA (1:2) + 42.99% H20	0.190027	0.380054	0.429919	348.15	7.212	0.858056	https://doi.org/10.1021/sc500439w
1429	DES26	[Ch]Cl + GA (1:1)	0.479283	0.479283	0.0414332	293.15	2968	3.47246	https://doi.org/10.1021/sc500439w
1430	DES26	[Ch]Cl + GA (1:1)	0.479283	0.479283	0.0414332	298.15	2015	3.30428	https://doi.org/10.1021/sc500439w
1431	DES26	[Ch]Cl + GA (1:1)	0.479283	0.479283	0.0414332	303.15	1408	3.1486	https://doi.org/10.1021/sc500439w
1432	DES26	[Ch]Cl + GA (1:1)	0.479283	0.479283	0.0414332	308.15	1007	3.00303	https://doi.org/10.1021/sc500439w
1433	DES26	[Ch]Cl + GA (1:1)	0.479283	0.479283	0.0414332	313.15	735.8	2.86676	https://doi.org/10.1021/sc500439w
1434	DES26	[Ch]Cl + GA (1:1)	0.479283	0.479283	0.0414332	318.15	547.5	2.73838	https://doi.org/10.1021/sc500439w
1435	DES26	[Ch]Cl + GA (1:1)	0.479283	0.479283	0.0414332	323.15	414.6	2.61763	https://doi.org/10.1021/sc500439w
1436	DES26	[Ch]Cl + GA (1:1)	0.479283	0.479283	0.0414332	328.15	319.2	2.50406	https://doi.org/10.1021/sc500439w
1437	DES26	[Ch]Cl + GA (1:1)	0.479283	0.479283	0.0414332	333.15	249.7	2.39742	https://doi.org/10.1021/sc500439w
1438	DES26	[Ch]Cl + GA (1:1)	0.479283	0.479283	0.0414332	338.15	197.6	2.29579	https://doi.org/10.1021/sc500439w
1439	DES26	[Ch]Cl + GA (1:1)	0.479283	0.479283	0.0414332	343.15	158.5	2.20003	https://doi.org/10.1021/sc500439w
1440	DES26	[Ch]Cl + GA (1:1)	0.479283	0.479283	0.0414332	348.15	128.7	2.10958	https://doi.org/10.1021/sc500439w
1441	DES26	[Ch]Cl + GA (1:1)	0.479283	0.479283	0.0414332	353.15	105.8	2.02449	https://doi.org/10.1021/sc500439w
1442	DES26.1	[Ch]Cl + GA (1:1) + 61.33% H20	0.193341	0.193341	0.613319	293.15	78.24	1.89343	https://doi.org/10.1021/sc500439w
1443	DES26.1	[Ch]Cl + GA (1:1) + 61.33% H20	0.193341	0.193341	0.613319	298.15	61.12	1.78618	https://doi.org/10.1021/sc500439w
1444	DES26.1	[Ch]Cl + GA (1:1) + 61.33% H20	0.193341	0.193341	0.613319	303.15	48.59	1.68655	https://doi.org/10.1021/sc500439w
1445	DES26.1	[Ch]Cl + GA (1:1) + 61.33% H20	0.193341	0.193341	0.613319	308.15	39.18	1.59306	https://doi.org/10.1021/sc500439w
1446	DES26.1	[Ch]Cl + GA (1:1) + 61.33% H20	0.193341	0.193341	0.613319	313.15	32.08	1.50623	https://doi.org/10.1021/sc500439w
1447	DES26.1	[Ch]Cl + GA (1:1) + 61.33% H20	0.193341	0.193341	0.613319	318.15	26.56	1.42423	https://doi.org/10.1021/sc500439w
1448	DES26.1	[Ch]Cl + GA (1:1) + 61.33% H20	0.193341	0.193341	0.613319	323.15	22.26	1.34753	https://doi.org/10.1021/sc500439w
1449	DES26.1	[Ch]Cl + GA (1:1) + 61.33% H20	0.193341	0.193341	0.613319	328.15	18.85	1.27531	https://doi.org/10.1021/sc500439w
1450	DES26.1	[Ch]Cl + GA (1:1) + 61.33% H20	0.193341	0.193341	0.613319	333.15	16.1	1.20683	https://doi.org/10.1021/sc500439w
1451	DES26.1	[Ch]Cl + GA (1:1) + 61.33% H20	0.193341	0.193341	0.613319	338.15	13.9	1.14301	https://doi.org/10.1021/sc500439w
1452	DES26.1	[Ch]Cl + GA (1:1) + 61.33% H20	0.193341	0.193341	0.613319	343.15	12.09	1.08243	https://doi.org/10.1021/sc500439w
1453	DES26.1	[Ch]Cl + GA (1:1) + 61.33% H20	0.193341	0.193341	0.613319	348.15	10.6	1.02531	https://doi.org/10.1021/sc500439w
1454	DES26.1	[Ch]Cl + GA (1:1) + 61.33% H20	0.193341	0.193341	0.613319	353.15	9.323	0.969556	https://doi.org/10.1021/sc500439w
1455	DES27	[Ch]Cl + LA (1:1)	0.5	0.5	0	303.15	1245.36	3.09529	https://doi.org/10.1016/j.molliq.2018.10.052
1456	DES27	[Ch]Cl + LA (1:1)	0.5	0.5	0	308.15	877.269	2.94313	https://doi.org/10.1016/j.molliq.2018.10.052
1457	DES27	[Ch]Cl + LA (1:1)	0.5	0.5	0	313.15	626.327	2.7968	https://doi.org/10.1016/j.molliq.2018.10.052
1458	DES27	[Ch]Cl + LA (1:1)	0.5	0.5	0	318.15	452.088	2.65522	https://doi.org/10.1016/j.molliq.2018.10.052
1459	DES27	[Ch]Cl + LA (1:1)	0.5	0.5	0	323.15	335.068	2.52513	https://doi.org/10.1016/j.molliq.2018.10.052
1460	DES27	[Ch]Cl + LA (1:1)	0.5	0.5	0	328.15	258.374	2.41225	https://doi.org/10.1016/j.molliq.2018.10.052
1461	DES27	[Ch]Cl + LA (1:1)	0.5	0.5	0	333.15	202.463	2.30635	https://doi.org/10.1016/j.molliq.2018.10.052
1462	DES27.1	[Ch]Cl + LA (1:1) + 11.51% H20	0.442448	0.442448	0.115104	303.15	1554.57	3.19161	https://doi.org/10.1016/j.molliq.2019.110916
1463	DES27.1	[Ch]Cl + LA (1:1) + 11.51% H20	0.442448	0.442448	0.115104	313.15	591.239	2.77176	https://doi.org/10.1016/j.molliq.2019.110916
1464	DES27.1	[Ch]Cl + LA (1:1) + 11.51% H20	0.442448	0.442448	0.115104	323.15	280.527	2.44798	https://doi.org/10.1016/j.molliq.2019.110916
1465	DES27.1	[Ch]Cl + LA (1:1) + 11.51% H20	0.442448	0.442448	0.115104	333.15	161.179	2.20731	https://doi.org/10.1016/j.molliq.2019.110916
1466	DES27.1	[Ch]Cl + LA (1:1) + 11.51% H20	0.442448	0.442448	0.115104	343.15	97.667	1.98975	https://doi.org/10.1016/j.molliq.2019.110916
1467	DES27.1	[Ch]Cl + LA (1:1) + 11.51% H20	0.442448	0.442448	0.115104	353.15	61.8707	1.79148	https://doi.org/10.1016/j.molliq.2019.110916
1468	DES27.1	[Ch]Cl + LA (1:1) + 11.51% H20	0.346478	0.346478	0.307045	288.15	897.25	2.95291	https://doi.org/10.1016/j.molliq.2019.110916
1469	DES27.1	[Ch]Cl + LA (1:1) + 30.70% H20	0.346478	0.346478	0.307045	293.16	584.819	2.76702	https://doi.org/10.1016/j.molliq.2019.110916
1470	DES27.1	[Ch]Cl + LA (1:1) + 30.70% H20	0.346478	0.346478	0.307045	298.16	391.356	2.59257	https://doi.org/10.1016/j.molliq.2019.110916
1471	DES27.1	[Ch]Cl + LA (1:1) + 30.70% H20	0.346478	0.346478	0.307045	303.15	275.34	2.43987	https://doi.org/10.1016/j.molliq.2019.110916
1472	DES27.1	[Ch]Cl + LA (1:1) + 30.70% H20	0.346478	0.346478	0.307045	313.15	148.358	2.17131	https://doi.org/10.1016/j.molliq.2019.110916
1473	DES27.1	[Ch]Cl + LA (1:1) + 30.70% H20	0.346478	0.346478	0.307045	323.16	85.8953	1.93397	https://doi.org/10.1016/j.molliq.2019.110916
1474	DES27.1	[Ch]Cl + LA (1:1) + 30.70% H20	0.346478	0.346478	0.307045	333.15	53.0496	1.72468	https://doi.org/10.1016/j.molliq.2019.110916
1475	DES27.1	[Ch]Cl + LA (1:1) + 30.70% H20	0.346478	0.346478	0.307045	343.15	35.0145	1.54425	https://doi.org/10.1016/j.molliq.2019.110916
1476	DES27.1	[Ch]Cl + LA (1:1) + 30.70% H20	0.346478	0.346478	0.307045	353.15	25.9849	1.41472	https://doi.org/10.1016/j.molliq.2019.110916
1477	DES27.1	[Ch]Cl + LA (1:1) + 56.62% H20	0.216876	0.216876	0.566248	288.15	98.5069	1.99347	https://doi.org/10.1016/j.molliq.2019.110916
1478	DES27.1	[Ch]Cl + LA (1:1) + 56.62% H20	0.216876	0.216876	0.566248	293.16	70.596	1.84878	https://doi.org/10.1016/j.molliq.2019.110916
1479	DES27.1	[Ch]Cl + LA (1:1) + 56.62% H20	0.216876	0.216876	0.566248	298.15	52.8727	1.72323	https://doi.org/10.1016/j.molliq.2019.110916
1480	DES27.1	[Ch]Cl + LA (1:1) + 56.62% H20	0.216876	0.216876	0.566248	303.15	40.6181	1.60872	https://doi.org/10.1016/j.molliq.2019.110916
1481	DES27.1	[Ch]Cl + LA (1:1) + 56.62% H20	0.216876	0.216876	0.566248	313.15	25.0968	1.39962	https://doi.org/10.1016/j.molliq.2019.110916
1482	DES27.1	[Ch]Cl + LA (1:1) + 56.62% H20	0.216876	0.216876	0.566248	323.15	16.3965	1.21475	https://doi.org/10.1016/j.molliq.2019.110916
1483	DES27.1	[Ch]Cl + LA (1:1) + 56.62% H20	0.216876	0.216876	0.566248	333.15	11.5086	1.06102	https://doi.org/10.1016/j.molliq.2019.110916
1484	DES27.1	[Ch]Cl + LA (1:1) + 56.62% H20	0.216876	0.216876	0.566248	343.15	8.46738	0.927749	https://doi.org/10.1016/j.molliq.2019.110916
1485	DES27.1	[Ch]Cl + LA (1:1) + 56.62% H20	0.216876	0.216876	0.566248	353.15	6.68488	0.825094	https://doi.org/10.1016/j.molliq.2019.110916
1486	DES27.1	[Ch]Cl + LA (1:1) + 64.25% H20	0.178717	0.178717	0.642567	288.15	57.2677	1.75791	https://doi.org/10.1016/j.molliq.2019.110916
1487	DES27.1	[Ch]Cl + LA (1:1) + 64.25% H20	0.178717	0.178717	0.642567	293.15	43.8098	1.64157	https://doi.org/10.1016/j.molliq.2019.110916
1488	DES27.1	[Ch]Cl + LA (1:1) + 64.25% H20	0.178717	0.178717	0.642567	298.15	34.1639	1.53357	https://doi.org/10.1016/j.molliq.2019.110916
1489	DES27.1	[Ch]Cl + LA (1:1) + 64.25% H20	0.178717	0.178717	0.642567	303.15	26.9592	1.43071	https://doi.org/10.1016/j.molliq.2019.110916
1490	DES27.1	[Ch]Cl + LA (1:1) + 64.25% H20	0.178717	0.178717	0.642567	313.15	17.6172	1.24594	https://doi.org/10.1016/j.molliq.2019.110916
1491	DES27.1	[Ch]Cl + LA (1:1) + 64.25% H20	0.178717	0.178717	0.642567	323.15	12.0807	1.08209	https://doi.org/10.1016/j.molliq.2019.110916
1492	DES27.1	[Ch]Cl + LA (1:1) + 64.25% H20	0.178717	0.178717	0.642567	333.15	8.79795	0.944381	https://doi.org/10.1016/j.molliq.2019.110916
1493	DES27.1	[Ch]Cl + LA (1:1) + 64.25% H20	0.178717	0.178717	0.642567	343.15	6.74145	0.828753	https://doi.org/10.1016/j.molliq.2019.110916
1494	DES27.1	[Ch]Cl + LA (1:1) + 64.25% H20	0.178717	0.178717	0.642567	353.15	5.53687	0.743264	https://doi.org/10.1016/j.molliq.2019.110916
1495	DES27.2	[Ch]Cl + LA (1:1) + 10% MeOH	0.45	0.45	0.1	303.15	220.962	2.34432	https://doi.org/10.1016/j.molliq.2018.10.052
1496	DES27.2	[Ch]Cl + LA (1:1) + 10% MeOH	0.45	0.45	0.1	308.15	160.93	2.20664	https://doi.org/10.1016/j.molliq.2018.10.052
1497	DES27.2	[Ch]Cl + LA (1:1) + 10% MeOH	0.45	0.45	0.1	313.15	118.781	2.07475	https://doi.org/10.1016/j.molliq.2018.10.052
1498	DES27.2	[Ch]Cl + LA (1:1) + 10% MeOH	0.45	0.45	0.1	318.15	89.009	1.94943	https://doi.org/10.1016/j.molliq.2018.10.052
1499	DES27.2	[Ch]Cl + LA (1:1) + 10% MeOH	0.45	0.45	0.1	323.15	68.035	1.83273	https://doi.org/10.1016/j.molliq.2018.10.052
1500	DES27.2	[Ch]Cl + LA (1:1) + 10% MeOH	0.45	0.45	0.1	328.15	54.324	1.73499	https://doi.org/10.1016/j.molliq.2018.10.052
1501	DES27.2	[Ch]Cl + LA (1:1) + 10% MeOH	0.45	0.45	0.1	333.15	43.638	1.63986	https://doi.org/10.1016/j.molliq.2018.10.052
1502	DES27.2	[Ch]Cl + LA (1:1) + 20% MeOH	0.4	0.4	0.2	303.15	87.983	1.9444	https://doi.org/10.1016/j.molliq.2018.10.052
1503	DES27.2	[Ch]Cl + LA (1:1) + 20% MeOH	0.4	0.4	0.2	308.15	65.947	1.8192	https://doi.org/10.1016/j.molliq.2018.10.052
1504	DES27.2	[Ch]Cl + LA (1:1) + 20% MeOH	0.4	0.4	0.2	313.15	51.487	1.7117	https://doi.org/10.1016/j.molliq.2018.10.052
1505	DES27.2	[Ch]Cl + LA (1:1) + 20% MeOH	0.4	0.4	0.2	318.15	40.676	1.60934	https://doi.org/10.1016/j.molliq.2018.10.052
1506	DES27.2	[Ch]Cl + LA (1:1) + 20% MeOH	0.4	0.4	0.2	323.15	32.983	1.51829	https://doi.org/10.1016/j.molliq.2018.10.052
1507	DES27.2	[Ch]Cl + LA (1:1) + 20% MeOH	0.4	0.4	0.2	328.15	27.378	1.4374	https://doi.org/10.1016/j.molliq.2018.10.052
1508	DES27.2	[Ch]Cl + LA (1:1) + 20% MeOH	0.4	0.4	0.2	333.15	22.768	1.35732	https://doi.org/10.1016/j.molliq.2018.10.052
1509	DES27.2	[Ch]Cl + LA (1:1) + 30% MeOH	0.35	0.35	0.3	303.15	45.899	1.6618	https://doi.org/10.1016/j.molliq.2018.10.052
1510	DES27.2	[Ch]Cl + LA (1:1) + 30% MeOH	0.35	0.35	0.3	308.15	35.992	1.55621	https://doi.org/10.1016/j.molliq.2018.10.052
1511	DES27.2	[Ch]Cl + LA (1:1) + 30% MeOH	0.35	0.35	0.3	313.15	28.704	1.45794	https://doi.org/10.1016/j.molliq.2018.10.052
1512	DES27.2	[Ch]Cl + LA (1:1) + 30% MeOH	0.35	0.35	0.3	318.15	23.168	1.36489	https://doi.org/10.1016/j.molliq.2018.10.052
1513	DES27.2	[Ch]Cl + LA (1:1) + 30% MeOH	0.35	0.35	0.3	323.15	18.971	1.27809	https://doi.org/10.1016/j.molliq.2018.10.052
1514	DES27.2	[Ch]Cl + LA (1:1) + 30% MeOH	0.35	0.35	0.3	328.15	15.685	1.19548	https://doi.org/10.1016/j.molliq.2018.10.052
1515	DES27.2	[Ch]Cl + LA (1:1) + 30% MeOH	0.35	0.35	0.3	333.15	13.46	1.12905	https://doi.org/10.1016/j.molliq.2018.10.052
1516	DES27.2	[Ch]Cl + LA (1:1) + 40% MeOH	0.3	0.3	0.4	303.15	21.792	1.3383	https://doi.org/10.1016/j.molliq.2018.10.052
1517	DES27.2	[Ch]Cl + LA (1:1) + 40% MeOH	0.3	0.3	0.4	308.15	17.911	1.25312	https://doi.org/10.1016/j.molliq.2018.10.052
1518	DES27.2	[Ch]Cl + LA (1:1) + 40% MeOH	0.3	0.3	0.4	313.15	14.851	1.17176	https://doi.org/10.1016/j.molliq.2018.10.052
1519	DES27.2	[Ch]Cl + LA (1:1) + 40% MeOH	0.3	0.3	0.4	318.15	12.186	1.08586	https://doi.org/10.1016/j.molliq.2018.10.052
1520	DES27.2	[Ch]Cl + LA (1:1) + 40% MeOH	0.3	0.3	0.4	323.15	10.118	1.00509	https://doi.org/10.1016/j.molliq.2018.10.052
1521	DES27.2	[Ch]Cl + LA (1:1) + 40% MeOH	0.3	0.3	0.4	328.15	8.258	0.916875	https://doi.org/10.1016/j.molliq.2018.10.052
1522	DES27.2	[Ch]Cl + LA (1:1) + 40% MeOH	0.3	0.3	0.4	333.15	7.374	0.867703	https://doi.org/10.1016/j.molliq.2018.10.052
1523	DES27.2	[Ch]Cl + LA (1:1) + 50% MeOH	0.25	0.25	0.5	303.15	14.25	1.15381	https://doi.org/10.1016/j.molliq.2018.10.052
1524	DES27.2	[Ch]Cl + LA (1:1) + 50% MeOH	0.25	0.25	0.5	308.15	12.006	1.0794	https://doi.org/10.1016/j.molliq.2018.10.052
1525	DES27.2	[Ch]Cl + LA (1:1) + 50% MeOH	0.25	0.25	0.5	313.15	10.081	1.0035	https://doi.org/10.1016/j.molliq.2018.10.052
1526	DES27.2	[Ch]Cl + LA (1:1) + 50% MeOH	0.25	0.25	0.5	318.15	8.676	0.93832	https://doi.org/10.1016/j.molliq.2018.10.052
1527	DES27.2	[Ch]Cl + LA (1:1) + 50% MeOH	0.25	0.25	0.5	323.15	7.404	0.869466	https://doi.org/10.1016/j.molliq.2018.10.052
1528	DES27.2	[Ch]Cl + LA (1:1) + 50% MeOH	0.25	0.25	0.5	328.15	6.458	0.810098	https://doi.org/10.1016/j.molliq.2018.10.052
1529	DES27.2	[Ch]Cl + LA (1:1) + 50% MeOH	0.25	0.25	0.5	333.15	6.184	0.791269	https://doi.org/10.1016/j.molliq.2018.10.052
1530	DES27.2	[Ch]Cl + LA (1:1) + 60% MeOH	0.2	0.2	0.6	303.15	5.558	0.744919	https://doi.org/10.1016/j.molliq.2018.10.052
1531	DES27.2	[Ch]Cl + LA (1:1) + 60% MeOH	0.2	0.2	0.6	308.15	4.873	0.687796	https://doi.org/10.1016/j.molliq.2018.10.052
1532	DES27.2	[Ch]Cl + LA (1:1) + 60% MeOH	0.2	0.2	0.6	313.15	4.295	0.632963	https://doi.org/10.1016/j.molliq.2018.10.052
1533	DES27.2	[Ch]Cl + LA (1:1) + 60% MeOH	0.2	0.2	0.6	318.15	3.82	0.582063	https://doi.org/10.1016/j.molliq.2018.10.052
1534	DES27.2	[Ch]Cl + LA (1:1) + 60% MeOH	0.2	0.2	0.6	323.15	3.417	0.533645	https://doi.org/10.1016/j.molliq.2018.10.052
1535	DES27.2	[Ch]Cl + LA (1:1) + 60% MeOH	0.2	0.2	0.6	328.15	3.118	0.493876	https://doi.org/10.1016/j.molliq.2018.10.052
1536	DES27.2	[Ch]Cl + LA (1:1) + 60% MeOH	0.2	0.2	0.6	333.15	2.779	0.443889	https://doi.org/10.1016/j.molliq.2018.10.052
1537	DES27.2	[Ch]Cl + LA (1:1) + 70% MeOH	0.15	0.15	0.7	303.15	3.726	0.571243	https://doi.org/10.1016/j.molliq.2018.10.052
1538	DES27.2	[Ch]Cl + LA (1:1) + 70% MeOH	0.15	0.15	0.7	308.15	3.304	0.51904	https://doi.org/10.1016/j.molliq.2018.10.052
1539	DES27.2	[Ch]Cl + LA (1:1) + 70% MeOH	0.15	0.15	0.7	313.15	2.955	0.470557	https://doi.org/10.1016/j.molliq.2018.10.052
1540	DES27.2	[Ch]Cl + LA (1:1) + 70% MeOH	0.15	0.15	0.7	318.15	2.681	0.428297	https://doi.org/10.1016/j.molliq.2018.10.052
1541	DES27.2	[Ch]Cl + LA (1:1) + 70% MeOH	0.15	0.15	0.7	323.15	2.426	0.384891	https://doi.org/10.1016/j.molliq.2018.10.052
1542	DES27.2	[Ch]Cl + LA (1:1) + 70% MeOH	0.15	0.15	0.7	328.15	2.249	0.351989	https://doi.org/10.1016/j.molliq.2018.10.052
1543	DES27.2	[Ch]Cl + LA (1:1) + 70% MeOH	0.15	0.15	0.7	333.15	1.997	0.300378	https://doi.org/10.1016/j.molliq.2018.10.052
1544	DES27.2	[Ch]Cl + LA (1:1) + 80% MeOH	0.1	0.1	0.8	303.15	1.971	0.294687	https://doi.org/10.1016/j.molliq.2018.10.052
1545	DES27.2	[Ch]Cl + LA (1:1) + 80% MeOH	0.1	0.1	0.8	308.15	1.791	0.253096	https://doi.org/10.1016/j.molliq.2018.10.052
1546	DES27.2	[Ch]Cl + LA (1:1) + 80% MeOH	0.1	0.1	0.8	313.15	1.623	0.210319	https://doi.org/10.1016/j.molliq.2018.10.052
1547	DES27.2	[Ch]Cl + LA (1:1) + 80% MeOH	0.1	0.1	0.8	318.15	1.499	0.175802	https://doi.org/10.1016/j.molliq.2018.10.052
1548	DES27.2	[Ch]Cl + LA (1:1) + 80% MeOH	0.1	0.1	0.8	323.15	1.384	0.141136	https://doi.org/10.1016/j.molliq.2018.10.052
1549	DES27.2	[Ch]Cl + LA (1:1) + 80% MeOH	0.1	0.1	0.8	328.15	1.286	0.109241	https://doi.org/10.1016/j.molliq.2018.10.052
1550	DES27.2	[Ch]Cl + LA (1:1) + 80% MeOH	0.1	0.1	0.8	333.15	1.214	0.0842187	https://doi.org/10.1016/j.molliq.2018.10.052
1551	DES27.2	[Ch]Cl + LA (1:1) + 90% MeOH	0.05	0.05	0.9	303.15	1.125	0.0511525	https://doi.org/10.1016/j.molliq.2018.10.052
1552	DES27.2	[Ch]Cl + LA (1:1) + 90% MeOH	0.05	0.05	0.9	308.15	1.025	0.0107239	https://doi.org/10.1016/j.molliq.2018.10.052
1553	DES27.2	[Ch]Cl + LA (1:1) + 90% MeOH	0.05	0.05	0.9	313.15	0.939	-0.0273344	https://doi.org/10.1016/j.molliq.2018.10.052
1554	DES27.2	[Ch]Cl + LA (1:1) + 90% MeOH	0.05	0.05	0.9	318.15	0.855	-0.0680339	https://doi.org/10.1016/j.molliq.2018.10.052
1555	DES27.2	[Ch]Cl + LA (1:1) + 90% MeOH	0.05	0.05	0.9	323.15	0.781	-0.107349	https://doi.org/10.1016/j.molliq.2018.10.052
1556	DES27.2	[Ch]Cl + LA (1:1) + 90% MeOH	0.05	0.05	0.9	328.15	0.728	-0.137869	https://doi.org/10.1016/j.molliq.2018.10.052
1557	DES27.2	[Ch]Cl + LA (1:1) + 90% MeOH	0.05	0.05	0.9	333.15	0.702	-0.153663	https://doi.org/10.1016/j.molliq.2018.10.052
1558	DES28	[Ch]Cl + LA (1:1.5) + 11.06% H20	0.355725	0.533587	0.110688	288.16	4005.06	3.60261	https://doi.org/10.1016/j.molliq.2019.110916
1559	DES28	[Ch]Cl + LA (1:1.5) + 11.06% H20	0.355725	0.533587	0.110688	293.15	2394.51	3.37922	https://doi.org/10.1016/j.molliq.2019.110916
1560	DES28	[Ch]Cl + LA (1:1.5) + 11.06% H20	0.355725	0.533587	0.110688	298.15	1480.09	3.17029	https://doi.org/10.1016/j.molliq.2019.110916
1561	DES28	[Ch]Cl + LA (1:1.5) + 11.06% H20	0.355725	0.533587	0.110688	303.15	937.076	2.97177	https://doi.org/10.1016/j.molliq.2019.110916
1562	DES28	[Ch]Cl + LA (1:1.5) + 11.06% H20	0.355725	0.533587	0.110688	313.15	407.008	2.6096	https://doi.org/10.1016/j.molliq.2019.110916
1563	DES28	[Ch]Cl + LA (1:1.5) + 11.06% H20	0.355725	0.533587	0.110688	323.15	198.692	2.29818	https://doi.org/10.1016/j.molliq.2019.110916
1564	DES28	[Ch]Cl + LA (1:1.5) + 11.06% H20	0.355725	0.533587	0.110688	333.15	111.952	2.04903	https://doi.org/10.1016/j.molliq.2019.110916
1565	DES28	[Ch]Cl + LA (1:1.5) + 11.06% H20	0.355725	0.533587	0.110688	343.15	65.7802	1.8181	https://doi.org/10.1016/j.molliq.2019.110916
1566	DES28	[Ch]Cl + LA (1:1.5) + 11.06% H20	0.355725	0.533587	0.110688	353.15	41.9895	1.62314	https://doi.org/10.1016/j.molliq.2019.110916
1567	DES28	[Ch]Cl + LA (1:1.5) + 40.39% H20	0.23843	0.357645	0.403925	288.15	426.205	2.62962	https://doi.org/10.1016/j.molliq.2019.110916
1568	DES28	[Ch]Cl + LA (1:1.5) + 40.39% H20	0.23843	0.357645	0.403925	293.16	283.866	2.45311	https://doi.org/10.1016/j.molliq.2019.110916
1569	DES28	[Ch]Cl + LA (1:1.5) + 40.39% H20	0.23843	0.357645	0.403925	298.16	196.414	2.29317	https://doi.org/10.1016/j.molliq.2019.110916
1570	DES28	[Ch]Cl + LA (1:1.5) + 40.39% H20	0.23843	0.357645	0.403925	303.15	140.031	2.14622	https://doi.org/10.1016/j.molliq.2019.110916
1571	DES28	[Ch]Cl + LA (1:1.5) + 40.39% H20	0.23843	0.357645	0.403925	313.15	75.7958	1.87965	https://doi.org/10.1016/j.molliq.2019.110916
1572	DES28	[Ch]Cl + LA (1:1.5) + 40.39% H20	0.23843	0.357645	0.403925	323.15	43.9971	1.64342	https://doi.org/10.1016/j.molliq.2019.110916
1573	DES28	[Ch]Cl + LA (1:1.5) + 40.39% H20	0.23843	0.357645	0.403925	333.15	28.6448	1.45705	https://doi.org/10.1016/j.molliq.2019.110916
1574	DES28	[Ch]Cl + LA (1:1.5) + 40.39% H20	0.23843	0.357645	0.403925	343.15	22.002	1.34246	https://doi.org/10.1016/j.molliq.2019.110916
1575	DES28	[Ch]Cl + LA (1:1.5) + 63.23% H20	0.14705	0.220575	0.632376	288.15	40.1638	1.60383	https://doi.org/10.1016/j.molliq.2019.110916
1576	DES28	[Ch]Cl + LA (1:1.5) + 63.23% H20	0.14705	0.220575	0.632376	293.15	30.5878	1.48555	https://doi.org/10.1016/j.molliq.2019.110916
1577	DES28	[Ch]Cl + LA (1:1.5) + 63.23% H20	0.14705	0.220575	0.632376	298.15	23.8353	1.37722	https://doi.org/10.1016/j.molliq.2019.110916
1578	DES28	[Ch]Cl + LA (1:1.5) + 63.23% H20	0.14705	0.220575	0.632376	303.15	18.7394	1.27276	https://doi.org/10.1016/j.molliq.2019.110916
1579	DES28	[Ch]Cl + LA (1:1.5) + 63.23% H20	0.14705	0.220575	0.632376	313.15	12.5493	1.09862	https://doi.org/10.1016/j.molliq.2019.110916
1580	DES28	[Ch]Cl + LA (1:1.5) + 63.23% H20	0.14705	0.220575	0.632376	323.15	8.79407	0.94419	https://doi.org/10.1016/j.molliq.2019.110916
1581	DES28	[Ch]Cl + LA (1:1.5) + 63.23% H20	0.14705	0.220575	0.632376	333.15	6.64688	0.822618	https://doi.org/10.1016/j.molliq.2019.110916
1582	DES28	[Ch]Cl + LA (1:1.5) + 63.23% H20	0.14705	0.220575	0.632376	343.15	5.35878	0.729066	https://doi.org/10.1016/j.molliq.2019.110916
1583	DES28	[Ch]Cl + LA (1:1.5) + 63.23% H20	0.14705	0.220575	0.632376	353.15	4.60608	0.663331	https://doi.org/10.1016/j.molliq.2019.110916
1584	DES29	[Ch]Cl + LA (1:2) +10.77% H20	0.297427	0.594854	0.107719	288.15	3823.11	3.58242	https://doi.org/10.1016/j.molliq.2019.110916
1585	DES29	[Ch]Cl + LA (1:2) +10.77% H20	0.297427	0.594854	0.107719	293.15	2244.76	3.35117	https://doi.org/10.1016/j.molliq.2019.110916
1586	DES29	[Ch]Cl + LA (1:2) +10.77% H20	0.297427	0.594854	0.107719	298.15	1348.24	3.12977	https://doi.org/10.1016/j.molliq.2019.110916
1587	DES29	[Ch]Cl + LA (1:2) +10.77% H20	0.297427	0.594854	0.107719	303.14	837.752	2.92312	https://doi.org/10.1016/j.molliq.2019.110916
1588	DES29	[Ch]Cl + LA (1:2) +10.77% H20	0.297427	0.594854	0.107719	313.16	359.801	2.55606	https://doi.org/10.1016/j.molliq.2019.110916
1589	DES29	[Ch]Cl + LA (1:2) +10.77% H20	0.297427	0.594854	0.107719	323.15	182.442	2.26112	https://doi.org/10.1016/j.molliq.2019.110916
1590	DES29	[Ch]Cl + LA (1:2) +10.77% H20	0.297427	0.594854	0.107719	333.15	100.853	2.00369	https://doi.org/10.1016/j.molliq.2019.110916
1591	DES29	[Ch]Cl + LA (1:2) +10.77% H20	0.297427	0.594854	0.107719	343.15	59.9583	1.77785	https://doi.org/10.1016/j.molliq.2019.110916
1592	DES29	[Ch]Cl + LA (1:2) +10.77% H20	0.297427	0.594854	0.107719	353.15	39.4056	1.59556	https://doi.org/10.1016/j.molliq.2019.110916
1593	DES29	[Ch]Cl + LA (1:2) +39.65% H20	0.201134	0.402267	0.396599	288.15	380.918	2.58083	https://doi.org/10.1016/j.molliq.2019.110916
1594	DES29	[Ch]Cl + LA (1:2) +39.65% H20	0.201134	0.402267	0.396599	293.15	253.474	2.40393	https://doi.org/10.1016/j.molliq.2019.110916
1595	DES29	[Ch]Cl + LA (1:2) +39.65% H20	0.201134	0.402267	0.396599	298.15	173.423	2.23911	https://doi.org/10.1016/j.molliq.2019.110916
1596	DES29	[Ch]Cl + LA (1:2) +39.65% H20	0.201134	0.402267	0.396599	303.15	115.818	2.06378	https://doi.org/10.1016/j.molliq.2019.110916
1597	DES29	[Ch]Cl + LA (1:2) +39.65% H20	0.201134	0.402267	0.396599	313.15	60.1234	1.77904	https://doi.org/10.1016/j.molliq.2019.110916
1598	DES29	[Ch]Cl + LA (1:2) +39.65% H20	0.201134	0.402267	0.396599	323.15	33.4718	1.52468	https://doi.org/10.1016/j.molliq.2019.110916
1599	DES29	[Ch]Cl + LA (1:2) +39.65% H20	0.201134	0.402267	0.396599	333.15	25.1533	1.4006	https://doi.org/10.1016/j.molliq.2019.110916
1600	DES29	[Ch]Cl + LA (1:2) +39.65% H20	0.201134	0.402267	0.396599	343.15	21.2382	1.32712	https://doi.org/10.1016/j.molliq.2019.110916
1601	DES29	[Ch]Cl + LA (1:2) 62.52% H20	0.124916	0.249832	0.625253	288.15	44.0978	1.64442	https://doi.org/10.1016/j.molliq.2019.110916
1602	DES29	[Ch]Cl + LA (1:2) 62.52% H20	0.124916	0.249832	0.625253	293.15	33.2863	1.52227	https://doi.org/10.1016/j.molliq.2019.110916
1603	DES29	[Ch]Cl + LA (1:2) 62.52% H20	0.124916	0.249832	0.625253	298.15	25.535	1.40714	https://doi.org/10.1016/j.molliq.2019.110916
1604	DES29	[Ch]Cl + LA (1:2) 62.52% H20	0.124916	0.249832	0.625253	303.15	20.3484	1.30853	https://doi.org/10.1016/j.molliq.2019.110916
1605	DES29	[Ch]Cl + LA (1:2) 62.52% H20	0.124916	0.249832	0.625253	313.15	13.1608	1.11928	https://doi.org/10.1016/j.molliq.2019.110916
1606	DES29	[Ch]Cl + LA (1:2) 62.52% H20	0.124916	0.249832	0.625253	323.15	9.68967	0.986309	https://doi.org/10.1016/j.molliq.2019.110916
1607	DES29	[Ch]Cl + LA (1:2) 62.52% H20	0.124916	0.249832	0.625253	333.15	7.04398	0.847818	https://doi.org/10.1016/j.molliq.2019.110916
1608	DES29	[Ch]Cl + LA (1:2) 62.52% H20	0.124916	0.249832	0.625253	343.15	5.43367	0.735093	https://doi.org/10.1016/j.molliq.2019.110916
1609	DES30	[Ch]Cl + LA (1:2.5) 10.55% H20	0.255547	0.638867	0.105587	288.15	4722.11	3.67414	https://doi.org/10.1016/j.molliq.2019.110916
1610	DES30	[Ch]Cl + LA (1:2.5) 10.55% H20	0.255547	0.638867	0.105587	293.15	2634.55	3.42071	https://doi.org/10.1016/j.molliq.2019.110916
1611	DES30	[Ch]Cl + LA (1:2.5) 10.55% H20	0.255547	0.638867	0.105587	298.15	1560.16	3.19317	https://doi.org/10.1016/j.molliq.2019.110916
1612	DES30	[Ch]Cl + LA (1:2.5) 10.55% H20	0.255547	0.638867	0.105587	303.15	949.174	2.97735	https://doi.org/10.1016/j.molliq.2019.110916
1613	DES30	[Ch]Cl + LA (1:2.5) 10.55% H20	0.255547	0.638867	0.105587	313.15	397.063	2.59886	https://doi.org/10.1016/j.molliq.2019.110916
1614	DES30	[Ch]Cl + LA (1:2.5) 10.55% H20	0.255547	0.638867	0.105587	323.15	199.99	2.30101	https://doi.org/10.1016/j.molliq.2019.110916
1615	DES30	[Ch]Cl + LA (1:2.5) 10.55% H20	0.255547	0.638867	0.105587	333.15	102.527	2.01084	https://doi.org/10.1016/j.molliq.2019.110916
1616	DES30	[Ch]Cl + LA (1:2.5) 10.55% H20	0.255547	0.638867	0.105587	343.15	59.4242	1.77396	https://doi.org/10.1016/j.molliq.2019.110916
1617	DES30	[Ch]Cl + LA (1:2.5) 39.12% H20	0.173927	0.434818	0.391255	288.15	403.131	2.60545	https://doi.org/10.1016/j.molliq.2019.110916
1618	DES30	[Ch]Cl + LA (1:2.5) 39.12% H20	0.173927	0.434818	0.391255	293.15	264.278	2.42206	https://doi.org/10.1016/j.molliq.2019.110916
1619	DES30	[Ch]Cl + LA (1:2.5) 39.12% H20	0.173927	0.434818	0.391255	298.15	180.817	2.25724	https://doi.org/10.1016/j.molliq.2019.110916
1620	DES30	[Ch]Cl + LA (1:2.5) 39.12% H20	0.173927	0.434818	0.391255	303.15	125.655	2.09918	https://doi.org/10.1016/j.molliq.2019.110916
1621	DES30	[Ch]Cl + LA (1:2.5) 39.12% H20	0.173927	0.434818	0.391255	313.15	65.8287	1.81842	https://doi.org/10.1016/j.molliq.2019.110916
1622	DES30	[Ch]Cl + LA (1:2.5) 39.12% H20	0.173927	0.434818	0.391255	323.15	37.5033	1.57407	https://doi.org/10.1016/j.molliq.2019.110916
1623	DES30	[Ch]Cl + LA (1:2.5) 39.12% H20	0.173927	0.434818	0.391255	333.15	24.7816	1.39413	https://doi.org/10.1016/j.molliq.2019.110916
1624	DES30	[Ch]Cl + LA (1:2.5) 39.12% H20	0.173927	0.434818	0.391255	343.15	20.0533	1.30219	https://doi.org/10.1016/j.molliq.2019.110916
1625	DES30	[Ch]Cl + LA (1:2.5) 61.99% H20	0.108573	0.271433	0.619993	288.15	46.1135	1.66383	https://doi.org/10.1016/j.molliq.2019.110916
1626	DES30	[Ch]Cl + LA (1:2.5) 61.99% H20	0.108573	0.271433	0.619993	293.15	34.6816	1.5401	https://doi.org/10.1016/j.molliq.2019.110916
1627	DES30	[Ch]Cl + LA (1:2.5) 61.99% H20	0.108573	0.271433	0.619993	298.15	27.813	1.44425	https://doi.org/10.1016/j.molliq.2019.110916
1628	DES30	[Ch]Cl + LA (1:2.5) 61.99% H20	0.108573	0.271433	0.619993	303.15	21.1371	1.32504	https://doi.org/10.1016/j.molliq.2019.110916
1629	DES30	[Ch]Cl + LA (1:2.5) 61.99% H20	0.108573	0.271433	0.619993	313.15	13.7779	1.13918	https://doi.org/10.1016/j.molliq.2019.110916
1630	DES30	[Ch]Cl + LA (1:2.5) 61.99% H20	0.108573	0.271433	0.619993	323.15	9.66718	0.9853	https://doi.org/10.1016/j.molliq.2019.110916
1631	DES30	[Ch]Cl + LA (1:2.5) 61.99% H20	0.108573	0.271433	0.619993	333.15	7.08155	0.850128	https://doi.org/10.1016/j.molliq.2019.110916
1632	DES31	[Ch]Cl + p-cresol (1:2)	0.333333	0.666667	0	293.15	133.68	2.12607	https://doi.org/10.1016/j.molliq.2017.02.071
1633	DES31	[Ch]Cl + p-cresol (1:2)	0.333333	0.666667	0	298.15	102.04	2.00877	https://doi.org/10.1016/j.molliq.2017.02.071
1634	DES31	[Ch]Cl + p-cresol (1:2)	0.333333	0.666667	0	303.15	75.5	1.87795	https://doi.org/10.1016/j.molliq.2017.02.071
1635	DES31	[Ch]Cl + p-cresol (1:2)	0.333333	0.666667	0	308.15	58.57	1.76768	https://doi.org/10.1016/j.molliq.2017.02.071
1636	DES31	[Ch]Cl + p-cresol (1:2)	0.333333	0.666667	0	313.15	45.82	1.66106	https://doi.org/10.1016/j.molliq.2017.02.071
1637	DES31	[Ch]Cl + p-cresol (1:2)	0.333333	0.666667	0	318.15	36.17	1.55835	https://doi.org/10.1016/j.molliq.2017.02.071
1638	DES31	[Ch]Cl + p-cresol (1:2)	0.333333	0.666667	0	323.15	28.83	1.45984	https://doi.org/10.1016/j.molliq.2017.02.071
1639	DES31	[Ch]Cl + p-cresol (1:2)	0.333333	0.666667	0	328.15	23.74	1.37548	https://doi.org/10.1016/j.molliq.2017.02.071
1640	DES31	[Ch]Cl + p-cresol (1:2)	0.333333	0.666667	0	333.15	19.6	1.29226	https://doi.org/10.1016/j.molliq.2017.02.071
1641	DES32	[Ch]Cl +1,4-BT (1:4)	0.2	0.8	0	303.15	54.75	1.73838	https://doi.org/10.1021/acs.jced.0c00386
1642	DES32	[Ch]Cl +1,4-BT (1:4)	0.2	0.8	0	308.15	44.49	1.64826	https://doi.org/10.1021/acs.jced.0c00386
1643	DES32	[Ch]Cl +1,4-BT (1:4)	0.2	0.8	0	313.15	36.66	1.56419	https://doi.org/10.1021/acs.jced.0c00386
1644	DES32	[Ch]Cl +1,4-BT (1:4)	0.2	0.8	0	318.15	30.4	1.48287	https://doi.org/10.1021/acs.jced.0c00386
1645	DES32	[Ch]Cl +1,4-BT (1:4)	0.2	0.8	0	323.15	25.74	1.41061	https://doi.org/10.1021/acs.jced.0c00386
1646	DES32	[Ch]Cl +1,4-BT (1:4)	0.2	0.8	0	328.15	21.73	1.33706	https://doi.org/10.1021/acs.jced.0c00386
1647	DES32	[Ch]Cl +1,4-BT (1:4)	0.2	0.8	0	333.15	18.68	1.27138	https://doi.org/10.1021/acs.jced.0c00386
1648	DES32	[Ch]Cl +1,4-BT (1:4)	0.2	0.8	0	338.15	16.09	1.20656	https://doi.org/10.1021/acs.jced.0c00386
1649	DES32	[Ch]Cl +1,4-BT (1:4)	0.2	0.8	0	343.15	14	1.14613	https://doi.org/10.1021/acs.jced.0c00386
1650	DES33	[Ch]Cl +1,4-BT (1:3)	0.25	0.75	0	303.15	60.64	1.78276	https://doi.org/10.1021/acs.jced.0c00386
1651	DES33	[Ch]Cl +1,4-BT (1:3)	0.25	0.75	0	308.15	49.3	1.69285	https://doi.org/10.1021/acs.jced.0c00386
1652	DES33	[Ch]Cl +1,4-BT (1:3)	0.25	0.75	0	313.15	40.55	1.60799	https://doi.org/10.1021/acs.jced.0c00386
1653	DES33	[Ch]Cl +1,4-BT (1:3)	0.25	0.75	0	318.15	33.94	1.53071	https://doi.org/10.1021/acs.jced.0c00386
1654	DES33	[Ch]Cl +1,4-BT (1:3)	0.25	0.75	0	323.15	28.53	1.4553	https://doi.org/10.1021/acs.jced.0c00386
1655	DES33	[Ch]Cl +1,4-BT (1:3)	0.25	0.75	0	328.15	24.31	1.38578	https://doi.org/10.1021/acs.jced.0c00386
1656	DES33	[Ch]Cl +1,4-BT (1:3)	0.25	0.75	0	333.15	20.83	1.31869	https://doi.org/10.1021/acs.jced.0c00386
1657	DES33	[Ch]Cl +1,4-BT (1:3)	0.25	0.75	0	338.15	18.02	1.25575	https://doi.org/10.1021/acs.jced.0c00386
1658	DES33	[Ch]Cl +1,4-BT (1:3)	0.25	0.75	0	343.15	15.7	1.1959	https://doi.org/10.1021/acs.jced.0c00386
1659	DES34	[Ch]Cl +1,4-BT (1:5)	0.166291	0.831622	0.00208721	293.15	93.6	1.97128	https://doi.org/10.1021/acs.jced.0c00715
1660	DES34	[Ch]Cl +1,4-BT (1:5)	0.166291	0.831622	0.00208721	298.15	74.9	1.87448	https://doi.org/10.1021/acs.jced.0c00715
1661	DES34	[Ch]Cl +1,4-BT (1:5)	0.166291	0.831622	0.00208721	303.15	59.28	1.77291	https://doi.org/10.1021/acs.jced.0c00715
1662	DES34	[Ch]Cl +1,4-BT (1:5)	0.166291	0.831622	0.00208721	308.15	48	1.68124	https://doi.org/10.1021/acs.jced.0c00715
1663	DES34	[Ch]Cl +1,4-BT (1:5)	0.166291	0.831622	0.00208721	313.15	39.41	1.59561	https://doi.org/10.1021/acs.jced.0c00715
1664	DES34	[Ch]Cl +1,4-BT (1:5)	0.166291	0.831622	0.00208721	318.15	32.5	1.51188	https://doi.org/10.1021/acs.jced.0c00715
1665	DES34	[Ch]Cl +1,4-BT (1:5)	0.166291	0.831622	0.00208721	323.15	27.36	1.43712	https://doi.org/10.1021/acs.jced.0c00715
1666	DES34	[Ch]Cl +1,4-BT (1:5)	0.166291	0.831622	0.00208721	328.15	23.31	1.36754	https://doi.org/10.1021/acs.jced.0c00715
1667	DES34	[Ch]Cl +1,4-BT (1:5)	0.166291	0.831622	0.00208721	333.15	19.64	1.29314	https://doi.org/10.1021/acs.jced.0c00715
1668	DES35	[Ch]Cl +1,4-BT (1:6)	0.1421	0.855183	0.00271723	293.15	91.44	1.96114	https://doi.org/10.1021/acs.jced.0c00715
1669	DES35	[Ch]Cl +1,4-BT (1:6)	0.1421	0.855183	0.00271723	298.15	72.28	1.85902	https://doi.org/10.1021/acs.jced.0c00715
1670	DES35	[Ch]Cl +1,4-BT (1:6)	0.1421	0.855183	0.00271723	303.15	57.86	1.76238	https://doi.org/10.1021/acs.jced.0c00715
1671	DES35	[Ch]Cl +1,4-BT (1:6)	0.1421	0.855183	0.00271723	308.15	46.72	1.6695	https://doi.org/10.1021/acs.jced.0c00715
1672	DES35	[Ch]Cl +1,4-BT (1:6)	0.1421	0.855183	0.00271723	313.15	38.31	1.58331	https://doi.org/10.1021/acs.jced.0c00715
1673	DES35	[Ch]Cl +1,4-BT (1:6)	0.1421	0.855183	0.00271723	318.15	31.67	1.50065	https://doi.org/10.1021/acs.jced.0c00715
1674	DES35	[Ch]Cl +1,4-BT (1:6)	0.1421	0.855183	0.00271723	323.15	26.47	1.42275	https://doi.org/10.1021/acs.jced.0c00715
1675	DES35	[Ch]Cl +1,4-BT (1:6)	0.1421	0.855183	0.00271723	328.15	22.32	1.34869	https://doi.org/10.1021/acs.jced.0c00715
1676	DES35	[Ch]Cl +1,4-BT (1:6)	0.1421	0.855183	0.00271723	333.15	18.98	1.2783	https://doi.org/10.1021/acs.jced.0c00715
1677	DES36	[Ch]Cl + MEA (1:5)	0.166667	0.833333	0	293.15	63.9	1.8055	https://doi.org/10.1016/j.jece.2021.106952
1678	DES36	[Ch]Cl + MEA (1:5)	0.166667	0.833333	0	303.15	36.76	1.56538	https://doi.org/10.1016/j.jece.2021.106952
1679	DES36	[Ch]Cl + MEA (1:5)	0.166667	0.833333	0	313.15	22.33	1.34889	https://doi.org/10.1016/j.jece.2021.106952
1680	DES36	[Ch]Cl + MEA (1:5)	0.166667	0.833333	0	323.15	14.98	1.17551	https://doi.org/10.1016/j.jece.2021.106952
1681	DES36.1	[Ch]Cl + MEA (1:5) + 10.09% H20	0.14985	0.74925	0.1009	293.15	58.42	1.76656	https://doi.org/10.1016/j.jece.2021.106952
1682	DES36.1	[Ch]Cl + MEA (1:5) + 10.09% H20	0.14985	0.74925	0.1009	303.15	33.85	1.52956	https://doi.org/10.1016/j.jece.2021.106952
1683	DES36.1	[Ch]Cl + MEA (1:5) + 10.09% H20	0.14985	0.74925	0.1009	313.15	20.75	1.31702	https://doi.org/10.1016/j.jece.2021.106952
1684	DES36.1	[Ch]Cl + MEA (1:5) + 10.09% H20	0.14985	0.74925	0.1009	323.15	14.07	1.14829	https://doi.org/10.1016/j.jece.2021.106952
1685	DES36.1	[Ch]Cl + MEA (1:5) + 19.99% H20	0.13335	0.66675	0.1999	293.15	51.4	1.71096	https://doi.org/10.1016/j.jece.2021.106952
1686	DES36.1	[Ch]Cl + MEA (1:5) + 19.99% H20	0.13335	0.66675	0.1999	303.15	30.15	1.47929	https://doi.org/10.1016/j.jece.2021.106952
1687	DES36.1	[Ch]Cl + MEA (1:5) + 19.99% H20	0.13335	0.66675	0.1999	313.15	18.68	1.27138	https://doi.org/10.1016/j.jece.2021.106952
1688	DES36.1	[Ch]Cl + MEA (1:5) + 19.99% H20	0.13335	0.66675	0.1999	323.15	12.85	1.1089	https://doi.org/10.1016/j.jece.2021.106952
1689	DES36.1	[Ch]Cl + MEA (1:5) + 30.01% H20	0.11665	0.58325	0.3001	293.15	43.27	1.63619	https://doi.org/10.1016/j.jece.2021.106952
1690	DES36.1	[Ch]Cl + MEA (1:5) + 30.01% H20	0.11665	0.58325	0.3001	303.15	25.94	1.41397	https://doi.org/10.1016/j.jece.2021.106952
1691	DES36.1	[Ch]Cl + MEA (1:5) + 30.01% H20	0.11665	0.58325	0.3001	313.15	16.3	1.21219	https://doi.org/10.1016/j.jece.2021.106952
1692	DES36.1	[Ch]Cl + MEA (1:5) + 30.01% H20	0.11665	0.58325	0.3001	323.15	11.3	1.05308	https://doi.org/10.1016/j.jece.2021.106952
1693	DES36.1	[Ch]Cl + MEA (1:5) + 40% H20	0.1	0.5	0.4	293.15	34.54	1.53832	https://doi.org/10.1016/j.jece.2021.106952
1694	DES36.1	[Ch]Cl + MEA (1:5) + 40% H20	0.1	0.5	0.4	303.15	21.28	1.32797	https://doi.org/10.1016/j.jece.2021.106952
1695	DES36.1	[Ch]Cl + MEA (1:5) + 40% H20	0.1	0.5	0.4	313.15	13.63	1.1345	https://doi.org/10.1016/j.jece.2021.106952
1696	DES36.1	[Ch]Cl + MEA (1:5) + 40% H20	0.1	0.5	0.4	323.15	9.54	0.979548	https://doi.org/10.1016/j.jece.2021.106952
1697	DES36.1	[Ch]Cl + MEA (1:5) + 50.37% H20	0.0827167	0.413583	0.5037	293.15	25.87	1.4128	https://doi.org/10.1016/j.jece.2021.106952
1698	DES36.1	[Ch]Cl + MEA (1:5) + 50.37% H20	0.0827167	0.413583	0.5037	303.15	16.42	1.21537	https://doi.org/10.1016/j.jece.2021.106952
1699	DES36.1	[Ch]Cl + MEA (1:5) + 50.37% H20	0.0827167	0.413583	0.5037	313.15	10.73	1.0306	https://doi.org/10.1016/j.jece.2021.106952
1700	DES36.1	[Ch]Cl + MEA (1:5) + 50.37% H20	0.0827167	0.413583	0.5037	323.15	7.57	0.879096	https://doi.org/10.1016/j.jece.2021.106952
1701	DES36.1	[Ch]Cl + MEA (1:5) + 60.17% H20	0.0663833	0.331917	0.6017	293.15	18.23	1.26079	https://doi.org/10.1016/j.jece.2021.106952
1702	DES36.1	[Ch]Cl + MEA (1:5) + 60.17% H20	0.0663833	0.331917	0.6017	303.15	11.93	1.07664	https://doi.org/10.1016/j.jece.2021.106952
1703	DES36.1	[Ch]Cl + MEA (1:5) + 60.17% H20	0.0663833	0.331917	0.6017	313.15	7.95	0.900367	https://doi.org/10.1016/j.jece.2021.106952
1704	DES36.1	[Ch]Cl + MEA (1:5) + 60.17% H20	0.0663833	0.331917	0.6017	323.15	5.72	0.757396	https://doi.org/10.1016/j.jece.2021.106952
1705	DES36.1	[Ch]Cl + MEA (1:5) + 70.18% H20	0.0497	0.2485	0.7018	293.15	11.53	1.06183	https://doi.org/10.1016/j.jece.2021.106952
1706	DES36.1	[Ch]Cl + MEA (1:5) + 70.18% H20	0.0497	0.2485	0.7018	303.15	7.78	0.89098	https://doi.org/10.1016/j.jece.2021.106952
1707	DES36.1	[Ch]Cl + MEA (1:5) + 70.18% H20	0.0497	0.2485	0.7018	313.15	5.31	0.725095	https://doi.org/10.1016/j.jece.2021.106952
1708	DES36.1	[Ch]Cl + MEA (1:5) + 70.18% H20	0.0497	0.2485	0.7018	323.15	3.95	0.596597	https://doi.org/10.1016/j.jece.2021.106952
1709	DES36.1	[Ch]Cl + MEA (1:5) + 80% H20	0.0333333	0.166667	0.8	293.15	6.25	0.79588	https://doi.org/10.1016/j.jece.2021.106952
1710	DES36.1	[Ch]Cl + MEA (1:5) + 80% H20	0.0333333	0.166667	0.8	303.15	4.37	0.640481	https://doi.org/10.1016/j.jece.2021.106952
1711	DES36.1	[Ch]Cl + MEA (1:5) + 80% H20	0.0333333	0.166667	0.8	313.15	3.09	0.489958	https://doi.org/10.1016/j.jece.2021.106952
1712	DES36.1	[Ch]Cl + MEA (1:5) + 80% H20	0.0333333	0.166667	0.8	323.15	2.4	0.380211	https://doi.org/10.1016/j.jece.2021.106952
1713	DES36.1	[Ch]Cl + MEA (1:5) + 90.06% H20	0.0165667	0.0828333	0.9006	293.15	2.57	0.409933	https://doi.org/10.1016/j.jece.2021.106952
1714	DES36.1	[Ch]Cl + MEA (1:5) + 90.06% H20	0.0165667	0.0828333	0.9006	303.15	1.91	0.281033	https://doi.org/10.1016/j.jece.2021.106952
1715	DES36.1	[Ch]Cl + MEA (1:5) + 90.06% H20	0.0165667	0.0828333	0.9006	313.15	1.41	0.149219	https://doi.org/10.1016/j.jece.2021.106952
1716	DES36.1	[Ch]Cl + MEA (1:5) + 90.06% H20	0.0165667	0.0828333	0.9006	323.15	1.21	0.0827854	https://doi.org/10.1016/j.jece.2021.106952
1717	DES37	[Ch]Cl + MEA (1:6)	0.142857	0.857143	0	293.15	54.07	1.73296	https://doi.org/10.1016/j.jece.2021.106952
1718	DES37	[Ch]Cl + MEA (1:6)	0.142857	0.857143	0	303.15	32.31	1.50934	https://doi.org/10.1016/j.jece.2021.106952
1719	DES37	[Ch]Cl + MEA (1:6)	0.142857	0.857143	0	313.15	20.03	1.30168	https://doi.org/10.1016/j.jece.2021.106952
1720	DES37	[Ch]Cl + MEA (1:6)	0.142857	0.857143	0	323.15	13.62	1.13418	https://doi.org/10.1016/j.jece.2021.106952
1721	DES37.1	[Ch]Cl + MEA (1:6) + 10.18% H20	0.128314	0.769886	0.1018	293.15	50.14	1.70018	https://doi.org/10.1016/j.jece.2021.106952
1722	DES37.1	[Ch]Cl + MEA (1:6) + 10.18% H20	0.128314	0.769886	0.1018	303.15	29.97	1.47669	https://doi.org/10.1016/j.jece.2021.106952
1723	DES37.1	[Ch]Cl + MEA (1:6) + 10.18% H20	0.128314	0.769886	0.1018	313.15	18.69	1.27161	https://doi.org/10.1016/j.jece.2021.106952
1724	DES37.1	[Ch]Cl + MEA (1:6) + 10.18% H20	0.128314	0.769886	0.1018	323.15	12.56	1.09899	https://doi.org/10.1016/j.jece.2021.106952
1725	DES37.1	[Ch]Cl + MEA (1:6) + 20.02% H20	0.114257	0.685543	0.2002	293.15	45.29	1.656	https://doi.org/10.1016/j.jece.2021.106952
1726	DES37.1	[Ch]Cl + MEA (1:6) + 20.02% H20	0.114257	0.685543	0.2002	303.15	27.2	1.43457	https://doi.org/10.1016/j.jece.2021.106952
1727	DES37.1	[Ch]Cl + MEA (1:6) + 20.02% H20	0.114257	0.685543	0.2002	313.15	17.05	1.23172	https://doi.org/10.1016/j.jece.2021.106952
1728	DES37.1	[Ch]Cl + MEA (1:6) + 20.02% H20	0.114257	0.685543	0.2002	323.15	11.5	1.0607	https://doi.org/10.1016/j.jece.2021.106952
1729	DES37.1	[Ch]Cl + MEA (1:6) + 30% H20	0.1	0.6	0.3	293.15	39.36	1.59506	https://doi.org/10.1016/j.jece.2021.106952
1730	DES37.1	[Ch]Cl + MEA (1:6) + 30% H20	0.1	0.6	0.3	303.15	23.86	1.37767	https://doi.org/10.1016/j.jece.2021.106952
1731	DES37.1	[Ch]Cl + MEA (1:6) + 30% H20	0.1	0.6	0.3	313.15	15.01	1.17638	https://doi.org/10.1016/j.jece.2021.106952
1732	DES37.1	[Ch]Cl + MEA (1:6) + 30% H20	0.1	0.6	0.3	323.15	10.28	1.01199	https://doi.org/10.1016/j.jece.2021.106952
1733	DES37.1	[Ch]Cl + MEA (1:6) + 39.99% H20	0.0857286	0.514371	0.3999	293.15	32.71	1.51468	https://doi.org/10.1016/j.jece.2021.106952
1734	DES37.1	[Ch]Cl + MEA (1:6) + 39.99% H20	0.0857286	0.514371	0.3999	303.15	20.03	1.30168	https://doi.org/10.1016/j.jece.2021.106952
1735	DES37.1	[Ch]Cl + MEA (1:6) + 39.99% H20	0.0857286	0.514371	0.3999	313.15	12.7	1.1038	https://doi.org/10.1016/j.jece.2021.106952
1736	DES37.1	[Ch]Cl + MEA (1:6) + 39.99% H20	0.0857286	0.514371	0.3999	323.15	8.9	0.94939	https://doi.org/10.1016/j.jece.2021.106952
1737	DES37.1	[Ch]Cl + MEA (1:6) + 49.99% H20	0.0714429	0.428657	0.4999	293.15	25.63	1.40875	https://doi.org/10.1016/j.jece.2021.106952
1738	DES37.1	[Ch]Cl + MEA (1:6) + 49.99% H20	0.0714429	0.428657	0.4999	303.15	15.92	1.20194	https://doi.org/10.1016/j.jece.2021.106952
1739	DES37.1	[Ch]Cl + MEA (1:6) + 49.99% H20	0.0714429	0.428657	0.4999	313.15	10.15	1.00647	https://doi.org/10.1016/j.jece.2021.106952
1740	DES37.1	[Ch]Cl + MEA (1:6) + 49.99% H20	0.0714429	0.428657	0.4999	323.15	7.3	0.863323	https://doi.org/10.1016/j.jece.2021.106952
1741	DES37.1	[Ch]Cl + MEA (1:6) + 59.97% H20	0.0571857	0.343114	0.5997	293.15	18.49	1.26694	https://doi.org/10.1016/j.jece.2021.106952
1742	DES37.1	[Ch]Cl + MEA (1:6) + 59.97% H20	0.0571857	0.343114	0.5997	303.15	11.71	1.06856	https://doi.org/10.1016/j.jece.2021.106952
1743	DES37.1	[Ch]Cl + MEA (1:6) + 59.97% H20	0.0571857	0.343114	0.5997	313.15	7.61	0.881385	https://doi.org/10.1016/j.jece.2021.106952
1744	DES37.1	[Ch]Cl + MEA (1:6) + 59.97% H20	0.0571857	0.343114	0.5997	323.15	5.6	0.748188	https://doi.org/10.1016/j.jece.2021.106952
1745	DES37.1	[Ch]Cl + MEA (1:6) + 70% H20	0.0428571	0.257143	0.7	293.15	11.81	1.07225	https://doi.org/10.1016/j.jece.2021.106952
1746	DES37.1	[Ch]Cl + MEA (1:6) + 70% H20	0.0428571	0.257143	0.7	303.15	7.63	0.882525	https://doi.org/10.1016/j.jece.2021.106952
1747	DES37.1	[Ch]Cl + MEA (1:6) + 70% H20	0.0428571	0.257143	0.7	313.15	5.13	0.710117	https://doi.org/10.1016/j.jece.2021.106952
1748	DES37.1	[Ch]Cl + MEA (1:6) + 70% H20	0.0428571	0.257143	0.7	323.15	3.85	0.585461	https://doi.org/10.1016/j.jece.2021.106952
1749	DES37.1	[Ch]Cl + MEA (1:6) + 80.01% H20	0.0285571	0.171343	0.8001	293.15	6.3	0.799341	https://doi.org/10.1016/j.jece.2021.106952
1750	DES37.1	[Ch]Cl + MEA (1:6) + 80.01% H20	0.0285571	0.171343	0.8001	303.15	4.19	0.622214	https://doi.org/10.1016/j.jece.2021.106952
1751	DES37.1	[Ch]Cl + MEA (1:6) + 80.01% H20	0.0285571	0.171343	0.8001	313.15	2.98	0.474216	https://doi.org/10.1016/j.jece.2021.106952
1752	DES37.1	[Ch]Cl + MEA (1:6) + 80.01% H20	0.0285571	0.171343	0.8001	323.15	2.29	0.359835	https://doi.org/10.1016/j.jece.2021.106952
1753	DES37.1	[Ch]Cl + MEA (1:6) + 89.98% H20	0.0143143	0.0858857	0.8998	293.15	2.45	0.389166	https://doi.org/10.1016/j.jece.2021.106952
1754	DES37.1	[Ch]Cl + MEA (1:6) + 89.98% H20	0.0143143	0.0858857	0.8998	303.15	1.69	0.227887	https://doi.org/10.1016/j.jece.2021.106952
1755	DES37.1	[Ch]Cl + MEA (1:6) + 89.98% H20	0.0143143	0.0858857	0.8998	313.15	1.41	0.149219	https://doi.org/10.1016/j.jece.2021.106952
1756	DES37.1	[Ch]Cl + MEA (1:6) + 89.98% H20	0.0143143	0.0858857	0.8998	323.15	1.12	0.049218	https://doi.org/10.1016/j.jece.2021.106952
1757	DES38	[Ch]Cl + MEA (1:8)	0.111111	0.888889	0	293.15	44.9	1.65225	https://doi.org/10.1016/j.jece.2021.106952
1758	DES38	[Ch]Cl + MEA (1:8)	0.111111	0.888889	0	303.15	26.71	1.42667	https://doi.org/10.1016/j.jece.2021.106952
1759	DES38	[Ch]Cl + MEA (1:8)	0.111111	0.888889	0	313.15	16.83	1.22608	https://doi.org/10.1016/j.jece.2021.106952
1760	DES38	[Ch]Cl + MEA (1:8)	0.111111	0.888889	0	323.15	11.42	1.05767	https://doi.org/10.1016/j.jece.2021.106952
1761	DES38.1	[Ch]Cl + MEA (1:8) + 10% H20	0.1	0.8	0.1	293.15	42.61	1.62951	https://doi.org/10.1016/j.jece.2021.106952
1762	DES38.1	[Ch]Cl + MEA (1:8) + 10% H20	0.1	0.8	0.1	303.15	25.76	1.41095	https://doi.org/10.1016/j.jece.2021.106952
1763	DES38.1	[Ch]Cl + MEA (1:8) + 10% H20	0.1	0.8	0.1	313.15	16.19	1.20925	https://doi.org/10.1016/j.jece.2021.106952
1764	DES38.1	[Ch]Cl + MEA (1:8) + 10% H20	0.1	0.8	0.1	323.15	10.85	1.03543	https://doi.org/10.1016/j.jece.2021.106952
1765	DES38.1	[Ch]Cl + MEA (1:8) + 22.46% H20	0.0861556	0.689244	0.2246	293.15	38.55	1.58602	https://doi.org/10.1016/j.jece.2021.106952
1766	DES38.1	[Ch]Cl + MEA (1:8) + 22.46% H20	0.0861556	0.689244	0.2246	303.15	23.59	1.37273	https://doi.org/10.1016/j.jece.2021.106952
1767	DES38.1	[Ch]Cl + MEA (1:8) + 22.46% H20	0.0861556	0.689244	0.2246	313.15	14.9	1.17319	https://doi.org/10.1016/j.jece.2021.106952
1768	DES38.1	[Ch]Cl + MEA (1:8) + 22.46% H20	0.0861556	0.689244	0.2246	323.15	10.03	1.0013	https://doi.org/10.1016/j.jece.2021.106952
1769	DES38.1	[Ch]Cl + MEA (1:8) + 30.08% H20	0.0776889	0.621511	0.3008	293.15	35.32	1.54802	https://doi.org/10.1016/j.jece.2021.106952
1770	DES38.1	[Ch]Cl + MEA (1:8) + 30.08% H20	0.0776889	0.621511	0.3008	303.15	21.71	1.33666	https://doi.org/10.1016/j.jece.2021.106952
1771	DES38.1	[Ch]Cl + MEA (1:8) + 30.08% H20	0.0776889	0.621511	0.3008	313.15	13.79	1.13956	https://doi.org/10.1016/j.jece.2021.106952
1772	DES38.1	[Ch]Cl + MEA (1:8) + 30.08% H20	0.0776889	0.621511	0.3008	323.15	9.39	0.972666	https://doi.org/10.1016/j.jece.2021.106952
1773	DES38.1	[Ch]Cl + MEA (1:8) + 40% H20	0.0666667	0.533333	0.4	293.15	30.3	1.48144	https://doi.org/10.1016/j.jece.2021.106952
1774	DES38.1	[Ch]Cl + MEA (1:8) + 40% H20	0.0666667	0.533333	0.4	303.15	18.64	1.27045	https://doi.org/10.1016/j.jece.2021.106952
1775	DES38.1	[Ch]Cl + MEA (1:8) + 40% H20	0.0666667	0.533333	0.4	313.15	12.02	1.0799	https://doi.org/10.1016/j.jece.2021.106952
1776	DES38.1	[Ch]Cl + MEA (1:8) + 40% H20	0.0666667	0.533333	0.4	323.15	8.28	0.91803	https://doi.org/10.1016/j.jece.2021.106952
1777	DES38.1	[Ch]Cl + MEA (1:8) + 50% H20	0.0555556	0.444444	0.5	293.15	24.51	1.38934	https://doi.org/10.1016/j.jece.2021.106952
1778	DES38.1	[Ch]Cl + MEA (1:8) + 50% H20	0.0555556	0.444444	0.5	303.15	15.1	1.17898	https://doi.org/10.1016/j.jece.2021.106952
1779	DES38.1	[Ch]Cl + MEA (1:8) + 50% H20	0.0555556	0.444444	0.5	313.15	9.91	0.996074	https://doi.org/10.1016/j.jece.2021.106952
1780	DES38.1	[Ch]Cl + MEA (1:8) + 50% H20	0.0555556	0.444444	0.5	323.15	6.95	0.841985	https://doi.org/10.1016/j.jece.2021.106952
1781	DES38.1	[Ch]Cl + MEA (1:8) +60% H20	0.0444444	0.355556	0.6	293.15	18.15	1.25888	https://doi.org/10.1016/j.jece.2021.106952
1782	DES38.1	[Ch]Cl + MEA (1:8) +60% H20	0.0444444	0.355556	0.6	303.15	11.29	1.05269	https://doi.org/10.1016/j.jece.2021.106952
1783	DES38.1	[Ch]Cl + MEA (1:8) +60% H20	0.0444444	0.355556	0.6	313.15	7.51	0.87564	https://doi.org/10.1016/j.jece.2021.106952
1784	DES38.1	[Ch]Cl + MEA (1:8) +60% H20	0.0444444	0.355556	0.6	323.15	5.41	0.733197	https://doi.org/10.1016/j.jece.2021.106952
1785	DES38.1	[Ch]Cl + MEA (1:8) +69.99% H20	0.0333444	0.266756	0.6999	293.15	11.88	1.07482	https://doi.org/10.1016/j.jece.2021.106952
1786	DES38.1	[Ch]Cl + MEA (1:8) +69.99% H20	0.0333444	0.266756	0.6999	303.15	7.53	0.876795	https://doi.org/10.1016/j.jece.2021.106952
1787	DES38.1	[Ch]Cl + MEA (1:8) +69.99% H20	0.0333444	0.266756	0.6999	313.15	5.09	0.706718	https://doi.org/10.1016/j.jece.2021.106952
1788	DES38.1	[Ch]Cl + MEA (1:8) +69.99% H20	0.0333444	0.266756	0.6999	323.15	3.8	0.579784	https://doi.org/10.1016/j.jece.2021.106952
1789	DES38.1	[Ch]Cl + MEA (1:8) +80% H20	0.0222222	0.177778	0.8	293.15	6.39	0.805501	https://doi.org/10.1016/j.jece.2021.106952
1790	DES38.1	[Ch]Cl + MEA (1:8) +80% H20	0.0222222	0.177778	0.8	303.15	4.3	0.633468	https://doi.org/10.1016/j.jece.2021.106952
1791	DES38.1	[Ch]Cl + MEA (1:8) +80% H20	0.0222222	0.177778	0.8	313.15	2.93	0.466868	https://doi.org/10.1016/j.jece.2021.106952
1792	DES38.1	[Ch]Cl + MEA (1:8) +80% H20	0.0222222	0.177778	0.8	323.15	2.27	0.356026	https://doi.org/10.1016/j.jece.2021.106952
1793	DES38.1	[Ch]Cl + MEA (1:8) +90% H20	0.0111111	0.0888889	0.9	293.15	2.38	0.376577	https://doi.org/10.1016/j.jece.2021.106952
1794	DES38.1	[Ch]Cl + MEA (1:8) +90% H20	0.0111111	0.0888889	0.9	303.15	1.83	0.262451	https://doi.org/10.1016/j.jece.2021.106952
1795	DES38.1	[Ch]Cl + MEA (1:8) +90% H20	0.0111111	0.0888889	0.9	313.15	1.32	0.120574	https://doi.org/10.1016/j.jece.2021.106952
1796	DES38.1	[Ch]Cl + MEA (1:8) +90% H20	0.0111111	0.0888889	0.9	323.15	1.12	0.049218	https://doi.org/10.1016/j.jece.2021.106952
1797	DES39	[Ch]Cl + MEA (1:10)	0.0909091	0.909091	0	293.15	39.49	1.59649	https://doi.org/10.1016/j.jece.2021.106952
1798	DES39	[Ch]Cl + MEA (1:10)	0.0909091	0.909091	0	303.15	23.58	1.37254	https://doi.org/10.1016/j.jece.2021.106952
1799	DES39	[Ch]Cl + MEA (1:10)	0.0909091	0.909091	0	313.15	15.13	1.17984	https://doi.org/10.1016/j.jece.2021.106952
1800	DES39	[Ch]Cl + MEA (1:10)	0.0909091	0.909091	0	323.15	10.29	1.01242	https://doi.org/10.1016/j.jece.2021.106952
1801	DES39.1	[Ch]Cl + MEA (1:10) +10.01% H20	0.0818091	0.818091	0.1001	293.15	37.94	1.5791	https://doi.org/10.1016/j.jece.2021.106952
1802	DES39.1	[Ch]Cl + MEA (1:10) +10.01% H20	0.0818091	0.818091	0.1001	303.15	22.88	1.35946	https://doi.org/10.1016/j.jece.2021.106952
1803	DES39.1	[Ch]Cl + MEA (1:10) +10.01% H20	0.0818091	0.818091	0.1001	313.15	14.61	1.16465	https://doi.org/10.1016/j.jece.2021.106952
1804	DES39.1	[Ch]Cl + MEA (1:10) +10.01% H20	0.0818091	0.818091	0.1001	323.15	10.09	1.00389	https://doi.org/10.1016/j.jece.2021.106952
1805	DES39.1	[Ch]Cl + MEA (1:10) +20.01% H20	0.0727182	0.727182	0.2001	293.15	35.92	1.55534	https://doi.org/10.1016/j.jece.2021.106952
1806	DES39.1	[Ch]Cl + MEA (1:10) +20.01% H20	0.0727182	0.727182	0.2001	303.15	21.72	1.33686	https://doi.org/10.1016/j.jece.2021.106952
1807	DES39.1	[Ch]Cl + MEA (1:10) +20.01% H20	0.0727182	0.727182	0.2001	313.15	13.92	1.14364	https://doi.org/10.1016/j.jece.2021.106952
1808	DES39.1	[Ch]Cl + MEA (1:10) +20.01% H20	0.0727182	0.727182	0.2001	323.15	9.6	0.982271	https://doi.org/10.1016/j.jece.2021.106952
1809	DES39.1	[Ch]Cl + MEA (1:10) +32.06% H20	0.0617636	0.617636	0.3206	293.15	32.07	1.5061	https://doi.org/10.1016/j.jece.2021.106952
1810	DES39.1	[Ch]Cl + MEA (1:10) +32.06% H20	0.0617636	0.617636	0.3206	303.15	19.51	1.29026	https://doi.org/10.1016/j.jece.2021.106952
1811	DES39.1	[Ch]Cl + MEA (1:10) +32.06% H20	0.0617636	0.617636	0.3206	313.15	12.6	1.10037	https://doi.org/10.1016/j.jece.2021.106952
1812	DES39.1	[Ch]Cl + MEA (1:10) +32.06% H20	0.0617636	0.617636	0.3206	323.15	8.62	0.935507	https://doi.org/10.1016/j.jece.2021.106952
1813	DES39.1	[Ch]Cl + MEA (1:10) +39.99% H20	0.0545545	0.545545	0.3999	293.15	28.63	1.45682	https://doi.org/10.1016/j.jece.2021.106952
1814	DES39.1	[Ch]Cl + MEA (1:10) +39.99% H20	0.0545545	0.545545	0.3999	303.15	17.45	1.2418	https://doi.org/10.1016/j.jece.2021.106952
1815	DES39.1	[Ch]Cl + MEA (1:10) +39.99% H20	0.0545545	0.545545	0.3999	313.15	11.38	1.05614	https://doi.org/10.1016/j.jece.2021.106952
1816	DES39.1	[Ch]Cl + MEA (1:10) +39.99% H20	0.0545545	0.545545	0.3999	323.15	7.81	0.892651	https://doi.org/10.1016/j.jece.2021.106952
1817	DES39.1	[Ch]Cl + MEA (1:10) 49.98% H20	0.0454727	0.454727	0.4998	293.15	23.3	1.36736	https://doi.org/10.1016/j.jece.2021.106952
1818	DES39.1	[Ch]Cl + MEA (1:10) 49.98% H20	0.0454727	0.454727	0.4998	303.15	14.34	1.15655	https://doi.org/10.1016/j.jece.2021.106952
1819	DES39.1	[Ch]Cl + MEA (1:10) 49.98% H20	0.0454727	0.454727	0.4998	313.15	9.47	0.97635	https://doi.org/10.1016/j.jece.2021.106952
1820	DES39.1	[Ch]Cl + MEA (1:10) 49.98% H20	0.0454727	0.454727	0.4998	323.15	6.55	0.816241	https://doi.org/10.1016/j.jece.2021.106952
1821	DES39.1	[Ch]Cl + MEA (1:10) 60% H20	0.0363636	0.363636	0.6	293.15	17.42	1.24105	https://doi.org/10.1016/j.jece.2021.106952
1822	DES39.1	[Ch]Cl + MEA (1:10) 60% H20	0.0363636	0.363636	0.6	303.15	10.84	1.03503	https://doi.org/10.1016/j.jece.2021.106952
1823	DES39.1	[Ch]Cl + MEA (1:10) 60% H20	0.0363636	0.363636	0.6	313.15	7.32	0.864511	https://doi.org/10.1016/j.jece.2021.106952
1824	DES39.1	[Ch]Cl + MEA (1:10) 60% H20	0.0363636	0.363636	0.6	323.15	5.11	0.708421	https://doi.org/10.1016/j.jece.2021.106952
1825	DES39.1	[Ch]Cl + MEA (1:10) 70% H20	0.0272727	0.272727	0.7	293.15	11.2	1.04922	https://doi.org/10.1016/j.jece.2021.106952
1826	DES39.1	[Ch]Cl + MEA (1:10) 70% H20	0.0272727	0.272727	0.7	303.15	7.22	0.858537	https://doi.org/10.1016/j.jece.2021.106952
1827	DES39.1	[Ch]Cl + MEA (1:10) 70% H20	0.0272727	0.272727	0.7	313.15	5.04	0.702431	https://doi.org/10.1016/j.jece.2021.106952
1828	DES39.1	[Ch]Cl + MEA (1:10) 70% H20	0.0272727	0.272727	0.7	323.15	3.66	0.563481	https://doi.org/10.1016/j.jece.2021.106952
1829	DES39.1	[Ch]Cl + MEA (1:10) 80.01% H20	0.0181727	0.181727	0.8001	293.15	5.66	0.752816	https://doi.org/10.1016/j.jece.2021.106952
1830	DES39.1	[Ch]Cl + MEA (1:10) 80.01% H20	0.0181727	0.181727	0.8001	303.15	4	0.60206	https://doi.org/10.1016/j.jece.2021.106952
1831	DES39.1	[Ch]Cl + MEA (1:10) 80.01% H20	0.0181727	0.181727	0.8001	313.15	2.95	0.469822	https://doi.org/10.1016/j.jece.2021.106952
1832	DES39.1	[Ch]Cl + MEA (1:10) 80.01% H20	0.0181727	0.181727	0.8001	323.15	2.24	0.350248	https://doi.org/10.1016/j.jece.2021.106952
1833	DES39.1	[Ch]Cl + MEA (1:10) 90% H20	0.00909091	0.0909091	0.9	293.15	1.91	0.281033	https://doi.org/10.1016/j.jece.2021.106952
1834	DES39.1	[Ch]Cl + MEA (1:10) 90% H20	0.00909091	0.0909091	0.9	303.15	1.72	0.235528	https://doi.org/10.1016/j.jece.2021.106952
1835	DES39.1	[Ch]Cl + MEA (1:10) 90% H20	0.00909091	0.0909091	0.9	313.15	1.4	0.146128	https://doi.org/10.1016/j.jece.2021.106952
1836	DES39.1	[Ch]Cl + MEA (1:10) 90% H20	0.00909091	0.0909091	0.9	323.15	1.18	0.071882	https://doi.org/10.1016/j.jece.2021.106952
1837	DES40	[Ch]Cl + DEA (1:6)	0.142857	0.857143	0	293.15	567	2.75358	https://doi.org/10.1016/j.molliq.2018.02.085
1838	DES40	[Ch]Cl + DEA (1:6)	0.142857	0.857143	0	313.15	149.2	2.17377	https://doi.org/10.1016/j.molliq.2018.02.085
1839	DES40	[Ch]Cl + DEA (1:6)	0.142857	0.857143	0	333.15	49.91	1.69819	https://doi.org/10.1016/j.molliq.2018.02.085
1840	DES41	[Ch]Cl + DEA (1:8)	0.111111	0.888889	0	293.15	565.3	2.75228	https://doi.org/10.1016/j.molliq.2018.02.085
1841	DES41	[Ch]Cl + DEA (1:8)	0.111111	0.888889	0	313.15	150.4	2.17725	https://doi.org/10.1016/j.molliq.2018.02.085
1842	DES41	[Ch]Cl + DEA (1:8)	0.111111	0.888889	0	333.15	53.36	1.72722	https://doi.org/10.1016/j.molliq.2018.02.085
1843	DES42	[Ch]Cl + DEA (1:10)	0.0909091	0.909091	0	293.15	611.4	2.78633	https://doi.org/10.1016/j.molliq.2018.02.085
1844	DES42	[Ch]Cl + DEA (1:10)	0.0909091	0.909091	0	313.15	151.4	2.18013	https://doi.org/10.1016/j.molliq.2018.02.085
1845	DES42	[Ch]Cl + DEA (1:10)	0.0909091	0.909091	0	333.15	54.56	1.73687	https://doi.org/10.1016/j.molliq.2018.02.085
1846	DES43	[Ch]Cl + MDEA (1:6)	0.142857	0.857143	0	293.15	139.8	2.14551	https://doi.org/10.1016/j.molliq.2018.02.085
1847	DES43	[Ch]Cl + MDEA (1:6)	0.142857	0.857143	0	313.15	46.55	1.66792	https://doi.org/10.1016/j.molliq.2018.02.085
1848	DES43	[Ch]Cl + MDEA (1:6)	0.142857	0.857143	0	333.15	22.01	1.34262	https://doi.org/10.1016/j.molliq.2018.02.085
1849	DES44	[Ch]Cl + MDEA (1:8)	0.111111	0.888889	0	293.15	126.3	2.1014	https://doi.org/10.1016/j.molliq.2018.02.085
1850	DES44	[Ch]Cl + MDEA (1:8)	0.111111	0.888889	0	313.15	40.89	1.61162	https://doi.org/10.1016/j.molliq.2018.02.085
1851	DES44	[Ch]Cl + MDEA (1:8)	0.111111	0.888889	0	333.15	20.99	1.32201	https://doi.org/10.1016/j.molliq.2018.02.085
1852	DES45	[Ch]Cl + MDEA (1:10)	0.0909091	0.909091	0	293.15	54.54	1.73672	https://doi.org/10.1016/j.molliq.2018.02.085
1853	DES45	[Ch]Cl + MDEA (1:10)	0.0909091	0.909091	0	313.15	20.45	1.31069	https://doi.org/10.1016/j.molliq.2018.02.085
1854	DES45	[Ch]Cl + MDEA (1:10)	0.0909091	0.909091	0	333.15	9.26	0.966611	https://doi.org/10.1016/j.molliq.2018.02.085
1855	DES46	[Ch]Cl + D-GLU(1:1) + 50.54% H20	0.247256	0.247256	0.505488	293.15	2509.57	3.3996	https://doi.org/10.1016/j.molliq.2017.09.026
1856	DES46	[Ch]Cl + D-GLU(1:1) + 50.54% H20	0.247256	0.247256	0.505488	298.15	1590.13	3.20143	https://doi.org/10.1016/j.molliq.2017.09.026
1857	DES46	[Ch]Cl + D-GLU(1:1) + 50.54% H20	0.247256	0.247256	0.505488	303.15	1035.93	3.01533	https://doi.org/10.1016/j.molliq.2017.09.026
1858	DES46	[Ch]Cl + D-GLU(1:1) + 50.54% H20	0.247256	0.247256	0.505488	308.15	694.42	2.84162	https://doi.org/10.1016/j.molliq.2017.09.026
1859	DES46	[Ch]Cl + D-GLU(1:1) + 50.54% H20	0.247256	0.247256	0.505488	313.15	478.93	2.68027	https://doi.org/10.1016/j.molliq.2017.09.026
1860	DES46	[Ch]Cl + D-GLU(1:1) + 50.54% H20	0.247256	0.247256	0.505488	318.15	338.55	2.52962	https://doi.org/10.1016/j.molliq.2017.09.026
1861	DES46	[Ch]Cl + D-GLU(1:1) + 50.54% H20	0.247256	0.247256	0.505488	323.15	244.83	2.38886	https://doi.org/10.1016/j.molliq.2017.09.026
1862	DES46	[Ch]Cl + D-GLU(1:1) + 50.54% H20	0.247256	0.247256	0.505488	328.15	180.49	2.25645	https://doi.org/10.1016/j.molliq.2017.09.026
1863	DES46	[Ch]Cl + D-GLU(1:1) + 50.54% H20	0.247256	0.247256	0.505488	333.15	136.21	2.13421	https://doi.org/10.1016/j.molliq.2017.09.026
1864	DES46	[Ch]Cl + D-GLU(1:1) + 50.54% H20	0.247256	0.247256	0.505488	338.15	104.61	2.01957	https://doi.org/10.1016/j.molliq.2017.09.026
1865	DES46	[Ch]Cl + D-GLU(1:1) + 50.54% H20	0.247256	0.247256	0.505488	343.15	81.66	1.91201	https://doi.org/10.1016/j.molliq.2017.09.026
1866	DES46	[Ch]Cl + D-GLU(1:1) + 50.54% H20	0.247256	0.247256	0.505488	348.15	64.75	1.81124	https://doi.org/10.1016/j.molliq.2017.09.026
1867	DES46	[Ch]Cl + D-GLU(1:1) + 50.54% H20	0.247256	0.247256	0.505488	353.15	52.01	1.71609	https://doi.org/10.1016/j.molliq.2017.09.026
1868	DES46	[Ch]Cl + D-FT(1:1) + 50.81% H20	0.245913	0.245913	0.508175	293.15	995.34	2.99797	https://doi.org/10.1016/j.molliq.2017.09.026
1869	DES47	[Ch]Cl + D-FT(1:1) + 50.81% H20	0.245913	0.245913	0.508175	298.15	652.34	2.81447	https://doi.org/10.1016/j.molliq.2017.09.026
1870	DES47	[Ch]Cl + D-FT(1:1) + 50.81% H20	0.245913	0.245913	0.508175	303.15	442.73	2.64614	https://doi.org/10.1016/j.molliq.2017.09.026
1871	DES47	[Ch]Cl + D-FT(1:1) + 50.81% H20	0.245913	0.245913	0.508175	308.15	308.82	2.48971	https://doi.org/10.1016/j.molliq.2017.09.026
1872	DES47	[Ch]Cl + D-FT(1:1) + 50.81% H20	0.245913	0.245913	0.508175	313.15	220.85	2.3441	https://doi.org/10.1016/j.molliq.2017.09.026
1873	DES47	[Ch]Cl + D-FT(1:1) + 50.81% H20	0.245913	0.245913	0.508175	318.15	161.41	2.20793	https://doi.org/10.1016/j.molliq.2017.09.026
1874	DES47	[Ch]Cl + D-FT(1:1) + 50.81% H20	0.245913	0.245913	0.508175	323.15	119.99	2.07915	https://doi.org/10.1016/j.molliq.2017.09.026
1875	DES47	[Ch]Cl + D-FT(1:1) + 50.81% H20	0.245913	0.245913	0.508175	328.15	91.09	1.95947	https://doi.org/10.1016/j.molliq.2017.09.026
1876	DES47	[Ch]Cl + D-FT(1:1) + 50.81% H20	0.245913	0.245913	0.508175	333.15	70.33	1.84714	https://doi.org/10.1016/j.molliq.2017.09.026
1877	DES47	[Ch]Cl + D-FT(1:1) + 50.81% H20	0.245913	0.245913	0.508175	338.15	55.11	1.74123	https://doi.org/10.1016/j.molliq.2017.09.026
1878	DES47	[Ch]Cl + D-FT(1:1) + 50.81% H20	0.245913	0.245913	0.508175	343.15	43.83	1.64177	https://doi.org/10.1016/j.molliq.2017.09.026
1879	DES47	[Ch]Cl + D-FT(1:1) + 50.81% H20	0.245913	0.245913	0.508175	348.15	35.39	1.54888	https://doi.org/10.1016/j.molliq.2017.09.026
1880	DES47	[Ch]Cl + D-FT(1:1) + 50.81% H20	0.245913	0.245913	0.508175	353.15	28.99	1.46225	https://doi.org/10.1016/j.molliq.2017.09.026
1881	DES48	[Ch]Cl + PA(1:2)	0.333333	0.666667	0	288.15	91.74	1.96256	https://doi.org/10.1016/j.molliq.2017.04.052
1882	DES48	[Ch]Cl + PA(1:2)	0.333333	0.666667	0	293.15	70.981	1.85114	https://doi.org/10.1016/j.molliq.2017.04.052
1883	DES48	[Ch]Cl + PA(1:2)	0.333333	0.666667	0	298.15	55.909	1.74748	https://doi.org/10.1016/j.molliq.2017.04.052
1884	DES48	[Ch]Cl + PA(1:2)	0.333333	0.666667	0	303.15	44.789	1.65117	https://doi.org/10.1016/j.molliq.2017.04.052
1885	DES48	[Ch]Cl + PA(1:2)	0.333333	0.666667	0	308.15	36.448	1.56167	https://doi.org/10.1016/j.molliq.2017.04.052
1886	DES48	[Ch]Cl + PA(1:2)	0.333333	0.666667	0	313.15	30.057	1.47795	https://doi.org/10.1016/j.molliq.2017.04.052
1887	DES48	[Ch]Cl + PA(1:2)	0.333333	0.666667	0	318.15	25.092	1.39954	https://doi.org/10.1016/j.molliq.2017.04.052
1888	DES48	[Ch]Cl + PA(1:2)	0.333333	0.666667	0	323.15	21.186	1.32605	https://doi.org/10.1016/j.molliq.2017.04.052
1889	DES48	[Ch]Cl + PA(1:2)	0.333333	0.666667	0	328.15	18.071	1.25698	https://doi.org/10.1016/j.molliq.2017.04.052
1890	DES48	[Ch]Cl + PA(1:2)	0.333333	0.666667	0	333.15	15.557	1.19193	https://doi.org/10.1016/j.molliq.2017.04.052
1891	DES48	[Ch]Cl + PA(1:2)	0.333333	0.666667	0	338.15	13.536	1.13149	https://doi.org/10.1016/j.molliq.2017.04.052

## Sheet: Page S2
N. exp	N. de DES	System	x1 (ChCl)	x2 (HBD)	x3 (co-solv)	T (K)	Viscosity (mPa.s)	Log Viscosity	Ref.
1	DES1	[Ch]Cl + PH (1:2)	0.333333	0.666667	0	318.2	34.34	1.5358	https://doi.org/10.1021/je300997v
2	DES2	[Ch]Cl + PH (1:3)	0.25	0.75	0	323.15	19.109	1.28124	https://doi.org/10.1016/j.fluid.2021.113290
3	DES2	[Ch]Cl + PH (1:3)	0.25	0.75	0	303.2	35.17	1.54617	https://doi.org/10.1021/je300997v
4	DES2	[Ch]Cl + PH (1:3)	0.25	0.75	0	293.2	57.84	1.76223	https://doi.org/10.1021/je300997v
5	DES2.1	[Ch]Cl + PH (1:3) +70% H20	0.075	0.225	0.7	323.15	3.175	0.501744	https://doi.org/10.1016/j.fluid.2021.113290
6	DES2.1	[Ch]Cl + PH (1:3) +80% H20	0.05	0.15	0.8	303.15	3.639	0.560982	https://doi.org/10.1016/j.fluid.2021.113290
7	DES2.1	[Ch]Cl + PH (1:3) +80% H20	0.05	0.15	0.8	293.15	4.918	0.691789	https://doi.org/10.1016/j.fluid.2021.113290
8	DES2.1	[Ch]Cl + PH (1:3) +49.9% H20	0.12525	0.37575	0.499	323.15	5.716	0.757092	https://doi.org/10.1016/j.fluid.2021.113290
9	DES2.1	[Ch]Cl + PH (1:3) +70% H20	0.075	0.225	0.7	293.15	7.478	0.873785	https://doi.org/10.1016/j.fluid.2021.113290
10	DES2.1	[Ch]Cl + PH (1:3) +49.9% H20	0.12525	0.37575	0.499	303.15	10.554	1.02342	https://doi.org/10.1016/j.fluid.2021.113290
11	DES3	[Ch]Cl + PH (1:4)	0.2	0.8	0	308.2	20.25	1.30643	https://doi.org/10.1021/je300997v
12	DES3.1	[Ch]Cl + PH (1:4) +70.1% H20	0.0598	0.2392	0.701	313.15	3.983	0.60021	https://doi.org/10.1016/j.fluid.2021.113290
13	DES3.1	[Ch]Cl + PH (1:4) +60% H20	0.08	0.32	0.6	303.15	7.782	0.891091	https://doi.org/10.1016/j.fluid.2021.113290
14	DES3.1	[Ch]Cl + PH (1:4) +30% H20	0.14	0.56	0.3	303.15	17.929	1.25356	https://doi.org/10.1016/j.fluid.2021.113290
15	DES4	[Ch]Cl + PH (1:5)	0.166667	0.833333	0	308.2	16.16	1.20844	https://doi.org/10.1021/je300997v
16	DES5	[Ch]Cl + PH (1:6)	0.142857	0.857143	0	303.2	16.82	1.22583	https://doi.org/10.1021/je300997v
17	DES6.1	[Ch]Cl + GL (1:2) +98.19% H20	0.00603333	0.0120667	0.9819	363.15	0.3862	-0.413188	https://doi.org/10.1016/j.fluid.2014.01.028
18	DES6.1	[Ch]Cl + GL (1:2) +98.19% H20	0.00603333	0.0120667	0.9819	343.15	0.4876	-0.311936	https://doi.org/10.1016/j.fluid.2014.01.028
19	DES6.1	[Ch]Cl + GL (1:2) +98% H20	0.00666667	0.0133333	0.98	323.15	0.68	-0.167491	https://dx.doi.org/10.1021/acs.jced.9b01113
20	DES6.1	[Ch]Cl + GL (1:2) +97% H20	0.01	0.02	0.97	318.15	0.82	-0.0861861	https://dx.doi.org/10.1021/acs.jced.9b01113
21	DES6.1	[Ch]Cl + GL (1:2) +79.97% H20	0.0667667	0.133533	0.7997	363.15	1.3986	0.145694	https://doi.org/10.1016/j.fluid.2014.01.028
22	DES6.1	[Ch]Cl + GL (1:2) +91.01% H20	0.0299667	0.0599333	0.9101	318.15	1.47	0.167317	https://dx.doi.org/10.1021/acs.jced.9b01113
23	DES6.1	[Ch]Cl + GL (1:2) +92.01% H20	0.0266333	0.0532667	0.9201	308.15	1.61	0.206826	https://dx.doi.org/10.1021/acs.jced.9b01113
24	DES6.1	[Ch]Cl + GL (1:2) +96% H20	0.0133333	0.0266667	0.96	288.15	1.78	0.25042	https://dx.doi.org/10.1021/acs.jced.9b01113
25	DES6.1	[Ch]Cl + GL (1:2) +92.01% H20	0.0266333	0.0532667	0.9201	303.15	1.81	0.257679	https://dx.doi.org/10.1021/acs.jced.9b01113
26	DES6.1	[Ch]Cl + GL (1:2) +91.01% H20	0.0299667	0.0599333	0.9101	303.15	2.06	0.313867	https://dx.doi.org/10.1021/acs.jced.9b01113
27	DES6.1	[Ch]Cl + GL (1:2) +90% H20	0.0333333	0.0666667	0.9	298.15	2.47	0.392697	https://dx.doi.org/10.1021/acs.jced.9b01113
28	DES6.1	[Ch]Cl + GL (1:2) +92.01% H20	0.0266333	0.0532667	0.9201	288.15	2.66	0.424882	https://dx.doi.org/10.1021/acs.jced.9b01113
29	DES6.1	[Ch]Cl + GL (1:2) +70.01% H20	0.0999667	0.199933	0.7001	323.15	5.37	0.729974	https://dx.doi.org/10.1021/acs.jced.9b01113
30	DES6.1	[Ch]Cl + GL (1:2) +60% H20	0.133333	0.266667	0.6	323.15	9.46	0.975891	https://dx.doi.org/10.1021/acs.jced.9b01113
31	DES6.1	[Ch]Cl + GL (1:2) +60% H20	0.133333	0.266667	0.6	318.15	11.01	1.04179	https://dx.doi.org/10.1021/acs.jced.9b01113
32	DES6.1	[Ch]Cl + GL (1:2) +70.01% H20	0.0999667	0.199933	0.7001	298.15	12.16	1.08493	https://dx.doi.org/10.1021/acs.jced.9b01113
33	DES6.1	[Ch]Cl + GL (1:2) +60% H20	0.133333	0.266667	0.6	298.15	22.75	1.35698	https://dx.doi.org/10.1021/acs.jced.9b01113
34	DES6.1	[Ch]Cl + GL (1:2) +10.03% H20	0.2999	0.5998	0.1003	323.15	71.21	1.85254	https://dx.doi.org/10.1021/acs.jced.9b01113
35	DES6.1	[Ch]Cl + GL (1:2) +40% H20	0.2	0.4	0.4	293.15	88.51	1.94699	https://dx.doi.org/10.1021/acs.jced.9b01113
36	DES6.1	[Ch]Cl + GL (1:2) +19.99% H20	0.2667	0.5334	0.1999	298.15	192.52	2.28448	https://dx.doi.org/10.1021/acs.jced.9b01113
37	DES6.1	[Ch]Cl + GL (1:2) +10.03% H20	0.2999	0.5998	0.1003	298.15	278.35	2.44459	https://dx.doi.org/10.1021/acs.jced.9b01113
38	DES6.2	[Ch]Cl + GL (1:2) + 97% MeOH	0.01	0.02	0.97	313.15	0.59	-0.229148	https://dx.doi.org/10.1021/acs.jced.9b01113
39	DES6.2	[Ch]Cl + GL (1:2) + 99% MeOH	0.00333333	0.00666667	0.99	298.15	0.61	-0.21467	https://dx.doi.org/10.1021/acs.jced.9b01113
40	DES6.2	[Ch]Cl + GL (1:2) + 95% MeOH	0.0166667	0.0333333	0.95	313.15	0.7	-0.154902	https://dx.doi.org/10.1021/acs.jced.9b01113
41	DES6.2	[Ch]Cl + GL (1:2) + 96% MeOH	0.0133333	0.0266667	0.96	303.15	0.75	-0.124939	https://dx.doi.org/10.1021/acs.jced.9b01113
42	DES6.2	[Ch]Cl + GL (1:2) + 97% MeOH	0.01	0.02	0.97	293.15	0.8	-0.09691	https://dx.doi.org/10.1021/acs.jced.9b01113
43	DES6.2	[Ch]Cl + GL (1:2) + 96% MeOH	0.0133333	0.0266667	0.96	293.15	0.87	-0.0604807	https://dx.doi.org/10.1021/acs.jced.9b01113
44	DES6.2	[Ch]Cl + GL (1:2) + 91% MeOH	0.03	0.06	0.91	318.15	0.9	-0.0457575	https://dx.doi.org/10.1021/acs.jced.9b01113
45	DES6.2	[Ch]Cl + GL (1:2) + 93% MeOH	0.0233333	0.0466667	0.93	303.15	0.96	-0.0177288	https://dx.doi.org/10.1021/acs.jced.9b01113
46	DES6.2	[Ch]Cl + GL (1:2) + 94% MeOH	0.02	0.04	0.94	293.15	1.04	0.0170333	https://dx.doi.org/10.1021/acs.jced.9b01113
47	DES6.2	[Ch]Cl + GL (1:2) + 90.01% MeOH	0.0333	0.0666	0.9001	303.15	1.22	0.0863598	https://dx.doi.org/10.1021/acs.jced.9b01113
48	DES6.2	[Ch]Cl + GL (1:2) + 90.01% MeOH	0.0333	0.0666	0.9001	298.15	1.33	0.123852	https://dx.doi.org/10.1021/acs.jced.9b01113
49	DES6.2	[Ch]Cl + GL (1:2) + 92.01% MeOH	0.0266333	0.0532667	0.9201	288.15	1.36	0.133539	https://dx.doi.org/10.1021/acs.jced.9b01113
50	DES6.2	[Ch]Cl + GL (1:2) + 70.02% MeOH	0.0999333	0.199867	0.7002	308.15	4.33	0.636488	https://dx.doi.org/10.1021/acs.jced.9b01113
51	DES6.2	[Ch]Cl + GL (1:2) + 59.95% MeOH	0.1335	0.267	0.5995	298.15	11.43	1.05805	https://dx.doi.org/10.1021/acs.jced.9b01113
52	DES6.2	[Ch]Cl + GL (1:2) + 40.01% MeOH	0.199967	0.399933	0.4001	308.15	25.06	1.39898	https://dx.doi.org/10.1021/acs.jced.9b01113
53	DES6.2	[Ch]Cl + GL (1:2) + 40.01% MeOH	0.199967	0.399933	0.4001	303.15	30.85	1.48926	https://dx.doi.org/10.1021/acs.jced.9b01113
54	DES6.2	[Ch]Cl + GL (1:2) + 50.03% MeOH	0.166567	0.333133	0.5003	288.15	32.4	1.51055	https://dx.doi.org/10.1021/acs.jced.9b01113
55	DES6.2	[Ch]Cl + GL (1:2) + 19.98% MeOH	0.266733	0.533467	0.1998	323.15	36.07	1.55715	https://dx.doi.org/10.1021/acs.jced.9b01113
56	DES6.2	[Ch]Cl + GL (1:2) + 40.01% MeOH	0.199967	0.399933	0.4001	293.15	48.95	1.68975	https://dx.doi.org/10.1021/acs.jced.9b01113
57	DES6.2	[Ch]Cl + GL (1:2) + 30.03% MeOH	0.233233	0.466467	0.3003	293.15	90.55	1.95689	https://dx.doi.org/10.1021/acs.jced.9b01113
58	DES6.2	[Ch]Cl + GL (1:2) + 19.98% MeOH	0.266733	0.533467	0.1998	288.15	223.3	2.34889	https://dx.doi.org/10.1021/acs.jced.9b01113
59	DES6.3	[Ch] + GL (1:2) + 92% DMSO	0.0266667	0.0533333	0.92	323.15	1.991	0.299071	https://doi.org/10.1016/j.molliq.2023.123731
60	DES6.3	[Ch] + GL (1:2) + 92% DMSO	0.0266667	0.0533333	0.92	313.15	2.41	0.382017	https://doi.org/10.1016/j.molliq.2023.123731
61	DES6.3	[Ch] + GL (1:2) + 80% DMSO	0.0666667	0.133333	0.8	323.15	4.619	0.664548	https://doi.org/10.1016/j.molliq.2023.123731
62	DES6.3	[Ch] + GL (1:2) + 90% DMSO	0.0333333	0.0666667	0.9	288.15	5.091	0.706803	https://doi.org/10.1016/j.molliq.2023.123731
63	DES6.3	[Ch] + GL (1:2) + 80% DMSO	0.0666667	0.133333	0.8	303.15	6.497	0.812713	https://doi.org/10.1016/j.molliq.2023.123731
64	DES6.3	[Ch] + GL (1:2) + 80% DMSO	0.0666667	0.133333	0.8	298.15	7.559	0.878464	https://doi.org/10.1016/j.molliq.2023.123731
65	DES6.3	[Ch] + GL (1:2) + 60% DMSO	0.133333	0.266667	0.6	308.15	17.24	1.23654	https://doi.org/10.1016/j.molliq.2023.123731
66	DES6.3	[Ch] + GL (1:2) + 40.9% DMSO	0.197	0.394	0.409	313.15	38.04	1.58024	https://doi.org/10.1016/j.molliq.2023.123731
67	DES6.3	[Ch] + GL (1:2) + 60% DMSO	0.133333	0.266667	0.6	288.15	42.11	1.62439	https://doi.org/10.1016/j.molliq.2023.123731
68	DES6.3	[Ch] + GL (1:2) + 40.9% DMSO	0.197	0.394	0.409	303.15	61.75	1.79064	https://doi.org/10.1016/j.molliq.2023.123731
69	DES6.3	[Ch] + GL (1:2) + 9.6% DMSO	0.301333	0.602667	0.096	323.15	68.15	1.83347	https://doi.org/10.1016/j.molliq.2023.123731
70	DES6.3	[Ch] + GL (1:2) + 20.4% DMSO	0.265333	0.530667	0.204	313.15	80.43	1.90542	https://doi.org/10.1016/j.molliq.2023.123731
71	DES6.4	[Ch] + GL (1:2) + 98% IPA	0.00666667	0.0133333	0.98	303.15	2.118	0.325926	https://doi.org/10.1016/j.molliq.2023.123731
72	DES6.4	[Ch] + GL (1:2) + 90% IPA	0.0333333	0.0666667	0.9	298.15	4.157	0.61878	https://doi.org/10.1016/j.molliq.2023.123731
73	DES6.4	[Ch] + GL (1:2) + 90% IPA	0.0333333	0.0666667	0.9	288.15	5.912	0.771734	https://doi.org/10.1016/j.molliq.2023.123731
74	DES6.4	[Ch] + GL (1:2) + 70% IPA	0.1	0.2	0.7	313.15	8.325	0.920384	https://doi.org/10.1016/j.molliq.2023.123731
75	DES6.4	[Ch] + GL (1:2) + 70% IPA	0.1	0.2	0.7	298.15	14.55	1.16286	https://doi.org/10.1016/j.molliq.2023.123731
76	DES6.4	[Ch] + GL (1:2) + 40.1% IPA	0.199667	0.399333	0.401	313.15	31.85	1.50311	https://doi.org/10.1016/j.molliq.2023.123731
77	DES6.4	[Ch] + GL (1:2) + 40.1% IPA	0.199667	0.399333	0.401	298.15	65.76	1.81796	https://doi.org/10.1016/j.molliq.2023.123731
78	DES6.4	[Ch] + GL (1:2) + 30.2% IPA	0.232667	0.465333	0.302	293.15	138	2.13988	https://doi.org/10.1016/j.molliq.2023.123731
79	DES6.4	[Ch] + GL (1:2) + 20.1% IPA	0.266333	0.532667	0.201	293.15	202.2	2.30578	https://doi.org/10.1016/j.molliq.2023.123731
80	DES7	[Ch]Cl + GL (1:3) + 39.07% H20	0.152335	0.457005	0.39066	313.15	33.395	1.52368	https://doi.org/10.1016/j.jece.2023.110255
81	DES8	[Ch]Cl + GL (1:4)	0.2	0.8	0	318.15	113	2.05308	https://doi.org/10.1021/acs.jced.5b00717
82	DES9	[Ch]Cl + EG (1:2)	0.333333	0.666667	0	293.15	53.07	1.72485	https://dx.doi.org/10.1021/acs.jced.9b01113
83	DES9.1	[Ch]Cl + EG (1:2) + 98% H20	0.00666667	0.0133333	0.98	318.15	0.71	-0.148742	https://dx.doi.org/10.1021/acs.jced.9b01113
84	DES9.1	[Ch]Cl + EG (1:2) + 97% H20	0.01	0.02	0.97	313.15	0.83	-0.0809219	https://dx.doi.org/10.1021/acs.jced.9b01113
85	DES9.1	[Ch]Cl + EG (1:2) + 93% H20	0.0233333	0.0466667	0.93	318.15	1.01	0.00432137	https://dx.doi.org/10.1021/acs.jced.9b01113
86	DES9.1	[Ch]Cl + EG (1:2) + 90.99% H20	0.0300333	0.0600667	0.9099	318.15	1.15	0.0606978	https://dx.doi.org/10.1021/acs.jced.9b01113
87	DES9.1	[Ch]Cl + EG (1:2) + 99% H20	0.00333333	0.00666667	0.99	288.15	1.25	0.09691	https://dx.doi.org/10.1021/acs.jced.9b01113
88	DES9.1	[Ch]Cl + EG (1:2) + 93% H20	0.0233333	0.0466667	0.93	298.15	1.52	0.181844	https://dx.doi.org/10.1021/acs.jced.9b01113
89	DES9.1	[Ch]Cl + EG (1:2) + 96% H20	0.0133333	0.0266667	0.96	288.15	1.56	0.193125	https://dx.doi.org/10.1021/acs.jced.9b01113
90	DES9.1	[Ch]Cl + EG (1:2) + 90% H20	0.0333333	0.0666667	0.9	303.15	1.67	0.222716	https://dx.doi.org/10.1021/acs.jced.9b01113
91	DES9.1	[Ch]Cl + EG (1:2) + 90.99% H20	0.0300333	0.0600667	0.9099	288.15	2.29	0.359835	https://dx.doi.org/10.1021/acs.jced.9b01113
92	DES9.1	[Ch]Cl + EG (1:2) + 70.03% H20	0.0999	0.1998	0.7003	323.15	3.1	0.491362	https://dx.doi.org/10.1021/acs.jced.9b01113
93	DES9.1	[Ch]Cl + EG (1:2) + 70.03% H20	0.0999	0.1998	0.7003	318.15	3.49	0.542825	https://dx.doi.org/10.1021/acs.jced.9b01113
94	DES9.1	[Ch]Cl + EG (1:2) + 50.07% H20	0.166433	0.332867	0.5007	323.15	6.21	0.793092	https://dx.doi.org/10.1021/acs.jced.9b01113
95	DES9.1	[Ch]Cl + EG (1:2) + 60% H20	0.133333	0.266667	0.6	308.15	6.89	0.838219	https://dx.doi.org/10.1021/acs.jced.9b01113
96	DES9.1	[Ch]Cl + EG (1:2) + 50.07% H20	0.166433	0.332867	0.5007	313.15	8.16	0.91169	https://dx.doi.org/10.1021/acs.jced.9b01113
97	DES9.1	[Ch]Cl + EG (1:2) + 10.01% H20	0.299967	0.599933	0.1001	303.15	28.98	1.4621	https://dx.doi.org/10.1021/acs.jced.9b01113
98	DES9.2	[Ch]Cl + EG (1:2) + 99% MeOH	0.00333333	0.00666667	0.99	308.15	0.52	-0.283997	https://dx.doi.org/10.1021/acs.jced.9b01113
99	DES9.2	[Ch]Cl + EG (1:2) + 97% MeOH	0.01	0.02	0.97	313.15	0.56	-0.251812	https://dx.doi.org/10.1021/acs.jced.9b01113
100	DES9.2	[Ch]Cl + EG (1:2) + 96% MeOH	0.0133333	0.0266667	0.96	308.15	0.63	-0.200659	https://dx.doi.org/10.1021/acs.jced.9b01113
101	DES9.2	[Ch]Cl + EG (1:2) + 93% MeOH	0.0233333	0.0466667	0.93	318.15	0.65	-0.187087	https://dx.doi.org/10.1021/acs.jced.9b01113
102	DES9.2	[Ch]Cl + EG (1:2) + 96% MeOH	0.0133333	0.0266667	0.96	298.15	0.73	-0.136677	https://dx.doi.org/10.1021/acs.jced.9b01113
103	DES9.2	[Ch]Cl + EG (1:2) + 94% MeOH	0.02	0.04	0.94	303.15	0.76	-0.119186	https://dx.doi.org/10.1021/acs.jced.9b01113
104	DES9.2	[Ch]Cl + EG (1:2) + 94% MeOH	0.02	0.04	0.94	293.15	0.88	-0.0555173	https://dx.doi.org/10.1021/acs.jced.9b01113
105	DES9.2	[Ch]Cl + EG (1:2) + 90% MeOH	0.0333333	0.0666667	0.9	303.15	0.93	-0.0315171	https://dx.doi.org/10.1021/acs.jced.9b01113
106	DES9.2	[Ch]Cl + EG (1:2) + 90% MeOH	0.0333333	0.0666667	0.9	293.15	1.1	0.0413927	https://dx.doi.org/10.1021/acs.jced.9b01113
107	DES9.2	[Ch]Cl + EG (1:2) + 80.01% MeOH	0.0666333	0.133267	0.8001	318.15	1.19	0.075547	https://dx.doi.org/10.1021/acs.jced.9b01113
108	DES9.2	[Ch]Cl + EG (1:2) + 70.01% MeOH	0.0999667	0.199933	0.7001	313.15	1.96	0.292256	https://dx.doi.org/10.1021/acs.jced.9b01113
109	DES9.2	[Ch]Cl + EG (1:2) + 80% MeOH	0.0666667	0.133333	0.8	283.15	2.358	0.372544	https://doi.org/10.3390/molecules26185513
110	DES9.2	[Ch]Cl + EG (1:2) + 60.01% MeOH	0.1333	0.2666	0.6001	288.15	5.22	0.717671	https://dx.doi.org/10.1021/acs.jced.9b01113
111	DES9.2	[Ch]Cl + EG (1:2) + 40.03% MeOH	0.1999	0.3998	0.4003	318.15	5.54	0.74351	https://dx.doi.org/10.1021/acs.jced.9b01113
112	DES9.2	[Ch]Cl + EG (1:2) + 19.99% MeOH	0.2667	0.5334	0.1999	298.15	19.93	1.29951	https://dx.doi.org/10.1021/acs.jced.9b01113
113	DES9.2	[Ch]Cl + EG (1:2) + 9.98% MeOH	0.300067	0.600133	0.0998	303.15	23.72	1.37511	https://dx.doi.org/10.1021/acs.jced.9b01113
114	DES9.2	[Ch]Cl + EG (1:2) + 9.98% MeOH	0.300067	0.600133	0.0998	298.15	28.58	1.45606	https://dx.doi.org/10.1021/acs.jced.9b01113
115	DES9.3	[Ch]Cl + EG (1:2) + 96% DMSO	0.0133333	0.0266667	0.96	318.15	1.642	0.215373	https://doi.org/10.1016/j.molliq.2023.123731
116	DES9.3	[Ch]Cl + EG (1:2) + 92% DMSO	0.0266667	0.0533333	0.92	318.15	1.909	0.280806	https://doi.org/10.1016/j.molliq.2023.123731
117	DES9.3	[Ch]Cl + EG (1:2) + 94% DMSO	0.02	0.04	0.94	308.15	2.153	0.333044	https://doi.org/10.1016/j.molliq.2023.123731
118	DES9.3	[Ch]Cl + EG (1:2) + 50.6% DMSO	0.164667	0.329333	0.506	323.15	7.072	0.849542	https://doi.org/10.1016/j.molliq.2023.123731
119	DES9.3	[Ch]Cl + EG (1:2) + 40.2% DMSO	0.199333	0.398667	0.402	313.15	12.39	1.09307	https://doi.org/10.1016/j.molliq.2023.123731
120	DES9.3	[Ch]Cl + EG (1:2) + 29.9% DMSO	0.233667	0.467333	0.299	313.15	15.42	1.18808	https://doi.org/10.1016/j.molliq.2023.123731
121	DES9.4	[Ch] + EG (1:2) + 90.1% IPA	0.033	0.066	0.901	313.15	2.227	0.34772	https://doi.org/10.1016/j.molliq.2023.123731
122	DES9.4	[Ch] + EG (1:2) + 90.1% IPA	0.033	0.066	0.901	308.15	2.556	0.407561	https://doi.org/10.1016/j.molliq.2023.123731
123	DES9.4	[Ch] + EG (1:2) + 92% IPA	0.0266667	0.0533333	0.92	303.15	2.724	0.435207	https://doi.org/10.1016/j.molliq.2023.123731
124	DES9.4	[Ch] + EG (1:2) + 80% IPA	0.0666667	0.133333	0.8	318.15	2.812	0.449015	https://doi.org/10.1016/j.molliq.2023.123731
125	DES9.4	[Ch] + EG (1:2) + 94% IPA	0.02	0.04	0.94	293.15	3.38	0.528917	https://doi.org/10.1016/j.molliq.2023.123731
126	DES9.4	[Ch] + EG (1:2) + 70.1% IPA	0.0996667	0.199333	0.701	318.15	3.887	0.589615	https://doi.org/10.1016/j.molliq.2023.123731
127	DES9.4	[Ch] + EG (1:2) + 70.1% IPA	0.0996667	0.199333	0.701	313.15	4.453	0.648653	https://doi.org/10.1016/j.molliq.2023.123731
128	DES9.4	[Ch] + EG (1:2) + 40.1% IPA	0.199667	0.399333	0.401	318.15	9.016	0.955014	https://doi.org/10.1016/j.molliq.2023.123731
129	DES9.4	[Ch] + EG (1:2) + 60% IPA	0.133333	0.266667	0.6	288.15	13.42	1.12775	https://doi.org/10.1016/j.molliq.2023.123731
130	DES9.4	[Ch] + EG (1:2) + 40.1% IPA	0.199667	0.399333	0.401	303.15	14.08	1.1486	https://doi.org/10.1016/j.molliq.2023.123731
131	DES9.4	[Ch] + EG (1:2) + 40.1% IPA	0.199667	0.399333	0.401	298.15	16.51	1.21775	https://doi.org/10.1016/j.molliq.2023.123731
132	DES9.4	[Ch] + EG (1:2) + 10% IPA	0.3	0.6	0.1	313.15	20.75	1.31702	https://doi.org/10.1016/j.molliq.2023.123731
133	DES9.4	[Ch] + EG (1:2) + 10% IPA	0.3	0.6	0.1	288.15	55.7	1.74586	https://doi.org/10.1016/j.molliq.2023.123731
134	DES10	[Ch]Cl + EG (1:3)	0.25	0.75	0	323.15	12.91	1.11093	https://doi.org/10.1016/j.jece.2023.110255
135	DES10.1	[Ch]Cl + EG (1:3) + 0.29% H20	0.249347	0.747717	0.00293636	323.15	13.57	1.13258	https://doi.org/10.1021/acs.jced.0c00715
136	DES11	[Ch]Cl + EG (1:4) + 0.16% H20	0.199769	0.798558	0.0016728	308.15	18.29	1.26221	https://doi.org/10.1021/acs.jced.0c00715
137	DES11	[Ch]Cl + EG (1:4) + 0.16% H20	0.199769	0.798558	0.0016728	303.15	21.7	1.33646	https://doi.org/10.1021/acs.jced.0c00715
138	DES12	[Ch]Cl + EG (1:5) + 0.24% H20	0.166363	0.831232	0.00240555	328.18	8.86	0.947434	https://doi.org/10.1021/acs.jced.0c00715
139	DES13	[Ch]Cl + EG (1:6) + 0.18% H20	0.142625	0.85549	0.001885	293.15	25.56	1.40756	https://doi.org/10.1021/acs.jced.0c00715
140	DES15.1	[Ch]Cl + MA (1:1) + 3% H20	0.484529	0.484529	0.0309419	348.15	96.66	1.98525	https://doi.org/10.1021/sc500439w
141	DES15.1	[Ch]Cl + MA (1:1) + 3% H20	0.484529	0.484529	0.0309419	313.15	524.5	2.71975	https://doi.org/10.1021/sc500439w
142	DES15.1	[Ch]Cl + MA (1:1) + 3% H20	0.484529	0.484529	0.0309419	303.15	982.9	2.99251	https://doi.org/10.1021/sc500439w
143	DES17	[Ch]Cl + TEG (1:3)	0.25	0.75	0	348.15	12	1.07918	https://doi-org.sabidi.urv.cat/10.1002/apj.1873
144	DES18	[Ch]Cl + TEG (1:4)	0.2	0.8	0	328.15	21.1	1.32428	https://doi-org.sabidi.urv.cat/10.1002/apj.1873
145	DES18	[Ch]Cl + TEG (1:4)	0.2	0.8	0	308.15	44	1.64345	https://doi-org.sabidi.urv.cat/10.1002/apj.1873
146	DES20	[Ch]Cl + TEG (1:6)	0.142857	0.857143	0	348.15	8	0.90309	https://doi-org.sabidi.urv.cat/10.1002/apj.1873
147	DES21	[Ch]Cl + UR (1:1.5)	0.4	0.6	0	343.15	54.5	1.7364	https://doi-org.sabidi.urv.cat/10.1002/apj.1873
148	DES22	[Ch]Cl + UR (1:2)	0.333333	0.666667	0	323.15	119.805	2.07847	https://doi.org/10.1021/je5001796
149	DES22.1	[Ch]Cl + UR (1:2) + 80% H20	0.0666667	0.133333	0.8	353.15	0.9911	-0.00388252	https://doi.org/10.1021/je5001796
150	DES22.1	[Ch]Cl + UR (1:2) + 90% H20	0.0333333	0.0666667	0.9	313.15	1.0858	0.0357498	https://doi.org/10.1021/je5001796
151	DES22.1	[Ch]Cl + UR (1:2) + 80% H20	0.0666667	0.133333	0.8	333.15	1.3049	0.115577	https://doi.org/10.1021/je5001796
152	DES22.1	[Ch]Cl + UR (1:2) + 80% H20	0.0666667	0.133333	0.8	313.15	1.8509	0.267383	https://doi.org/10.1021/je5001796
153	DES22.1	[Ch]Cl + UR (1:2) + 50.55% H20	0.164833	0.329667	0.5055	363.15	2.8964	0.461859	https://doi.org/10.1021/je5001796
154	DES22.1	[Ch]Cl + UR (1:2) + 19.99% H20	0.2667	0.5334	0.1999	363.15	9.295	0.968249	https://doi.org/10.1021/je5001796
155	DES22.1	[Ch]Cl + UR (1:2) + 40.04% H20	0.199867	0.399733	0.4004	323.15	11.6217	1.06527	https://doi.org/10.1021/je5001796
156	DES22.1	[Ch]Cl + UR (1:2) + 50.55% H20	0.164833	0.329667	0.5055	293.15	17.589	1.24524	https://doi.org/10.1021/je5001796
157	DES22.1	[Ch]Cl + UR (1:2) + 10.24% H20	0.2992	0.5984	0.1024	343.15	25.8876	1.41309	https://doi.org/10.1021/je5001796
158	DES22.1	[Ch]Cl + UR (1:2) + 10.24% H20	0.2992	0.5984	0.1024	313.15	104.029	2.01716	https://doi.org/10.1021/je5001796
159	DES24	[Ch]Cl + OA (1:1)	0.489977	0.489977	0.0200469	313.15	2142	3.33082	https://doi.org/10.1021/sc500439w
160	DES24.1	[Ch]Cl + OA (1:1) + 60.53% H20	0.197332	0.197332	0.605335	338.15	12.59	1.10003	https://doi.org/10.1021/sc500439w
161	DES25	[Ch]Cl + LevA (1:2)	0.32813	0.65626	0.0156103	348.15	22.23	1.34694	https://doi.org/10.1021/sc500439w
162	DES25	[Ch]Cl + LevA (1:2)	0.32813	0.65626	0.0156103	343.15	26.22	1.41863	https://doi.org/10.1021/sc500439w
163	DES25	[Ch]Cl + LevA (1:2)	0.32813	0.65626	0.0156103	328.15	46.28	1.66539	https://doi.org/10.1021/sc500439w
164	DES25.1	[Ch]Cl + LevA (1:2) + 42.99% H20	0.190027	0.380054	0.429919	313.15	21.26	1.32756	https://doi.org/10.1021/sc500439w
165	DES26	[Ch]Cl + GA (1:1)	0.479283	0.479283	0.0414332	333.15	249.7	2.39742	https://doi.org/10.1021/sc500439w
166	DES26	[Ch]Cl + GA (1:1)	0.479283	0.479283	0.0414332	313.15	735.8	2.86676	https://doi.org/10.1021/sc500439w
167	DES26	[Ch]Cl + GA (1:1)	0.479283	0.479283	0.0414332	303.15	1408	3.1486	https://doi.org/10.1021/sc500439w
168	DES27.1	[Ch]Cl + LA (1:1) + 64.25% H20	0.178717	0.178717	0.642567	343.15	6.74145	0.828753	https://doi.org/10.1016/j.molliq.2019.110916
169	DES27.1	[Ch]Cl + LA (1:1) + 64.25% H20	0.178717	0.178717	0.642567	303.15	26.9592	1.43071	https://doi.org/10.1016/j.molliq.2019.110916
170	DES27.1	[Ch]Cl + LA (1:1) + 56.62% H20	0.216876	0.216876	0.566248	303.15	40.6181	1.60872	https://doi.org/10.1016/j.molliq.2019.110916
171	DES27.1	[Ch]Cl + LA (1:1) + 11.51% H20	0.442448	0.442448	0.115104	333.15	161.179	2.20731	https://doi.org/10.1016/j.molliq.2019.110916
172	DES27.2	[Ch]Cl + LA (1:1) + 70% MeOH	0.15	0.15	0.7	308.15	3.304	0.51904	https://doi.org/10.1016/j.molliq.2018.10.052
173	DES27.2	[Ch]Cl + LA (1:1) + 60% MeOH	0.2	0.2	0.6	318.15	3.82	0.582063	https://doi.org/10.1016/j.molliq.2018.10.052
174	DES27.2	[Ch]Cl + LA (1:1) + 50% MeOH	0.25	0.25	0.5	313.15	10.081	1.0035	https://doi.org/10.1016/j.molliq.2018.10.052
175	DES27.2	[Ch]Cl + LA (1:1) + 30% MeOH	0.35	0.35	0.3	318.15	23.168	1.36489	https://doi.org/10.1016/j.molliq.2018.10.052
176	DES27.2	[Ch]Cl + LA (1:1) + 20% MeOH	0.4	0.4	0.2	313.15	51.487	1.7117	https://doi.org/10.1016/j.molliq.2018.10.052
177	DES28	[Ch]Cl + LA (1:1.5) + 40.39% H20	0.23843	0.357645	0.403925	288.15	426.205	2.62962	https://doi.org/10.1016/j.molliq.2019.110916
178	DES29	[Ch]Cl + LA (1:2) +10.77% H20	0.297427	0.594854	0.107719	353.15	39.4056	1.59556	https://doi.org/10.1016/j.molliq.2019.110916
179	DES29	[Ch]Cl + LA (1:2) +10.77% H20	0.297427	0.594854	0.107719	343.15	59.9583	1.77785	https://doi.org/10.1016/j.molliq.2019.110916
180	DES29	[Ch]Cl + LA (1:2) +39.65% H20	0.201134	0.402267	0.396599	298.15	173.423	2.23911	https://doi.org/10.1016/j.molliq.2019.110916
181	DES29	[Ch]Cl + LA (1:2) +10.77% H20	0.297427	0.594854	0.107719	313.16	359.801	2.55606	https://doi.org/10.1016/j.molliq.2019.110916
182	DES30	[Ch]Cl + LA (1:2.5) 61.99% H20	0.108573	0.271433	0.619993	298.15	27.813	1.44425	https://doi.org/10.1016/j.molliq.2019.110916
183	DES30	[Ch]Cl + LA (1:2.5) 10.55% H20	0.255547	0.638867	0.105587	313.15	397.063	2.59886	https://doi.org/10.1016/j.molliq.2019.110916
184	DES30	[Ch]Cl + LA (1:2.5) 10.55% H20	0.255547	0.638867	0.105587	288.15	4722.11	3.67414	https://doi.org/10.1016/j.molliq.2019.110916
185	DES33	[Ch]Cl +1,4-BT (1:3)	0.25	0.75	0	343.15	15.7	1.1959	https://doi.org/10.1021/acs.jced.0c00386
186	DES34	[Ch]Cl +1,4-BT (1:5)	0.166291	0.831622	0.00208721	298.15	74.9	1.87448	https://doi.org/10.1021/acs.jced.0c00715
187	DES36	[Ch]Cl + MEA (1:5)	0.166667	0.833333	0	303.15	36.76	1.56538	https://doi.org/10.1016/j.jece.2021.106952
188	DES36.1	[Ch]Cl + MEA (1:5) + 30.01% H20	0.11665	0.58325	0.3001	293.15	43.27	1.63619	https://doi.org/10.1016/j.jece.2021.106952
189	DES37.1	[Ch]Cl + MEA (1:6) + 89.98% H20	0.0143143	0.0858857	0.8998	323.15	1.12	0.049218	https://doi.org/10.1016/j.jece.2021.106952
190	DES37.1	[Ch]Cl + MEA (1:6) + 89.98% H20	0.0143143	0.0858857	0.8998	313.15	1.41	0.149219	https://doi.org/10.1016/j.jece.2021.106952
191	DES37.1	[Ch]Cl + MEA (1:6) + 80.01% H20	0.0285571	0.171343	0.8001	313.15	2.98	0.474216	https://doi.org/10.1016/j.jece.2021.106952
192	DES37.1	[Ch]Cl + MEA (1:6) + 49.99% H20	0.0714429	0.428657	0.4999	323.15	7.3	0.863323	https://doi.org/10.1016/j.jece.2021.106952
193	DES37.1	[Ch]Cl + MEA (1:6) + 10.18% H20	0.128314	0.769886	0.1018	313.15	18.69	1.27161	https://doi.org/10.1016/j.jece.2021.106952
194	DES38	[Ch]Cl + MEA (1:8)	0.111111	0.888889	0	293.15	44.9	1.65225	https://doi.org/10.1016/j.jece.2021.106952
195	DES38.1	[Ch]Cl + MEA (1:8) + 50% H20	0.0555556	0.444444	0.5	313.15	9.91	0.996074	https://doi.org/10.1016/j.jece.2021.106952
196	DES38.1	[Ch]Cl + MEA (1:8) +60% H20	0.0444444	0.355556	0.6	303.15	11.29	1.05269	https://doi.org/10.1016/j.jece.2021.106952
197	DES38.1	[Ch]Cl + MEA (1:8) + 30.08% H20	0.0776889	0.621511	0.3008	313.15	13.79	1.13956	https://doi.org/10.1016/j.jece.2021.106952
198	DES38.1	[Ch]Cl + MEA (1:8) + 22.46% H20	0.0861556	0.689244	0.2246	313.15	14.9	1.17319	https://doi.org/10.1016/j.jece.2021.106952
199	DES38.1	[Ch]Cl + MEA (1:8) + 50% H20	0.0555556	0.444444	0.5	303.15	15.1	1.17898	https://doi.org/10.1016/j.jece.2021.106952
200	DES38.1	[Ch]Cl + MEA (1:8) + 50% H20	0.0555556	0.444444	0.5	293.15	24.51	1.38934	https://doi.org/10.1016/j.jece.2021.106952
201	DES39	[Ch]Cl + MEA (1:10)	0.0909091	0.909091	0	323.15	10.29	1.01242	https://doi.org/10.1016/j.jece.2021.106952
202	DES39.1	[Ch]Cl + MEA (1:10) 90% H20	0.00909091	0.0909091	0.9	303.15	1.72	0.235528	https://doi.org/10.1016/j.jece.2021.106952
203	DES39.1	[Ch]Cl + MEA (1:10) +20.01% H20	0.0727182	0.727182	0.2001	323.15	9.6	0.982271	https://doi.org/10.1016/j.jece.2021.106952
204	DES39.1	[Ch]Cl + MEA (1:10) 60% H20	0.0363636	0.363636	0.6	303.15	10.84	1.03503	https://doi.org/10.1016/j.jece.2021.106952
205	DES39.1	[Ch]Cl + MEA (1:10) 49.98% H20	0.0454727	0.454727	0.4998	303.15	14.34	1.15655	https://doi.org/10.1016/j.jece.2021.106952
206	DES39.1	[Ch]Cl + MEA (1:10) +32.06% H20	0.0617636	0.617636	0.3206	303.15	19.51	1.29026	https://doi.org/10.1016/j.jece.2021.106952
207	DES40	[Ch]Cl + DEA (1:6)	0.142857	0.857143	0	313.15	149.2	2.17377	https://doi.org/10.1016/j.molliq.2018.02.085
208	DES42	[Ch]Cl + DEA (1:10)	0.0909091	0.909091	0	293.15	611.4	2.78633	https://doi.org/10.1016/j.molliq.2018.02.085
209	DES44	[Ch]Cl + MDEA (1:8)	0.111111	0.888889	0	293.15	126.3	2.1014	https://doi.org/10.1016/j.molliq.2018.02.085
210	DES47	[Ch]Cl + D-FT(1:1) + 50.81% H20	0.245913	0.245913	0.508175	308.15	308.82	2.48971	https://doi.org/10.1016/j.molliq.2017.09.026
211	DES48	[Ch]Cl + PA(1:2)	0.333333	0.666667	0	313.15	30.057	1.47795	https://doi.org/10.1016/j.molliq.2017.04.052

## Sheet: Page S3
N. exp	N. de DES	System	x1 (ChCl)	x2 (HBD)	x3 (co-solv)	T (K)	Viscosity (mPa.s)	Log Viscosity	Ref.
1	DES1	[Ch]Cl + PH (1:2)	0.333333	0.666667	0	333.15	19.5	1.29003	https://doi.org/10.1016/j.molliq.2017.02.071
2	DES1	[Ch]Cl + PH (1:2)	0.333333	0.666667	0	328.15	23.65	1.37383	https://doi.org/10.1016/j.molliq.2017.02.071
3	DES1	[Ch]Cl + PH (1:2)	0.333333	0.666667	0	323.15	28.71	1.45803	https://doi.org/10.1016/j.molliq.2017.02.071
4	DES1	[Ch]Cl + PH (1:2)	0.333333	0.666667	0	313.2	42.42	1.62757	https://doi.org/10.1021/je300997v
5	DES1	[Ch]Cl + PH (1:2)	0.333333	0.666667	0	308.2	53.43	1.72779	https://doi.org/10.1021/je300997v
6	DES1	[Ch]Cl + PH (1:2)	0.333333	0.666667	0	303.2	68.41	1.83512	https://doi.org/10.1021/je300997v
7	DES 1	[Ch]Cl + PH (1:2)	0.333333	0.666667	0	298.2	90.33	1.95583	https://doi.org/10.1021/je300997v
8	DES 1	[Ch]Cl + PH (1:2)	0.333333	0.666667	0	293.2	120.77	2.08196	https://doi.org/10.1021/je300997v
9	DES2	[Ch]Cl + PH (1:3)	0.25	0.75	0	333.15	13.769	1.1389	https://doi.org/10.1016/j.fluid.2021.113290
10	DES2	[Ch]Cl + PH (1:3)	0.25	0.75	0	318.2	19.14	1.28194	https://doi.org/10.1021/je300997v
11	DES2	[Ch]Cl + PH (1:3)	0.25	0.75	0	313.2	23.08	1.36324	https://doi.org/10.1021/je300997v
12	DES2	[Ch]Cl + PH (1:3)	0.25	0.75	0	308.2	28.22	1.45056	https://doi.org/10.1021/je300997v
13	DES2	[Ch]Cl + PH (1:3)	0.25	0.75	0	298.2	44.64	1.64972	https://doi.org/10.1021/je300997v
14	DES2.1	[Ch]Cl + PH (1:3) +90% H20	0.025	0.075	0.9	333.15	1.089	0.0370279	https://doi.org/10.1016/j.fluid.2021.113290
15	DES2.1	[Ch]Cl + PH (1:3) +90% H20	0.025	0.075	0.9	323.15	1.32	0.120574	https://doi.org/10.1016/j.fluid.2021.113290
16	DES2.1	[Ch]Cl + PH (1:3) +90% H20	0.025	0.075	0.9	313.15	1.639	0.214579	https://doi.org/10.1016/j.fluid.2021.113290
17	DES2.1	[Ch]Cl + PH (1:3) +80% H20	0.05	0.15	0.8	333.15	1.794	0.253822	https://doi.org/10.1016/j.fluid.2021.113290
18	DES2.1	[Ch]Cl + PH (1:3) +90% H20	0.025	0.075	0.9	303.15	2.094	0.320977	https://doi.org/10.1016/j.fluid.2021.113290
19	DES2.1	[Ch]Cl + PH (1:3) +80% H20	0.05	0.15	0.8	323.15	2.209	0.344196	https://doi.org/10.1016/j.fluid.2021.113290
20	DES2.1	[Ch]Cl + PH (1:3) +70% H20	0.075	0.225	0.7	333.15	2.542	0.405176	https://doi.org/10.1016/j.fluid.2021.113290
21	DES2.1	[Ch]Cl + PH (1:3) +90% H20	0.025	0.075	0.9	293.15	2.774	0.443106	https://doi.org/10.1016/j.fluid.2021.113290
22	DES2.1	[Ch]Cl + PH (1:3) +80% H20	0.05	0.15	0.8	313.15	2.792	0.445915	https://doi.org/10.1016/j.fluid.2021.113290
23	DES2.1	[Ch]Cl + PH (1:3) +60.1% H20	0.09975	0.29925	0.601	333.15	3.34	0.523746	https://doi.org/10.1016/j.fluid.2021.113290
24	DES2.1	[Ch]Cl + PH (1:3) +70% H20	0.075	0.225	0.7	313.15	4.077	0.610341	https://doi.org/10.1016/j.fluid.2021.113290
25	DES2.1	[Ch]Cl + PH (1:3) +60.1% H20	0.09975	0.29925	0.601	323.15	4.232	0.626546	https://doi.org/10.1016/j.fluid.2021.113290
26	DES2.1	[Ch]Cl + PH (1:3) +49.9% H20	0.12525	0.37575	0.499	333.15	4.437	0.647089	https://doi.org/10.1016/j.fluid.2021.113290
27	DES2.1	[Ch]Cl + PH (1:3) +70% H20	0.075	0.225	0.7	303.15	5.415	0.733598	https://doi.org/10.1016/j.fluid.2021.113290
28	DES2.1	[Ch]Cl + PH (1:3) +60.1% H20	0.09975	0.29925	0.601	313.15	5.522	0.742096	https://doi.org/10.1016/j.fluid.2021.113290
29	DES2.1	[Ch]Cl + PH (1:3) +40.1% H20	0.14975	0.44925	0.401	333.15	5.722	0.757548	https://doi.org/10.1016/j.fluid.2021.113290
30	DES2.1	[Ch]Cl + PH (1:3) +30% H20	0.175	0.525	0.3	333.15	7.279	0.862072	https://doi.org/10.1016/j.fluid.2021.113290
31	DES2.1	[Ch]Cl + PH (1:3) +60.1% H20	0.09975	0.29925	0.601	303.15	7.469	0.873262	https://doi.org/10.1016/j.fluid.2021.113290
32	DES2.1	[Ch]Cl + PH (1:3) +40.1% H20	0.14975	0.44925	0.401	323.15	7.48	0.873902	https://doi.org/10.1016/j.fluid.2021.113290
33	DES2.1	[Ch]Cl + PH (1:3) +49.9% H20	0.12525	0.37575	0.499	313.15	7.612	0.881499	https://doi.org/10.1016/j.fluid.2021.113290
34	DES2.1	[Ch]Cl + PH (1:3) +20% H20	0.2	0.6	0.2	333.15	9.216	0.964542	https://doi.org/10.1016/j.fluid.2021.113290
35	DES2.1	[Ch]Cl + PH (1:3) +30% H20	0.175	0.525	0.3	323.15	9.647	0.984392	https://doi.org/10.1016/j.fluid.2021.113290
36	DES2.1	[Ch]Cl + PH (1:3) +40.1% H20	0.14975	0.44925	0.401	313.15	10.142	1.00612	https://doi.org/10.1016/j.fluid.2021.113290
37	DES2.1	[Ch]Cl + PH (1:3) +60.1% H20	0.09975	0.29925	0.601	293.15	10.567	1.02395	https://doi.org/10.1016/j.fluid.2021.113290
38	DES2.1	[Ch]Cl + PH (1:3) +10% H20	0.225	0.675	0.1	333.15	11.618	1.06513	https://doi.org/10.1016/j.fluid.2021.113290
39	DES2.1	[Ch]Cl + PH (1:3) +20% H20	0.2	0.6	0.2	323.15	12.403	1.09353	https://doi.org/10.1016/j.fluid.2021.113290
40	DES2.1	[Ch]Cl + PH (1:3) +30% H20	0.175	0.525	0.3	313.15	13.304	1.12398	https://doi.org/10.1016/j.fluid.2021.113290
41	DES2.1	[Ch]Cl + PH (1:3) +40.1% H20	0.14975	0.44925	0.401	303.15	14.376	1.15764	https://doi.org/10.1016/j.fluid.2021.113290
42	DES2.1	[Ch]Cl + PH (1:3) +49.9% H20	0.12525	0.37575	0.499	293.15	15.369	1.18665	https://doi.org/10.1016/j.fluid.2021.113290
43	DES2.1	[Ch]Cl + PH (1:3) +10% H20	0.225	0.675	0.1	323.15	15.893	1.20121	https://doi.org/10.1016/j.fluid.2021.113290
44	DES2.1	[Ch]Cl + PH (1:3) +20% H20	0.2	0.6	0.2	313.15	17.593	1.24534	https://doi.org/10.1016/j.fluid.2021.113290
45	DES2.1	[Ch]Cl + PH (1:3) +30% H20	0.175	0.525	0.3	303.15	19.262	1.2847	https://doi.org/10.1016/j.fluid.2021.113290
46	DES2.1	[Ch]Cl + PH (1:3) +40.1% H20	0.14975	0.44925	0.401	293.15	21.484	1.33212	https://doi.org/10.1016/j.fluid.2021.113290
47	DES2.1	[Ch]Cl + PH (1:3) +10% H20	0.225	0.675	0.1	313.15	22.761	1.35719	https://doi.org/10.1016/j.fluid.2021.113290
48	DES2.1	[Ch]Cl + PH (1:3) +20% H20	0.2	0.6	0.2	303.15	26.614	1.42511	https://doi.org/10.1016/j.fluid.2021.113290
49	DES2.1	[Ch]Cl + PH (1:3) +30% H20	0.175	0.525	0.3	293.15	29.561	1.47072	https://doi.org/10.1016/j.fluid.2021.113290
50	DES2.1	[Ch]Cl + PH (1:3) +10% H20	0.225	0.675	0.1	303.15	34.531	1.53821	https://doi.org/10.1016/j.fluid.2021.113290
51	DES2.1	[Ch]Cl + PH (1:3) +20% H20	0.2	0.6	0.2	293.15	40.935	1.61209	https://doi.org/10.1016/j.fluid.2021.113290
52	DES2.1	[Ch]Cl + PH (1:3) +10% H20	0.225	0.675	0.1	293.15	56.094	1.74892	https://doi.org/10.1016/j.fluid.2021.113290
53	DES3	[Ch]Cl + PH (1:4)	0.2	0.8	0	318.2	14	1.14613	https://doi.org/10.1021/je300997v
54	DES3	[Ch]Cl + PH (1:4)	0.2	0.8	0	313.2	16.71	1.22298	https://doi.org/10.1021/je300997v
55	DES3	[Ch]Cl + PH (1:4)	0.2	0.8	0	303.2	25.2	1.4014	https://doi.org/10.1021/je300997v
56	DES3	[Ch]Cl + PH (1:4)	0.2	0.8	0	298.2	31.55	1.499	https://doi.org/10.1021/je300997v
57	DES3	[Ch]Cl + PH (1:4)	0.2	0.8	0	293.2	40.23	1.60455	https://doi.org/10.1021/je300997v
58	DES3.1	[Ch]Cl + PH (1:4) +90% H20	0.02	0.08	0.9	333.15	1.099	0.0409977	https://doi.org/10.1016/j.fluid.2021.113290
59	DES3.1	[Ch]Cl + PH (1:4) +90% H20	0.02	0.08	0.9	323.15	1.334	0.125156	https://doi.org/10.1016/j.fluid.2021.113290
60	DES3.1	[Ch]Cl + PH (1:4) +90% H20	0.02	0.08	0.9	313.15	1.66	0.220108	https://doi.org/10.1016/j.fluid.2021.113290
61	DES3.1	[Ch]Cl + PH (1:4) +80% H20	0.04	0.16	0.8	333.15	1.753	0.243782	https://doi.org/10.1016/j.fluid.2021.113290
62	DES3.1	[Ch]Cl + PH (1:4) +90% H20	0.02	0.08	0.9	303.15	2.128	0.327972	https://doi.org/10.1016/j.fluid.2021.113290
63	DES3.1	[Ch]Cl + PH (1:4) +80% H20	0.04	0.16	0.8	323.15	2.163	0.335057	https://doi.org/10.1016/j.fluid.2021.113290
64	DES3.1	[Ch]Cl + PH (1:4) +70.1% H20	0.0598	0.2392	0.701	333.15	2.485	0.395326	https://doi.org/10.1016/j.fluid.2021.113290
65	DES3.1	[Ch]Cl + PH (1:4) +80% H20	0.04	0.16	0.8	313.15	2.739	0.437592	https://doi.org/10.1016/j.fluid.2021.113290
66	DES3.1	[Ch]Cl + PH (1:4) +90% H20	0.02	0.08	0.9	293.15	2.827	0.451326	https://doi.org/10.1016/j.fluid.2021.113290
67	DES3.1	[Ch]Cl + PH (1:4) +70.1% H20	0.0598	0.2392	0.701	323.15	3.101	0.491502	https://doi.org/10.1016/j.fluid.2021.113290
68	DES3.1	[Ch]Cl + PH (1:4) +60% H20	0.08	0.32	0.6	333.15	3.433	0.535674	https://doi.org/10.1016/j.fluid.2021.113290
69	DES3.1	[Ch]Cl + PH (1:4) +80% H20	0.04	0.16	0.8	303.15	3.576	0.553398	https://doi.org/10.1016/j.fluid.2021.113290
70	DES3.1	[Ch]Cl + PH (1:4) +50% H20	0.1	0.4	0.5	333.15	4.334	0.636889	https://doi.org/10.1016/j.fluid.2021.113290
71	DES3.1	[Ch]Cl + PH (1:4) +60% H20	0.08	0.32	0.6	323.15	4.364	0.639885	https://doi.org/10.1016/j.fluid.2021.113290
72	DES3.1	[Ch]Cl + PH (1:4) +80% H20	0.04	0.16	0.8	293.15	4.816	0.682686	https://doi.org/10.1016/j.fluid.2021.113290
73	DES3.1	[Ch]Cl + PH (1:4) +70.1% H20	0.0598	0.2392	0.701	303.15	5.29	0.723456	https://doi.org/10.1016/j.fluid.2021.113290
74	DES3.1	[Ch]Cl + PH (1:4) +40% H20	0.12	0.48	0.4	333.15	5.391	0.731669	https://doi.org/10.1016/j.fluid.2021.113290
75	DES3.1	[Ch]Cl + PH (1:4) +50% H20	0.1	0.4	0.5	323.15	5.586	0.747101	https://doi.org/10.1016/j.fluid.2021.113290
76	DES3.1	[Ch]Cl + PH (1:4) +60% H20	0.08	0.32	0.6	313.15	5.722	0.757548	https://doi.org/10.1016/j.fluid.2021.113290
77	DES3.1	[Ch]Cl + PH (1:4) +30% H20	0.14	0.56	0.3	333.15	6.8	0.832509	https://doi.org/10.1016/j.fluid.2021.113290
78	DES3.1	[Ch]Cl + PH (1:4) +40% H20	0.12	0.48	0.4	323.15	7.046	0.847943	https://doi.org/10.1016/j.fluid.2021.113290
79	DES3.1	[Ch]Cl + PH (1:4) +70.1% H20	0.0598	0.2392	0.701	293.15	7.315	0.864214	https://doi.org/10.1016/j.fluid.2021.113290
80	DES3.1	[Ch]Cl + PH (1:4) +50% H20	0.1	0.4	0.5	313.15	7.438	0.871456	https://doi.org/10.1016/j.fluid.2021.113290
81	DES3.1	[Ch]Cl + PH (1:4) +20% H20	0.16	0.64	0.2	333.15	8.309	0.919549	https://doi.org/10.1016/j.fluid.2021.113290
82	DES3.1	[Ch]Cl + PH (1:4) +30% H20	0.14	0.56	0.3	323.15	9.002	0.954339	https://doi.org/10.1016/j.fluid.2021.113290
83	DES3.1	[Ch]Cl + PH (1:4) +40% H20	0.12	0.48	0.4	313.15	9.539	0.979503	https://doi.org/10.1016/j.fluid.2021.113290
84	DES3.1	[Ch]Cl + PH (1:4) +10% H20	0.18	0.72	0.1	333.15	9.923	0.996643	https://doi.org/10.1016/j.fluid.2021.113290
85	DES3.1	[Ch]Cl + PH (1:4) +50% H20	0.1	0.4	0.5	303.15	10.306	1.01309	https://doi.org/10.1016/j.fluid.2021.113290
86	DES3.1	[Ch]Cl + PH (1:4) +20% H20	0.16	0.64	0.2	323.15	11.035	1.04277	https://doi.org/10.1016/j.fluid.2021.113290
87	DES3.1	[Ch]Cl + PH (1:4) +60% H20	0.08	0.32	0.6	293.15	11.076	1.04438	https://doi.org/10.1016/j.fluid.2021.113290
88	DES3.1	[Ch]Cl + PH (1:4) +30% H20	0.14	0.56	0.3	313.15	12.394	1.09321	https://doi.org/10.1016/j.fluid.2021.113290
89	DES3.1	[Ch]Cl + PH (1:4) +10% H20	0.18	0.72	0.1	323.15	13.26	1.12254	https://doi.org/10.1016/j.fluid.2021.113290
90	DES3.1	[Ch]Cl + PH (1:4) +40% H20	0.12	0.48	0.4	303.15	13.501	1.13037	https://doi.org/10.1016/j.fluid.2021.113290
91	DES3.1	[Ch]Cl + PH (1:4) +50% H20	0.1	0.4	0.5	293.15	14.906	1.17336	https://doi.org/10.1016/j.fluid.2021.113290
92	DES3.1	[Ch]Cl + PH (1:4) +20% H20	0.16	0.64	0.2	313.15	15.237	1.1829	https://doi.org/10.1016/j.fluid.2021.113290
93	DES3.1	[Ch]Cl + PH (1:4) +10% H20	0.18	0.72	0.1	313.15	18.552	1.26839	https://doi.org/10.1016/j.fluid.2021.113290
94	DES3.1	[Ch]Cl + PH (1:4) +40% H20	0.12	0.48	0.4	293.15	20.064	1.30242	https://doi.org/10.1016/j.fluid.2021.113290
95	DES3.1	[Ch]Cl + PH (1:4) +20% H20	0.16	0.64	0.2	303.15	22.499	1.35216	https://doi.org/10.1016/j.fluid.2021.113290
96	DES3.1	[Ch]Cl + PH (1:4) +30% H20	0.14	0.56	0.3	293.15	27.379	1.43742	https://doi.org/10.1016/j.fluid.2021.113290
97	DES3.1	[Ch]Cl + PH (1:4) +10% H20	0.18	0.72	0.1	303.15	27.667	1.44196	https://doi.org/10.1016/j.fluid.2021.113290
98	DES3.1	[Ch]Cl + PH (1:4) +20% H20	0.16	0.64	0.2	293.15	34.948	1.54342	https://doi.org/10.1016/j.fluid.2021.113290
99	DES3.1	[Ch]Cl + PH (1:4) +10% H20	0.18	0.72	0.1	293.15	43.9	1.64246	https://doi.org/10.1016/j.fluid.2021.113290
100	DES4	[Ch]Cl + PH (1:5)	0.166667	0.833333	0	318.2	11.26	1.05154	https://doi.org/10.1021/je300997v
101	DES4	[Ch]Cl + PH (1:5)	0.166667	0.833333	0	313.2	13.44	1.1284	https://doi.org/10.1021/je300997v
102	DES4	[Ch]Cl + PH (1:5)	0.166667	0.833333	0	303.2	19.75	1.29557	https://doi.org/10.1021/je300997v
103	DES4	[Ch]Cl + PH (1:5)	0.166667	0.833333	0	298.2	25.25	1.40226	https://doi.org/10.1021/je300997v
104	DES4	[Ch]Cl + PH (1:5)	0.166667	0.833333	0	293.2	31.96	1.50461	https://doi.org/10.1021/je300997v
105	DES5	[Ch]Cl + PH (1:6)	0.142857	0.857143	0	318.2	9.46	0.975891	https://doi.org/10.1021/je300997v
106	DES5	[Ch]Cl + PH (1:6)	0.142857	0.857143	0	313.2	11.45	1.05881	https://doi.org/10.1021/je300997v
107	DES5	[Ch]Cl + PH (1:6)	0.142857	0.857143	0	308.2	13.76	1.13862	https://doi.org/10.1021/je300997v
108	DES5	[Ch]Cl + PH (1:6)	0.142857	0.857143	0	298.2	21.43	1.33102	https://doi.org/10.1021/je300997v
109	DES5	[Ch]Cl + PH (1:6)	0.142857	0.857143	0	293.2	27.03	1.43185	https://doi.org/10.1021/je300997v
110	DES6	[Ch]Cl + GL (1:2)	0.333333	0.666667	0	363.15	19.5866	1.29196	https://doi.org/10.1016/j.fluid.2014.01.028
111	DES6	[Ch]Cl + GL (1:2)	0.333333	0.666667	0	353.15	26.3331	1.4205	https://doi.org/10.1016/j.fluid.2014.01.028
112	DES6	[Ch]Cl + GL (1:2)	0.333333	0.666667	0	343.15	36.7409	1.56515	https://doi.org/10.1016/j.fluid.2014.01.028
113	DES6	[Ch]Cl + GL (1:2)	0.333333	0.666667	0	333.15	53.8117	1.73088	https://doi.org/10.1016/j.fluid.2014.01.028
114	DES6	[Ch]Cl + GL (1:2)	0.333333	0.666667	0	323.15	88.65	1.94768	https://dx.doi.org/10.1021/acs.jced.9b01113
115	DES6	[Ch]Cl + GL (1:2)	0.333333	0.666667	0	318.15	114.36	2.05827	https://dx.doi.org/10.1021/acs.jced.9b01113
116	DES6	[Ch]Cl + GL (1:2)	0.333333	0.666667	0	313.15	148.61	2.17205	https://dx.doi.org/10.1021/acs.jced.9b01113
117	DES6	[Ch]Cl + GL (1:2)	0.333333	0.666667	0	308.15	194.55	2.28903	https://dx.doi.org/10.1021/acs.jced.9b01113
118	DES6	[Ch]Cl + GL (1:2)	0.333333	0.666667	0	303.15	265.86	2.42465	https://dx.doi.org/10.1021/acs.jced.9b01113
119	DES6	[Ch]Cl + GL (1:2)	0.333333	0.666667	0	298.15	364.14	2.56127	https://dx.doi.org/10.1021/acs.jced.9b01113
120	DES6	[Ch]Cl + GL (1:2)	0.333333	0.666667	0	293.15	516.05	2.71269	https://dx.doi.org/10.1021/acs.jced.9b01113
121	DES6	[Ch]Cl + GL (1:2)	0.333333	0.666667	0	288.15	749.16	2.87457	https://dx.doi.org/10.1021/acs.jced.9b01113
122	DES6	[Ch]Cl + GL (1:2)	0.333333	0.666667	0	283.15	1003.94	3.00171	https://doi.org/10.1016/j.fluid.2014.01.028
123	DES6.1	[Ch]Cl + GL (1:2) +98.19% H20	0.00603333	0.0120667	0.9819	353.15	0.4353	-0.361211	https://doi.org/10.1016/j.fluid.2014.01.028
124	DES6.1	[Ch]Cl + GL (1:2) +96.02% H20	0.0132667	0.0265333	0.9602	363.15	0.4654	-0.332174	https://doi.org/10.1016/j.fluid.2014.01.028
125	DES6.1	[Ch]Cl + GL (1:2) +96.02% H20	0.0132667	0.0265333	0.9602	353.15	0.5212	-0.282996	https://doi.org/10.1016/j.fluid.2014.01.028
126	DES6.1	[Ch]Cl + GL (1:2) +98.19% H20	0.00603333	0.0120667	0.9819	333.15	0.5652	-0.247798	https://doi.org/10.1016/j.fluid.2014.01.028
127	DES6.1	[Ch]Cl + GL (1:2) +96.02% H20	0.0132667	0.0265333	0.9602	343.15	0.6006	-0.221415	https://doi.org/10.1016/j.fluid.2014.01.028
128	DES6.1	[Ch]Cl + GL (1:2) +93.35% H20	0.0221667	0.0443333	0.9335	363.15	0.6145	-0.211478	https://doi.org/10.1016/j.fluid.2014.01.028
129	DES6.1	[Ch]Cl + GL (1:2) +99% H20	0.00333333	0.00666667	0.99	323.15	0.63	-0.200659	https://dx.doi.org/10.1021/acs.jced.9b01113
130	DES6.1	[Ch]Cl + GL (1:2) +93.35% H20	0.0221667	0.0443333	0.9335	353.15	0.6654	-0.176917	https://doi.org/10.1016/j.fluid.2014.01.028
131	DES6.1	[Ch]Cl + GL (1:2) +99% H20	0.00333333	0.00666667	0.99	318.15	0.67	-0.173925	https://dx.doi.org/10.1021/acs.jced.9b01113
132	DES6.1	[Ch]Cl + GL (1:2) +96.02% H20	0.0132667	0.0265333	0.9602	333.15	0.6999	-0.154964	https://doi.org/10.1016/j.fluid.2014.01.028
133	DES6.1	[Ch]Cl + GL (1:2) +99% H20	0.00333333	0.00666667	0.99	313.15	0.73	-0.136677	https://dx.doi.org/10.1021/acs.jced.9b01113
134	DES6.1	[Ch]Cl + GL (1:2) +93.35% H20	0.0221667	0.0443333	0.9335	343.15	0.7359	-0.133181	https://doi.org/10.1016/j.fluid.2014.01.028
135	DES6.1	[Ch]Cl + GL (1:2) +98% H20	0.00666667	0.0133333	0.98	318.15	0.74	-0.130768	https://dx.doi.org/10.1021/acs.jced.9b01113
136	DES6.1	[Ch]Cl + GL (1:2) +97% H20	0.01	0.02	0.97	323.15	0.75	-0.124939	https://dx.doi.org/10.1021/acs.jced.9b01113
137	DES6.1	[Ch]Cl + GL (1:2) +90.07% H20	0.0331	0.0662	0.9007	363.15	0.7702	-0.113396	https://doi.org/10.1016/j.fluid.2014.01.028
138	DES6.1	[Ch]Cl + GL (1:2) +99% H20	0.00333333	0.00666667	0.99	308.15	0.81	-0.091515	https://dx.doi.org/10.1021/acs.jced.9b01113
139	DES6.1	[Ch]Cl + GL (1:2) +98% H20	0.00666667	0.0133333	0.98	313.15	0.82	-0.0861861	https://dx.doi.org/10.1021/acs.jced.9b01113
140	DES6.1	[Ch]Cl + GL (1:2) +96% H20	0.0133333	0.0266667	0.96	323.15	0.83	-0.0809219	https://dx.doi.org/10.1021/acs.jced.9b01113
141	DES6.1	[Ch]Cl + GL (1:2) +90.07% H20	0.0331	0.0662	0.9007	353.15	0.8822	-0.0544329	https://doi.org/10.1016/j.fluid.2014.01.028
142	DES6.1	[Ch]Cl + GL (1:2) +93.35% H20	0.0221667	0.0443333	0.9335	333.15	0.8829	-0.0540885	https://doi.org/10.1016/j.fluid.2014.01.028
143	DES6.1	[Ch]Cl + GL (1:2) +96% H20	0.0133333	0.0266667	0.96	318.15	0.9	-0.0457575	https://dx.doi.org/10.1021/acs.jced.9b01113
144	DES6.1	[Ch]Cl + GL (1:2) +97% H20	0.01	0.02	0.97	313.15	0.9	-0.0457575	https://dx.doi.org/10.1021/acs.jced.9b01113
145	DES6.1	[Ch]Cl + GL (1:2) +98% H20	0.00666667	0.0133333	0.98	308.15	0.9	-0.0457575	https://dx.doi.org/10.1021/acs.jced.9b01113
146	DES6.1	[Ch]Cl + GL (1:2) +99% H20	0.00333333	0.00666667	0.99	303.15	0.9	-0.0457575	https://dx.doi.org/10.1021/acs.jced.9b01113
147	DES6.1	[Ch]Cl + GL (1:2) +95.01% H20	0.0166333	0.0332667	0.9501	323.15	0.91	-0.0409586	https://dx.doi.org/10.1021/acs.jced.9b01113
148	DES6.1	[Ch]Cl + GL (1:2) +94.01% H20	0.0199667	0.0399333	0.9401	323.15	1	0	https://dx.doi.org/10.1021/acs.jced.9b01113
149	DES6.1	[Ch]Cl + GL (1:2) +95.01% H20	0.0166333	0.0332667	0.9501	318.15	1	0	https://dx.doi.org/10.1021/acs.jced.9b01113
150	DES6.1	[Ch]Cl + GL (1:2) +96% H20	0.0133333	0.0266667	0.96	313.15	1	0	https://dx.doi.org/10.1021/acs.jced.9b01113
151	DES6.1	[Ch]Cl + GL (1:2) +97% H20	0.01	0.02	0.97	308.15	1	0	https://dx.doi.org/10.1021/acs.jced.9b01113
152	DES6.1	[Ch]Cl + GL (1:2) +98% H20	0.00666667	0.0133333	0.98	303.15	1	0	https://dx.doi.org/10.1021/acs.jced.9b01113
153	DES6.1	[Ch]Cl + GL (1:2) +99% H20	0.00333333	0.00666667	0.99	298.15	1	0	https://dx.doi.org/10.1021/acs.jced.9b01113
154	DES6.1	[Ch]Cl + GL (1:2) +90.07% H20	0.0331	0.0662	0.9007	343.15	1.004	0.00173371	https://doi.org/10.1016/j.fluid.2014.01.028
155	DES6.1	[Ch]Cl + GL (1:2) +85.74% H20	0.0475333	0.0950667	0.8574	363.15	1.0262	0.011232	https://doi.org/10.1016/j.fluid.2014.01.028
156	DES6.1	[Ch]Cl + GL (1:2) +93.02% H20	0.0232667	0.0465333	0.9302	323.15	1.09	0.0374265	https://dx.doi.org/10.1021/acs.jced.9b01113
157	DES6.1	[Ch]Cl + GL (1:2) +94.01% H20	0.0199667	0.0399333	0.9401	318.15	1.09	0.0374265	https://dx.doi.org/10.1021/acs.jced.9b01113
158	DES6.1	[Ch]Cl + GL (1:2) +95.01% H20	0.0166333	0.0332667	0.9501	313.15	1.1	0.0413927	https://dx.doi.org/10.1021/acs.jced.9b01113
159	DES6.1	[Ch]Cl + GL (1:2) +96% H20	0.0133333	0.0266667	0.96	308.15	1.1	0.0413927	https://dx.doi.org/10.1021/acs.jced.9b01113
160	DES6.1	[Ch]Cl + GL (1:2) +97% H20	0.01	0.02	0.97	303.15	1.11	0.045323	https://dx.doi.org/10.1021/acs.jced.9b01113
161	DES6.1	[Ch]Cl + GL (1:2) +98% H20	0.00666667	0.0133333	0.98	298.15	1.12	0.049218	https://dx.doi.org/10.1021/acs.jced.9b01113
162	DES6.1	[Ch]Cl + GL (1:2) +99% H20	0.00333333	0.00666667	0.99	293.15	1.12	0.049218	https://dx.doi.org/10.1021/acs.jced.9b01113
163	DES6.1	[Ch]Cl + GL (1:2) +90.07% H20	0.0331	0.0662	0.9007	333.15	1.1824	0.0727644	https://doi.org/10.1016/j.fluid.2014.01.028
164	DES6.1	[Ch]Cl + GL (1:2) +85.74% H20	0.0475333	0.0950667	0.8574	353.15	1.1855	0.0739016	https://doi.org/10.1016/j.fluid.2014.01.028
165	DES6.1	[Ch]Cl + GL (1:2) +92.01% H20	0.0266333	0.0532667	0.9201	323.15	1.2	0.0791812	https://dx.doi.org/10.1021/acs.jced.9b01113
166	DES6.1	[Ch]Cl + GL (1:2) +93.02% H20	0.0232667	0.0465333	0.9302	318.15	1.2	0.0791812	https://dx.doi.org/10.1021/acs.jced.9b01113
167	DES6.1	[Ch]Cl + GL (1:2) +94.01% H20	0.0199667	0.0399333	0.9401	313.15	1.21	0.0827854	https://dx.doi.org/10.1021/acs.jced.9b01113
168	DES6.1	[Ch]Cl + GL (1:2) +95.01% H20	0.0166333	0.0332667	0.9501	308.15	1.22	0.0863598	https://dx.doi.org/10.1021/acs.jced.9b01113
169	DES6.1	[Ch]Cl + GL (1:2) +96% H20	0.0133333	0.0266667	0.96	303.15	1.23	0.0899051	https://dx.doi.org/10.1021/acs.jced.9b01113
170	DES6.1	[Ch]Cl + GL (1:2) +97% H20	0.01	0.02	0.97	298.15	1.25	0.09691	https://dx.doi.org/10.1021/acs.jced.9b01113
171	DES6.1	[Ch]Cl + GL (1:2) +98% H20	0.00666667	0.0133333	0.98	293.15	1.26	0.100371	https://dx.doi.org/10.1021/acs.jced.9b01113
172	DES6.1	[Ch]Cl + GL (1:2) +99% H20	0.00333333	0.00666667	0.99	288.15	1.28	0.10721	https://dx.doi.org/10.1021/acs.jced.9b01113
173	DES6.1	[Ch]Cl + GL (1:2) +92.01% H20	0.0266333	0.0532667	0.9201	318.15	1.32	0.120574	https://dx.doi.org/10.1021/acs.jced.9b01113
174	DES6.1	[Ch]Cl + GL (1:2) +93.02% H20	0.0232667	0.0465333	0.9302	313.15	1.33	0.123852	https://dx.doi.org/10.1021/acs.jced.9b01113
175	DES6.1	[Ch]Cl + GL (1:2) +91.01% H20	0.0299667	0.0599333	0.9101	323.15	1.34	0.127105	https://dx.doi.org/10.1021/acs.jced.9b01113
176	DES6.1	[Ch]Cl + GL (1:2) +94.01% H20	0.0199667	0.0399333	0.9401	308.15	1.34	0.127105	https://dx.doi.org/10.1021/acs.jced.9b01113
177	DES6.1	[Ch]Cl + GL (1:2) +95.01% H20	0.0166333	0.0332667	0.9501	303.15	1.36	0.133539	https://dx.doi.org/10.1021/acs.jced.9b01113
178	DES6.1	[Ch]Cl + GL (1:2) +96% H20	0.0133333	0.0266667	0.96	298.15	1.38	0.139879	https://dx.doi.org/10.1021/acs.jced.9b01113
179	DES6.1	[Ch]Cl + GL (1:2) +85.74% H20	0.0475333	0.0950667	0.8574	343.15	1.3842	0.141199	https://doi.org/10.1016/j.fluid.2014.01.028
180	DES6.1	[Ch]Cl + GL (1:2) +90% H20	0.0333333	0.0666667	0.9	323.15	1.4	0.146128	https://dx.doi.org/10.1021/acs.jced.9b01113
181	DES6.1	[Ch]Cl + GL (1:2) +97% H20	0.01	0.02	0.97	293.15	1.41	0.149219	https://dx.doi.org/10.1021/acs.jced.9b01113
182	DES6.1	[Ch]Cl + GL (1:2) +98% H20	0.00666667	0.0133333	0.98	288.15	1.43	0.155336	https://dx.doi.org/10.1021/acs.jced.9b01113
183	DES6.1	[Ch]Cl + GL (1:2) +92.01% H20	0.0266333	0.0532667	0.9201	313.15	1.45	0.161368	https://dx.doi.org/10.1021/acs.jced.9b01113
184	DES6.1	[Ch]Cl + GL (1:2) +93.02% H20	0.0232667	0.0465333	0.9302	308.15	1.47	0.167317	https://dx.doi.org/10.1021/acs.jced.9b01113
185	DES6.1	[Ch]Cl + GL (1:2) +94.01% H20	0.0199667	0.0399333	0.9401	303.15	1.49	0.173186	https://dx.doi.org/10.1021/acs.jced.9b01113
186	DES6.1	[Ch]Cl + GL (1:2) +95.01% H20	0.0166333	0.0332667	0.9501	298.15	1.52	0.181844	https://dx.doi.org/10.1021/acs.jced.9b01113
187	DES6.1	[Ch]Cl + GL (1:2) +90% H20	0.0333333	0.0666667	0.9	318.15	1.54	0.187521	https://dx.doi.org/10.1021/acs.jced.9b01113
188	DES6.1	[Ch]Cl + GL (1:2) +96% H20	0.0133333	0.0266667	0.96	293.15	1.56	0.193125	https://dx.doi.org/10.1021/acs.jced.9b01113
189	DES6.1	[Ch]Cl + GL (1:2) +98.19% H20	0.00603333	0.0120667	0.9819	283.15	1.5754	0.197391	https://doi.org/10.1016/j.fluid.2014.01.028
190	DES6.1	[Ch]Cl + GL (1:2) +97% H20	0.01	0.02	0.97	288.15	1.6	0.20412	https://dx.doi.org/10.1021/acs.jced.9b01113
191	DES6.1	[Ch]Cl + GL (1:2) +91.01% H20	0.0299667	0.0599333	0.9101	313.15	1.64	0.214844	https://dx.doi.org/10.1021/acs.jced.9b01113
192	DES6.1	[Ch]Cl + GL (1:2) +79.97% H20	0.0667667	0.133533	0.7997	353.15	1.6472	0.216746	https://doi.org/10.1016/j.fluid.2014.01.028
193	DES6.1	[Ch]Cl + GL (1:2) +93.02% H20	0.0232667	0.0465333	0.9302	303.15	1.65	0.217484	https://dx.doi.org/10.1021/acs.jced.9b01113
194	DES6.1	[Ch]Cl + GL (1:2) +85.74% H20	0.0475333	0.0950667	0.8574	333.15	1.6547	0.218719	https://doi.org/10.1016/j.fluid.2014.01.028
195	DES6.1	[Ch]Cl + GL (1:2) +94.01% H20	0.0199667	0.0399333	0.9401	298.15	1.69	0.227887	https://dx.doi.org/10.1021/acs.jced.9b01113
196	DES6.1	[Ch]Cl + GL (1:2) +90% H20	0.0333333	0.0666667	0.9	313.15	1.72	0.235528	https://dx.doi.org/10.1021/acs.jced.9b01113
197	DES6.1	[Ch]Cl + GL (1:2) +95.01% H20	0.0166333	0.0332667	0.9501	293.15	1.73	0.238046	https://dx.doi.org/10.1021/acs.jced.9b01113
198	DES6.1	[Ch]Cl + GL (1:2) +91.01% H20	0.0299667	0.0599333	0.9101	308.15	1.84	0.264818	https://dx.doi.org/10.1021/acs.jced.9b01113
199	DES6.1	[Ch]Cl + GL (1:2) +93.02% H20	0.0232667	0.0465333	0.9302	298.15	1.86	0.269513	https://dx.doi.org/10.1021/acs.jced.9b01113
200	DES6.1	[Ch]Cl + GL (1:2) +90% H20	0.0333333	0.0666667	0.9	308.15	1.92	0.283301	https://dx.doi.org/10.1021/acs.jced.9b01113
201	DES6.1	[Ch]Cl + GL (1:2) +94.01% H20	0.0199667	0.0399333	0.9401	293.15	1.92	0.283301	https://dx.doi.org/10.1021/acs.jced.9b01113
202	DES6.1	[Ch]Cl + GL (1:2) +79.97% H20	0.0667667	0.133533	0.7997	343.15	1.9711	0.294709	https://doi.org/10.1016/j.fluid.2014.01.028
203	DES6.1	[Ch]Cl + GL (1:2) +95.01% H20	0.0166333	0.0332667	0.9501	288.15	1.98	0.296665	https://dx.doi.org/10.1021/acs.jced.9b01113
204	DES6.1	[Ch]Cl + GL (1:2) +96.02% H20	0.0132667	0.0265333	0.9602	283.15	2.0141	0.304081	https://doi.org/10.1016/j.fluid.2014.01.028
205	DES6.1	[Ch]Cl + GL (1:2) +92.01% H20	0.0266333	0.0532667	0.9201	298.15	2.04	0.30963	https://dx.doi.org/10.1021/acs.jced.9b01113
206	DES6.1	[Ch]Cl + GL (1:2) +93.02% H20	0.0232667	0.0465333	0.9302	293.15	2.12	0.326336	https://dx.doi.org/10.1021/acs.jced.9b01113
207	DES6.1	[Ch]Cl + GL (1:2) +71.99% H20	0.0933667	0.186733	0.7199	363.15	2.1426	0.330941	https://doi.org/10.1016/j.fluid.2014.01.028
208	DES6.1	[Ch]Cl + GL (1:2) +90% H20	0.0333333	0.0666667	0.9	303.15	2.17	0.33646	https://dx.doi.org/10.1021/acs.jced.9b01113
209	DES6.1	[Ch]Cl + GL (1:2) +94.01% H20	0.0199667	0.0399333	0.9401	288.15	2.2	0.342423	https://dx.doi.org/10.1021/acs.jced.9b01113
210	DES6.1	[Ch]Cl + GL (1:2) +92.01% H20	0.0266333	0.0532667	0.9201	293.15	2.32	0.365488	https://dx.doi.org/10.1021/acs.jced.9b01113
211	DES6.1	[Ch]Cl + GL (1:2) +91.01% H20	0.0299667	0.0599333	0.9101	298.15	2.35	0.371068	https://dx.doi.org/10.1021/acs.jced.9b01113
212	DES6.1	[Ch]Cl + GL (1:2) +79.97% H20	0.0667667	0.133533	0.7997	333.15	2.4063	0.38135	https://doi.org/10.1016/j.fluid.2014.01.028
213	DES6.1	[Ch]Cl + GL (1:2) +93.02% H20	0.0232667	0.0465333	0.9302	288.15	2.44	0.38739	https://dx.doi.org/10.1021/acs.jced.9b01113
214	DES6.1	[Ch]Cl + GL (1:2) +71.99% H20	0.0933667	0.186733	0.7199	353.15	2.5717	0.41022	https://doi.org/10.1016/j.fluid.2014.01.028
215	DES6.1	[Ch]Cl + GL (1:2) +91.01% H20	0.0299667	0.0599333	0.9101	293.15	2.69	0.429752	https://dx.doi.org/10.1021/acs.jced.9b01113
216	DES6.1	[Ch]Cl + GL (1:2) +93.35% H20	0.0221667	0.0443333	0.9335	283.15	2.6941	0.430414	https://doi.org/10.1016/j.fluid.2014.01.028
217	DES6.1	[Ch]Cl + GL (1:2) +90% H20	0.0333333	0.0666667	0.9	293.15	2.84	0.453318	https://dx.doi.org/10.1021/acs.jced.9b01113
218	DES6.1	[Ch]Cl + GL (1:2) +80.04% H20	0.0665333	0.133067	0.8004	323.15	3.07	0.487138	https://dx.doi.org/10.1021/acs.jced.9b01113
219	DES6.1	[Ch]Cl + GL (1:2) +91.01% H20	0.0299667	0.0599333	0.9101	288.15	3.11	0.49276	https://dx.doi.org/10.1021/acs.jced.9b01113
220	DES6.1	[Ch]Cl + GL (1:2) +71.99% H20	0.0933667	0.186733	0.7199	343.15	3.1519	0.498572	https://doi.org/10.1016/j.fluid.2014.01.028
221	DES6.1	[Ch]Cl + GL (1:2) +90% H20	0.0333333	0.0666667	0.9	288.15	3.29	0.517196	https://dx.doi.org/10.1021/acs.jced.9b01113
222	DES6.1	[Ch]Cl + GL (1:2) +80.04% H20	0.0665333	0.133067	0.8004	318.15	3.48	0.541579	https://dx.doi.org/10.1021/acs.jced.9b01113
223	DES6.1	[Ch]Cl + GL (1:2) +59.78% H20	0.134067	0.268133	0.5978	363.15	3.6385	0.560922	https://doi.org/10.1016/j.fluid.2014.01.028
224	DES6.1	[Ch]Cl + GL (1:2) +90.07% H20	0.0331	0.0662	0.9007	283.15	3.8894	0.589883	https://doi.org/10.1016/j.fluid.2014.01.028
225	DES6.1	[Ch]Cl + GL (1:2) +71.99% H20	0.0933667	0.186733	0.7199	333.15	3.9458	0.596135	https://doi.org/10.1016/j.fluid.2014.01.028
226	DES6.1	[Ch]Cl + GL (1:2) +80.04% H20	0.0665333	0.133067	0.8004	313.15	3.96	0.597695	https://dx.doi.org/10.1021/acs.jced.9b01113
227	DES6.1	[Ch]Cl + GL (1:2) +59.78% H20	0.134067	0.268133	0.5978	353.15	4.4946	0.652691	https://doi.org/10.1016/j.fluid.2014.01.028
228	DES6.1	[Ch]Cl + GL (1:2) +80.04% H20	0.0665333	0.133067	0.8004	308.15	4.55	0.658011	https://dx.doi.org/10.1021/acs.jced.9b01113
229	DES6.1	[Ch]Cl + GL (1:2) +80.04% H20	0.0665333	0.133067	0.8004	303.15	5.28	0.722634	https://dx.doi.org/10.1021/acs.jced.9b01113
230	DES6.1	[Ch]Cl + GL (1:2) +59.78% H20	0.134067	0.268133	0.5978	343.15	5.6748	0.753951	https://doi.org/10.1016/j.fluid.2014.01.028
231	DES6.1	[Ch]Cl + GL (1:2) +85.74% H20	0.0475333	0.0950667	0.8574	283.15	6.0668	0.78296	https://doi.org/10.1016/j.fluid.2014.01.028
232	DES6.1	[Ch]Cl + GL (1:2) +80.04% H20	0.0665333	0.133067	0.8004	298.15	6.19	0.791691	https://dx.doi.org/10.1021/acs.jced.9b01113
233	DES6.1	[Ch]Cl + GL (1:2) +70.01% H20	0.0999667	0.199933	0.7001	318.15	6.31	0.800029	https://dx.doi.org/10.1021/acs.jced.9b01113
234	DES6.1	[Ch]Cl + GL (1:2) +80.04% H20	0.0665333	0.133067	0.8004	293.15	7.34	0.865696	https://dx.doi.org/10.1021/acs.jced.9b01113
235	DES6.1	[Ch]Cl + GL (1:2) +70.01% H20	0.0999667	0.199933	0.7001	313.15	7.41	0.869818	https://dx.doi.org/10.1021/acs.jced.9b01113
236	DES6.1	[Ch]Cl + GL (1:2) +40.22% H20	0.199267	0.398533	0.4022	363.15	7.5048	0.875339	https://doi.org/10.1016/j.fluid.2014.01.028
237	DES6.1	[Ch]Cl + GL (1:2) +59.78% H20	0.134067	0.268133	0.5978	333.15	7.7082	0.886953	https://doi.org/10.1016/j.fluid.2014.01.028
238	DES6.1	[Ch]Cl + GL (1:2) +70.01% H20	0.0999667	0.199933	0.7001	308.15	8.72	0.940516	https://dx.doi.org/10.1021/acs.jced.9b01113
239	DES6.1	[Ch]Cl + GL (1:2) +80.04% H20	0.0665333	0.133067	0.8004	288.15	8.8	0.944483	https://dx.doi.org/10.1021/acs.jced.9b01113
240	DES6.1	[Ch]Cl + GL (1:2) +34.25% H20	0.219167	0.438333	0.3425	363.15	9.0466	0.956485	https://doi.org/10.1016/j.fluid.2014.01.028
241	DES6.1	[Ch]Cl + GL (1:2) +40.22% H20	0.199267	0.398533	0.4022	353.15	9.5736	0.981075	https://doi.org/10.1016/j.fluid.2014.01.028
242	DES6.1	[Ch]Cl + GL (1:2) +70.01% H20	0.0999667	0.199933	0.7001	303.15	10.28	1.01199	https://dx.doi.org/10.1021/acs.jced.9b01113
243	DES6.1	[Ch]Cl + GL (1:2) +79.97% H20	0.0667667	0.133533	0.7997	283.15	11.3182	1.05378	https://doi.org/10.1016/j.fluid.2014.01.028
244	DES6.1	[Ch]Cl + GL (1:2) +23.81% H20	0.253967	0.507933	0.2381	363.15	11.4031	1.05702	https://doi.org/10.1016/j.fluid.2014.01.028
245	DES6.1	[Ch]Cl + GL (1:2) +34.25% H20	0.219167	0.438333	0.3425	353.15	11.586	1.06393	https://doi.org/10.1016/j.fluid.2014.01.028
246	DES6.1	[Ch]Cl + GL (1:2) +40.22% H20	0.199267	0.398533	0.4022	343.15	12.6879	1.10339	https://doi.org/10.1016/j.fluid.2014.01.028
247	DES6.1	[Ch]Cl + GL (1:2) +60% H20	0.133333	0.266667	0.6	313.15	12.82	1.10789	https://dx.doi.org/10.1021/acs.jced.9b01113
248	DES6.1	[Ch]Cl + GL (1:2) +50.01% H20	0.166633	0.333267	0.5001	323.15	14.2	1.15229	https://dx.doi.org/10.1021/acs.jced.9b01113
249	DES6.1	[Ch]Cl + GL (1:2) +70.01% H20	0.0999667	0.199933	0.7001	293.15	14.33	1.15625	https://dx.doi.org/10.1021/acs.jced.9b01113
250	DES6.1	[Ch]Cl + GL (1:2) +23.81% H20	0.253967	0.507933	0.2381	353.15	14.9828	1.17559	https://doi.org/10.1016/j.fluid.2014.01.028
251	DES6.1	[Ch]Cl + GL (1:2) +60% H20	0.133333	0.266667	0.6	308.15	15.03	1.17696	https://dx.doi.org/10.1021/acs.jced.9b01113
252	DES6.1	[Ch]Cl + GL (1:2) +34.25% H20	0.219167	0.438333	0.3425	343.15	15.2347	1.18283	https://doi.org/10.1016/j.fluid.2014.01.028
253	DES6.1	[Ch]Cl + GL (1:2) +10.8% H20	0.297333	0.594667	0.108	363.15	15.2351	1.18285	https://doi.org/10.1016/j.fluid.2014.01.028
254	DES6.1	[Ch]Cl + GL (1:2) +50.01% H20	0.166633	0.333267	0.5001	318.15	16.94	1.22891	https://dx.doi.org/10.1021/acs.jced.9b01113
255	DES6.1	[Ch]Cl + GL (1:2) +40.22% H20	0.199267	0.398533	0.4022	333.15	17.1371	1.23394	https://doi.org/10.1016/j.fluid.2014.01.028
256	DES6.1	[Ch]Cl + GL (1:2) +60% H20	0.0999667	0.199933	0.7001	288.15	17.71	1.24822	https://dx.doi.org/10.1021/acs.jced.9b01113
257	DES6.1	[Ch]Cl + GL (1:2) +60% H20	0.133333	0.266667	0.6	303.15	18.36	1.26387	https://dx.doi.org/10.1021/acs.jced.9b01113
258	DES6.1	[Ch]Cl + GL (1:2) +10.8% H20	0.297333	0.594667	0.108	353.15	20.0963	1.30312	https://doi.org/10.1016/j.fluid.2014.01.028
259	DES6.1	[Ch]Cl + GL (1:2) +23.81% H20	0.253967	0.507933	0.2381	343.15	20.1102	1.30342	https://doi.org/10.1016/j.fluid.2014.01.028
260	DES6.1	[Ch]Cl + GL (1:2) +50.01% H20	0.166633	0.333267	0.5001	313.15	20.61	1.31408	https://dx.doi.org/10.1021/acs.jced.9b01113
261	DES6.1	[Ch]Cl + GL (1:2) +34.25% H20	0.219167	0.438333	0.3425	333.15	20.8106	1.31828	https://doi.org/10.1016/j.fluid.2014.01.028
262	DES6.1	[Ch]Cl + GL (1:2) +40% H20	0.2	0.4	0.4	323.15	21.4	1.33041	https://dx.doi.org/10.1021/acs.jced.9b01113
263	DES6.1	[Ch]Cl + GL (1:2) +71.99% H20	0.0933667	0.186733	0.7199	283.15	21.8137	1.33873	https://doi.org/10.1016/j.fluid.2014.01.028
264	DES6.1	[Ch]Cl + GL (1:2) +50.01% H20	0.166633	0.333267	0.5001	308.15	25.33	1.40364	https://dx.doi.org/10.1021/acs.jced.9b01113
265	DES6.1	[Ch]Cl + GL (1:2) +40% H20	0.2	0.4	0.4	318.15	26.09	1.41647	https://dx.doi.org/10.1021/acs.jced.9b01113
266	DES6.1	[Ch]Cl + GL (1:2) +10.8% H20	0.297333	0.594667	0.108	343.15	27.497	1.43929	https://doi.org/10.1016/j.fluid.2014.01.028
267	DES6.1	[Ch]Cl + GL (1:2) +23.81% H20	0.253967	0.507933	0.2381	333.15	28.2346	1.45078	https://doi.org/10.1016/j.fluid.2014.01.028
268	DES6.1	[Ch]Cl + GL (1:2) +60% H20	0.133333	0.266667	0.6	293.15	28.68	1.45758	https://dx.doi.org/10.1021/acs.jced.9b01113
269	DES6.1	[Ch]Cl + GL (1:2) +30.01% H20	0.2333	0.4666	0.3001	323.15	31.05	1.49206	https://dx.doi.org/10.1021/acs.jced.9b01113
270	DES6.1	[Ch]Cl + GL (1:2) +50.01% H20	0.166633	0.333267	0.5001	303.15	31.66	1.50051	https://dx.doi.org/10.1021/acs.jced.9b01113
271	DES6.1	[Ch]Cl + GL (1:2) +40% H20	0.2	0.4	0.4	313.15	32.24	1.5084	https://dx.doi.org/10.1021/acs.jced.9b01113
272	DES6.1	[Ch]Cl + GL (1:2) +60% H20	0.133333	0.266667	0.6	288.15	36.8	1.56585	https://dx.doi.org/10.1021/acs.jced.9b01113
273	DES6.1	[Ch]Cl + GL (1:2) +30.01% H20	0.2333	0.4666	0.3001	318.15	38.4	1.58433	https://dx.doi.org/10.1021/acs.jced.9b01113
274	DES6.1	[Ch]Cl + GL (1:2) +10.8% H20	0.297333	0.594667	0.108	333.15	39.3459	1.5949	https://doi.org/10.1016/j.fluid.2014.01.028
275	DES6.1	[Ch]Cl + GL (1:2) +50.01% H20	0.166633	0.333267	0.5001	298.15	40.21	1.60433	https://dx.doi.org/10.1021/acs.jced.9b01113
276	DES6.1	[Ch]Cl + GL (1:2) +40% H20	0.2	0.4	0.4	308.15	40.42	1.6066	https://dx.doi.org/10.1021/acs.jced.9b01113
277	DES6.1	[Ch]Cl + GL (1:2) +30.01% H20	0.2333	0.4666	0.3001	313.15	47.78	1.67925	https://dx.doi.org/10.1021/acs.jced.9b01113
278	DES6.1	[Ch]Cl + GL (1:2) +40% H20	0.2	0.4	0.4	303.15	51.16	1.70893	https://dx.doi.org/10.1021/acs.jced.9b01113
279	DES6.1	[Ch]Cl + GL (1:2) +50.01% H20	0.166633	0.333267	0.5001	293.15	51.92	1.71533	https://dx.doi.org/10.1021/acs.jced.9b01113
280	DES6.1	[Ch]Cl + GL (1:2) +19.99% H20	0.2667	0.5334	0.1999	323.15	52.58	1.72082	https://dx.doi.org/10.1021/acs.jced.9b01113
281	DES6.1	[Ch]Cl + GL (1:2) +59.78% H20	0.134067	0.268133	0.5978	283.15	54.6306	1.73744	https://doi.org/10.1016/j.fluid.2014.01.028
282	DES6.1	[Ch]Cl + GL (1:2) +30.01% H20	0.2333	0.4666	0.3001	308.15	60.97	1.78512	https://dx.doi.org/10.1021/acs.jced.9b01113
283	DES6.1	[Ch]Cl + GL (1:2) +19.99% H20	0.2667	0.5334	0.1999	318.15	66.5	1.82282	https://dx.doi.org/10.1021/acs.jced.9b01113
284	DES6.1	[Ch]Cl + GL (1:2) +40% H20	0.2	0.4	0.4	298.15	66.51	1.82289	https://dx.doi.org/10.1021/acs.jced.9b01113
285	DES6.1	[Ch]Cl + GL (1:2) +50.01% H20	0.166633	0.333267	0.5001	288.15	68.67	1.83677	https://dx.doi.org/10.1021/acs.jced.9b01113
286	DES6.1	[Ch]Cl + GL (1:2) +30.01% H20	0.2333	0.4666	0.3001	303.15	79.09	1.89812	https://dx.doi.org/10.1021/acs.jced.9b01113
287	DES6.1	[Ch]Cl + GL (1:2) +19.99% H20	0.2667	0.5334	0.1999	313.15	83.86	1.92355	https://dx.doi.org/10.1021/acs.jced.9b01113
288	DES6.1	[Ch]Cl + GL (1:2) +10.03% H20	0.2999	0.5998	0.1003	318.15	90.32	1.95578	https://dx.doi.org/10.1021/acs.jced.9b01113
289	DES6.1	[Ch]Cl + GL (1:2) +30.01% H20	0.2333	0.4666	0.3001	298.15	104.94	2.02094	https://dx.doi.org/10.1021/acs.jced.9b01113
290	DES6.1	[Ch]Cl + GL (1:2) +19.99% H20	0.2667	0.5334	0.1999	308.15	108.98	2.03735	https://dx.doi.org/10.1021/acs.jced.9b01113
291	DES6.1	[Ch]Cl + GL (1:2) +10.03% H20	0.2999	0.5998	0.1003	313.15	116.8	2.06744	https://dx.doi.org/10.1021/acs.jced.9b01113
292	DES6.1	[Ch]Cl + GL (1:2) +40% H20	0.2	0.4	0.4	288.15	120.04	2.07933	https://dx.doi.org/10.1021/acs.jced.9b01113
293	DES6.1	[Ch]Cl + GL (1:2) +30.01% H20	0.2333	0.4666	0.3001	293.15	141.84	2.1518	https://dx.doi.org/10.1021/acs.jced.9b01113
294	DES6.1	[Ch]Cl + GL (1:2) +19.99% H20	0.2667	0.5334	0.1999	303.15	143.54	2.15697	https://dx.doi.org/10.1021/acs.jced.9b01113
295	DES6.1	[Ch]Cl + GL (1:2) +10.03% H20	0.2999	0.5998	0.1003	308.15	152.74	2.18395	https://dx.doi.org/10.1021/acs.jced.9b01113
296	DES6.1	[Ch]Cl + GL (1:2) +40.22% H20	0.199267	0.398533	0.4022	283.15	177.962	2.25033	https://doi.org/10.1016/j.fluid.2014.01.028
297	DES6.1	[Ch]Cl + GL (1:2) +30.01% H20	0.2333	0.4666	0.3001	288.15	199.14	2.29916	https://dx.doi.org/10.1021/acs.jced.9b01113
298	DES6.1	[Ch]Cl + GL (1:2) +10.03% H20	0.2999	0.5998	0.1003	303.15	203.71	2.30901	https://dx.doi.org/10.1021/acs.jced.9b01113
299	DES6.1	[Ch]Cl + GL (1:2) +34.25% H20	0.219167	0.438333	0.3425	283.15	239.081	2.37854	https://doi.org/10.1016/j.fluid.2014.01.028
300	DES6.1	[Ch]Cl + GL (1:2) +19.99% H20	0.2667	0.5334	0.1999	293.15	265.3	2.42374	https://dx.doi.org/10.1021/acs.jced.9b01113
301	DES6.1	[Ch]Cl + GL (1:2) +19.99% H20	0.2667	0.5334	0.1999	288.15	372.4	2.57101	https://dx.doi.org/10.1021/acs.jced.9b01113
302	DES6.1	[Ch]Cl + GL (1:2) +10.03% H20	0.2999	0.5998	0.1003	293.15	385.8	2.58636	https://dx.doi.org/10.1021/acs.jced.9b01113
303	DES6.1	[Ch]Cl + GL (1:2) +23.81% H20	0.253967	0.507933	0.2381	283.15	397.126	2.59893	https://doi.org/10.1016/j.fluid.2014.01.028
304	DES6.1	[Ch]Cl + GL (1:2) +10.03% H20	0.2999	0.5998	0.1003	288.15	551.58	2.74161	https://dx.doi.org/10.1021/acs.jced.9b01113
305	DES6.1	[Ch]Cl + GL (1:2) +10.8% H20	0.297333	0.594667	0.108	283.15	669.904	2.82601	https://doi.org/10.1016/j.fluid.2014.01.028
306	DES6.2	[Ch]Cl + GL (1:2) + 99% MeOH	0.00333333	0.00666667	0.99	323.15	0.43	-0.366532	https://dx.doi.org/10.1021/acs.jced.9b01113
307	DES6.2	[Ch]Cl + GL (1:2) + 99% MeOH	0.00333333	0.00666667	0.99	318.15	0.46	-0.337242	https://dx.doi.org/10.1021/acs.jced.9b01113
308	DES6.2	[Ch]Cl + GL (1:2) + 98% MeOH	0.00666667	0.0133333	0.98	323.15	0.48	-0.318759	https://dx.doi.org/10.1021/acs.jced.9b01113
309	DES6.2	[Ch]Cl + GL (1:2) + 99% MeOH	0.00333333	0.00666667	0.99	313.15	0.49	-0.309804	https://dx.doi.org/10.1021/acs.jced.9b01113
310	DES6.2	[Ch]Cl + GL (1:2) + 98% MeOH	0.00666667	0.0133333	0.98	318.15	0.51	-0.29243	https://dx.doi.org/10.1021/acs.jced.9b01113
311	DES6.2	[Ch]Cl + GL (1:2) + 97% MeOH	0.01	0.02	0.97	323.15	0.52	-0.283997	https://dx.doi.org/10.1021/acs.jced.9b01113
312	DES6.2	[Ch]Cl + GL (1:2) + 99% MeOH	0.00333333	0.00666667	0.99	308.15	0.53	-0.275724	https://dx.doi.org/10.1021/acs.jced.9b01113
313	DES6.2	[Ch]Cl + GL (1:2) + 98% MeOH	0.00666667	0.0133333	0.98	313.15	0.54	-0.267606	https://dx.doi.org/10.1021/acs.jced.9b01113
314	DES6.2	[Ch]Cl + GL (1:2) + 97% MeOH	0.01	0.02	0.97	318.15	0.55	-0.259637	https://dx.doi.org/10.1021/acs.jced.9b01113
315	DES6.2	[Ch]Cl + GL (1:2) + 96% MeOH	0.0133333	0.0266667	0.96	323.15	0.56	-0.251812	https://dx.doi.org/10.1021/acs.jced.9b01113
316	DES6.2	[Ch]Cl + GL (1:2) + 99% MeOH	0.00333333	0.00666667	0.99	303.15	0.57	-0.244125	https://dx.doi.org/10.1021/acs.jced.9b01113
317	DES6.2	[Ch]Cl + GL (1:2) + 98% MeOH	0.00666667	0.0133333	0.98	308.15	0.58	-0.236572	https://dx.doi.org/10.1021/acs.jced.9b01113
318	DES6.2	[Ch]Cl + GL (1:2) + 96% MeOH	0.0133333	0.0266667	0.96	318.15	0.6	-0.221849	https://dx.doi.org/10.1021/acs.jced.9b01113
319	DES6.2	[Ch]Cl + GL (1:2) + 95% MeOH	0.0166667	0.0333333	0.95	323.15	0.61	-0.21467	https://dx.doi.org/10.1021/acs.jced.9b01113
320	DES6.2	[Ch]Cl + GL (1:2) + 98% MeOH	0.00666667	0.0133333	0.98	303.15	0.63	-0.200659	https://dx.doi.org/10.1021/acs.jced.9b01113
321	DES6.2	[Ch]Cl + GL (1:2) + 97% MeOH	0.01	0.02	0.97	308.15	0.64	-0.19382	https://dx.doi.org/10.1021/acs.jced.9b01113
322	DES6.2	[Ch]Cl + GL (1:2) + 95% MeOH	0.0166667	0.0333333	0.95	318.15	0.65	-0.187087	https://dx.doi.org/10.1021/acs.jced.9b01113
323	DES6.2	[Ch]Cl + GL (1:2) + 96% MeOH	0.0133333	0.0266667	0.96	313.15	0.65	-0.187087	https://dx.doi.org/10.1021/acs.jced.9b01113
324	DES6.2	[Ch]Cl + GL (1:2) + 99% MeOH	0.00333333	0.00666667	0.99	293.15	0.65	-0.187087	https://dx.doi.org/10.1021/acs.jced.9b01113
325	DES6.2	[Ch]Cl + GL (1:2) + 94% MeOH	0.02	0.04	0.94	323.15	0.66	-0.180456	https://dx.doi.org/10.1021/acs.jced.9b01113
326	DES6.2	[Ch]Cl + GL (1:2) + 98% MeOH	0.00666667	0.0133333	0.98	298.15	0.67	-0.173925	https://dx.doi.org/10.1021/acs.jced.9b01113
327	DES6.2	[Ch]Cl + GL (1:2) + 97% MeOH	0.01	0.02	0.97	303.15	0.68	-0.167491	https://dx.doi.org/10.1021/acs.jced.9b01113
328	DES6.2	[Ch]Cl + GL (1:2) + 96% MeOH	0.0133333	0.0266667	0.96	308.15	0.69	-0.161151	https://dx.doi.org/10.1021/acs.jced.9b01113
329	DES6.2	[Ch]Cl + GL (1:2) + 99% MeOH	0.00333333	0.00666667	0.99	288.15	0.7	-0.154902	https://dx.doi.org/10.1021/acs.jced.9b01113
330	DES6.2	[Ch]Cl + GL (1:2) + 93% MeOH	0.0233333	0.0466667	0.93	323.15	0.71	-0.148742	https://dx.doi.org/10.1021/acs.jced.9b01113
331	DES6.2	[Ch]Cl + GL (1:2) + 94% MeOH	0.02	0.04	0.94	318.15	0.71	-0.148742	https://dx.doi.org/10.1021/acs.jced.9b01113
332	DES6.2	[Ch]Cl + GL (1:2) + 98% MeOH	0.00666667	0.0133333	0.98	293.15	0.72	-0.142668	https://dx.doi.org/10.1021/acs.jced.9b01113
333	DES6.2	[Ch]Cl + GL (1:2) + 97% MeOH	0.01	0.02	0.97	298.15	0.74	-0.130768	https://dx.doi.org/10.1021/acs.jced.9b01113
334	DES6.2	[Ch]Cl + GL (1:2) + 95% MeOH	0.0166667	0.0333333	0.95	308.15	0.75	-0.124939	https://dx.doi.org/10.1021/acs.jced.9b01113
335	DES6.2	[Ch]Cl + GL (1:2) + 92.01% MeOH	0.0266333	0.0532667	0.9201	323.15	0.76	-0.119186	https://dx.doi.org/10.1021/acs.jced.9b01113
336	DES6.2	[Ch]Cl + GL (1:2) + 93% MeOH	0.0233333	0.0466667	0.93	318.15	0.76	-0.119186	https://dx.doi.org/10.1021/acs.jced.9b01113
337	DES6.2	[Ch]Cl + GL (1:2) + 94% MeOH	0.02	0.04	0.94	313.15	0.76	-0.119186	https://dx.doi.org/10.1021/acs.jced.9b01113
338	DES6.2	[Ch]Cl + GL (1:2) + 98% MeOH	0.00666667	0.0133333	0.98	288.15	0.78	-0.107905	https://dx.doi.org/10.1021/acs.jced.9b01113
339	DES6.2	[Ch]Cl + GL (1:2) + 95% MeOH	0.0166667	0.0333333	0.95	303.15	0.81	-0.091515	https://dx.doi.org/10.1021/acs.jced.9b01113
340	DES6.2	[Ch]Cl + GL (1:2) + 96% MeOH	0.0133333	0.0266667	0.96	298.15	0.81	-0.091515	https://dx.doi.org/10.1021/acs.jced.9b01113
341	DES6.2	[Ch]Cl + GL (1:2) + 92.01% MeOH	0.0266333	0.0532667	0.9201	318.15	0.82	-0.0861861	https://dx.doi.org/10.1021/acs.jced.9b01113
342	DES6.2	[Ch]Cl + GL (1:2) + 93% MeOH	0.0233333	0.0466667	0.93	313.15	0.82	-0.0861861	https://dx.doi.org/10.1021/acs.jced.9b01113
343	DES6.2	[Ch]Cl + GL (1:2) + 94% MeOH	0.02	0.04	0.94	308.15	0.82	-0.0861861	https://dx.doi.org/10.1021/acs.jced.9b01113
344	DES6.2	[Ch]Cl + GL (1:2) + 91% MeOH	0.03	0.06	0.91	323.15	0.83	-0.0809219	https://dx.doi.org/10.1021/acs.jced.9b01113
345	DES6.2	[Ch]Cl + GL (1:2) + 97% MeOH	0.01	0.02	0.97	288.15	0.86	-0.0655015	https://dx.doi.org/10.1021/acs.jced.9b01113
346	DES6.2	[Ch]Cl + GL (1:2) + 90.01% MeOH	0.0333	0.0666	0.9001	323.15	0.88	-0.0555173	https://dx.doi.org/10.1021/acs.jced.9b01113
347	DES6.2	[Ch]Cl + GL (1:2) + 93% MeOH	0.0233333	0.0466667	0.93	308.15	0.88	-0.0555173	https://dx.doi.org/10.1021/acs.jced.9b01113
348	DES6.2	[Ch]Cl + GL (1:2) + 95% MeOH	0.0166667	0.0333333	0.95	298.15	0.88	-0.0555173	https://dx.doi.org/10.1021/acs.jced.9b01113
349	DES6.2	[Ch]Cl + GL (1:2) + 92.01% MeOH	0.0266333	0.0532667	0.9201	313.15	0.89	-0.05061	https://dx.doi.org/10.1021/acs.jced.9b01113
350	DES6.2	[Ch]Cl + GL (1:2) + 94% MeOH	0.02	0.04	0.94	303.15	0.89	-0.05061	https://dx.doi.org/10.1021/acs.jced.9b01113
351	DES6.2	[Ch]Cl + GL (1:2) + 90.01% MeOH	0.0333	0.0666	0.9001	318.15	0.95	-0.0222764	https://dx.doi.org/10.1021/acs.jced.9b01113
352	DES6.2	[Ch]Cl + GL (1:2) + 95% MeOH	0.0166667	0.0333333	0.95	293.15	0.95	-0.0222764	https://dx.doi.org/10.1021/acs.jced.9b01113
353	DES6.2	[Ch]Cl + GL (1:2) + 96% MeOH	0.0133333	0.0266667	0.96	288.15	0.95	-0.0222764	https://dx.doi.org/10.1021/acs.jced.9b01113
354	DES6.2	[Ch]Cl + GL (1:2) + 92.01% MeOH	0.0266333	0.0532667	0.9201	308.15	0.96	-0.0177288	https://dx.doi.org/10.1021/acs.jced.9b01113
355	DES6.2	[Ch]Cl + GL (1:2) + 94% MeOH	0.02	0.04	0.94	298.15	0.96	-0.0177288	https://dx.doi.org/10.1021/acs.jced.9b01113
356	DES6.2	[Ch]Cl + GL (1:2) + 91% MeOH	0.03	0.06	0.91	313.15	0.97	-0.0132283	https://dx.doi.org/10.1021/acs.jced.9b01113
357	DES6.2	[Ch]Cl + GL (1:2) + 91% MeOH	0.03	0.06	0.91	308.15	1.01	0.00432137	https://dx.doi.org/10.1021/acs.jced.9b01113
358	DES6.2	[Ch]Cl + GL (1:2) + 90.01% MeOH	0.0333	0.0666	0.9001	313.15	1.03	0.0128372	https://dx.doi.org/10.1021/acs.jced.9b01113
359	DES6.2	[Ch]Cl + GL (1:2) + 92.01% MeOH	0.0266333	0.0532667	0.9201	303.15	1.04	0.0170333	https://dx.doi.org/10.1021/acs.jced.9b01113
360	DES6.2	[Ch]Cl + GL (1:2) + 93% MeOH	0.0233333	0.0466667	0.93	298.15	1.04	0.0170333	https://dx.doi.org/10.1021/acs.jced.9b01113
361	DES6.2	[Ch]Cl + GL (1:2) + 95% MeOH	0.0166667	0.0333333	0.95	288.15	1.04	0.0170333	https://dx.doi.org/10.1021/acs.jced.9b01113
362	DES6.2	[Ch]Cl + GL (1:2) + 90.01% MeOH	0.0333	0.0666	0.9001	308.15	1.12	0.049218	https://dx.doi.org/10.1021/acs.jced.9b01113
363	DES6.2	[Ch]Cl + GL (1:2) + 91% MeOH	0.03	0.06	0.91	303.15	1.14	0.0569049	https://dx.doi.org/10.1021/acs.jced.9b01113
364	DES6.2	[Ch]Cl + GL (1:2) + 92.01% MeOH	0.0266333	0.0532667	0.9201	298.15	1.14	0.0569049	https://dx.doi.org/10.1021/acs.jced.9b01113
365	DES6.2	[Ch]Cl + GL (1:2) + 93% MeOH	0.0233333	0.0466667	0.93	293.15	1.14	0.0569049	https://dx.doi.org/10.1021/acs.jced.9b01113
366	DES6.2	[Ch]Cl + GL (1:2) + 94% MeOH	0.02	0.04	0.94	288.15	1.14	0.0569049	https://dx.doi.org/10.1021/acs.jced.9b01113
367	DES6.2	[Ch]Cl + GL (1:2) + 91% MeOH	0.03	0.06	0.91	298.15	1.24	0.0934217	https://dx.doi.org/10.1021/acs.jced.9b01113
368	DES6.2	[Ch]Cl + GL (1:2) + 92.01% MeOH	0.0266333	0.0532667	0.9201	293.15	1.24	0.0934217	https://dx.doi.org/10.1021/acs.jced.9b01113
369	DES6.2	[Ch]Cl + GL (1:2) + 93% MeOH	0.0233333	0.0466667	0.93	288.15	1.24	0.0934217	https://dx.doi.org/10.1021/acs.jced.9b01113
370	DES6.2	[Ch]Cl + GL (1:2) + 91% MeOH	0.03	0.06	0.91	293.15	1.36	0.133539	https://dx.doi.org/10.1021/acs.jced.9b01113
371	DES6.2	[Ch]Cl + GL (1:2) + 90.01% MeOH	0.0333	0.0666	0.9001	293.15	1.46	0.164353	https://dx.doi.org/10.1021/acs.jced.9b01113
372	DES6.2	[Ch]Cl + GL (1:2) + 91% MeOH	0.03	0.06	0.91	288.15	1.49	0.173186	https://dx.doi.org/10.1021/acs.jced.9b01113
373	DES6.2	[Ch]Cl + GL (1:2) + 90.01% MeOH	0.0333	0.0666	0.9001	288.15	1.61	0.206826	https://dx.doi.org/10.1021/acs.jced.9b01113
374	DES6.2	[Ch]Cl + GL (1:2) + 80.01% MeOH	0.0666333	0.133267	0.8001	323.15	1.68	0.225309	https://dx.doi.org/10.1021/acs.jced.9b01113
375	DES6.2	[Ch]Cl + GL (1:2) + 80.01% MeOH	0.0666333	0.133267	0.8001	318.15	1.85	0.267172	https://dx.doi.org/10.1021/acs.jced.9b01113
376	DES6.2	[Ch]Cl + GL (1:2) + 80.01% MeOH	0.0666333	0.133267	0.8001	313.15	2.05	0.311754	https://dx.doi.org/10.1021/acs.jced.9b01113
377	DES6.2	[Ch]Cl + GL (1:2) + 80.01% MeOH	0.0666333	0.133267	0.8001	308.15	2.26	0.354108	https://dx.doi.org/10.1021/acs.jced.9b01113
378	DES6.2	[Ch]Cl + GL (1:2) + 80.01% MeOH	0.0666333	0.133267	0.8001	303.15	2.53	0.403121	https://dx.doi.org/10.1021/acs.jced.9b01113
379	DES6.2	[Ch]Cl + GL (1:2) + 80.01% MeOH	0.0666333	0.133267	0.8001	298.15	2.83	0.451786	https://dx.doi.org/10.1021/acs.jced.9b01113
380	DES6.2	[Ch]Cl + GL (1:2) + 70.02% MeOH	0.0999333	0.199867	0.7002	323.15	3.02	0.480007	https://dx.doi.org/10.1021/acs.jced.9b01113
381	DES6.2	[Ch]Cl + GL (1:2) + 80.01% MeOH	0.0666333	0.133267	0.8001	293.15	3.2	0.50515	https://dx.doi.org/10.1021/acs.jced.9b01113
382	DES6.2	[Ch]Cl + GL (1:2) + 70.02% MeOH	0.0999333	0.199867	0.7002	318.15	3.38	0.528917	https://dx.doi.org/10.1021/acs.jced.9b01113
383	DES6.2	[Ch]Cl + GL (1:2) + 80.01% MeOH	0.0666333	0.133267	0.8001	288.15	3.63	0.559907	https://dx.doi.org/10.1021/acs.jced.9b01113
384	DES6.2	[Ch]Cl + GL (1:2) + 70.02% MeOH	0.0999333	0.199867	0.7002	313.15	3.81	0.580925	https://dx.doi.org/10.1021/acs.jced.9b01113
385	DES6.2	[Ch]Cl + GL (1:2) + 70.02% MeOH	0.0999333	0.199867	0.7002	303.15	4.93	0.692847	https://dx.doi.org/10.1021/acs.jced.9b01113
386	DES6.2	[Ch]Cl + GL (1:2) + 59.95% MeOH	0.1335	0.267	0.5995	323.15	5.34	0.727541	https://dx.doi.org/10.1021/acs.jced.9b01113
387	DES6.2	[Ch]Cl + GL (1:2) + 70.02% MeOH	0.0999333	0.199867	0.7002	298.15	5.67	0.753583	https://dx.doi.org/10.1021/acs.jced.9b01113
388	DES6.2	[Ch]Cl + GL (1:2) + 59.95% MeOH	0.1335	0.267	0.5995	318.15	6.07	0.783189	https://dx.doi.org/10.1021/acs.jced.9b01113
389	DES6.2	[Ch]Cl + GL (1:2) + 70.02% MeOH	0.0999333	0.199867	0.7002	293.15	6.58	0.818226	https://dx.doi.org/10.1021/acs.jced.9b01113
390	DES6.2	[Ch]Cl + GL (1:2) + 59.95% MeOH	0.1335	0.267	0.5995	313.15	7.01	0.845718	https://dx.doi.org/10.1021/acs.jced.9b01113
391	DES6.2	[Ch]Cl + GL (1:2) + 70.02% MeOH	0.0999333	0.199867	0.7002	288.15	7.75	0.889302	https://dx.doi.org/10.1021/acs.jced.9b01113
392	DES6.2	[Ch]Cl + GL (1:2) + 59.95% MeOH	0.1335	0.267	0.5995	308.15	8.15	0.911158	https://dx.doi.org/10.1021/acs.jced.9b01113
393	DES6.2	[Ch]Cl + GL (1:2) + 50.03% MeOH	0.166567	0.333133	0.5003	323.15	8.99	0.95376	https://dx.doi.org/10.1021/acs.jced.9b01113
394	DES6.2	[Ch]Cl + GL (1:2) + 59.95% MeOH	0.1335	0.267	0.5995	303.15	9.54	0.979548	https://dx.doi.org/10.1021/acs.jced.9b01113
395	DES6.2	[Ch]Cl + GL (1:2) + 50.03% MeOH	0.166567	0.333133	0.5003	318.15	10.42	1.01787	https://dx.doi.org/10.1021/acs.jced.9b01113
396	DES6.2	[Ch]Cl + GL (1:2) + 50.03% MeOH	0.166567	0.333133	0.5003	313.15	12.15	1.08458	https://dx.doi.org/10.1021/acs.jced.9b01113
397	DES6.2	[Ch]Cl + GL (1:2) + 59.95% MeOH	0.1335	0.267	0.5995	293.15	13.79	1.13956	https://dx.doi.org/10.1021/acs.jced.9b01113
398	DES6.2	[Ch]Cl + GL (1:2) + 50.03% MeOH	0.166567	0.333133	0.5003	308.15	14.27	1.15442	https://dx.doi.org/10.1021/acs.jced.9b01113
399	DES6.2	[Ch]Cl + GL (1:2) + 40.01% MeOH	0.199967	0.399933	0.4001	323.15	14.28	1.15473	https://dx.doi.org/10.1021/acs.jced.9b01113
400	DES6.2	[Ch]Cl + GL (1:2) + 40.01% MeOH	0.199967	0.399933	0.4001	318.15	16.68	1.2222	https://dx.doi.org/10.1021/acs.jced.9b01113
401	DES6.2	[Ch]Cl + GL (1:2) + 59.95% MeOH	0.1335	0.267	0.5995	288.15	16.69	1.22246	https://dx.doi.org/10.1021/acs.jced.9b01113
402	DES6.2	[Ch]Cl + GL (1:2) + 50.03% MeOH	0.166567	0.333133	0.5003	303.15	16.76	1.22427	https://dx.doi.org/10.1021/acs.jced.9b01113
403	DES6.2	[Ch]Cl + GL (1:2) + 40.01% MeOH	0.199967	0.399933	0.4001	313.15	20.57	1.31323	https://dx.doi.org/10.1021/acs.jced.9b01113
404	DES6.2	[Ch]Cl + GL (1:2) + 50.03% MeOH	0.166567	0.333133	0.5003	298.15	20.91	1.32035	https://dx.doi.org/10.1021/acs.jced.9b01113
405	DES6.2	[Ch]Cl + GL (1:2) + 30.03% MeOH	0.233233	0.466467	0.3003	323.15	23.07	1.36305	https://dx.doi.org/10.1021/acs.jced.9b01113
406	DES6.2	[Ch]Cl + GL (1:2) + 50.03% MeOH	0.166567	0.333133	0.5003	293.15	25.83	1.41212	https://dx.doi.org/10.1021/acs.jced.9b01113
407	DES6.2	[Ch]Cl + GL (1:2) + 30.03% MeOH	0.233233	0.466467	0.3003	318.15	27.92	1.44592	https://dx.doi.org/10.1021/acs.jced.9b01113
408	DES6.2	[Ch]Cl + GL (1:2) + 30.03% MeOH	0.233233	0.466467	0.3003	313.15	34.1	1.53275	https://dx.doi.org/10.1021/acs.jced.9b01113
409	DES6.2	[Ch]Cl + GL (1:2) + 40.01% MeOH	0.199967	0.399933	0.4001	298.15	38.56	1.58614	https://dx.doi.org/10.1021/acs.jced.9b01113
410	DES6.2	[Ch]Cl + GL (1:2) + 30.03% MeOH	0.233233	0.466467	0.3003	308.15	42.42	1.62757	https://dx.doi.org/10.1021/acs.jced.9b01113
411	DES6.2	[Ch]Cl + GL (1:2) + 19.98% MeOH	0.266733	0.533467	0.1998	318.15	44.64	1.64972	https://dx.doi.org/10.1021/acs.jced.9b01113
412	DES6.2	[Ch]Cl + GL (1:2) + 30.03% MeOH	0.233233	0.466467	0.3003	303.15	53.73	1.73022	https://dx.doi.org/10.1021/acs.jced.9b01113
413	DES6.2	[Ch]Cl + GL (1:2) + 19.98% MeOH	0.266733	0.533467	0.1998	313.15	55.91	1.74749	https://dx.doi.org/10.1021/acs.jced.9b01113
414	DES6.2	[Ch]Cl + GL (1:2) + 9.97% MeOH	0.3001	0.6002	0.0997	323.15	58.6	1.7679	https://dx.doi.org/10.1021/acs.jced.9b01113
415	DES6.2	[Ch]Cl + GL (1:2) + 40.01% MeOH	0.199967	0.399933	0.4001	288.15	63.74	1.80441	https://dx.doi.org/10.1021/acs.jced.9b01113
416	DES6.2	[Ch]Cl + GL (1:2) + 30.03% MeOH	0.233233	0.466467	0.3003	298.15	69.23	1.84029	https://dx.doi.org/10.1021/acs.jced.9b01113
417	DES6.2	[Ch]Cl + GL (1:2) + 19.98% MeOH	0.266733	0.533467	0.1998	308.15	70.82	1.85016	https://dx.doi.org/10.1021/acs.jced.9b01113
418	DES6.2	[Ch]Cl + GL (1:2) + 9.97% MeOH	0.3001	0.6002	0.0997	318.15	73.34	1.86534	https://dx.doi.org/10.1021/acs.jced.9b01113
419	DES6.2	[Ch]Cl + GL (1:2) + 19.98% MeOH	0.266733	0.533467	0.1998	303.15	91.62	1.96199	https://dx.doi.org/10.1021/acs.jced.9b01113
420	DES6.2	[Ch]Cl + GL (1:2) + 9.97% MeOH	0.3001	0.6002	0.0997	313.15	94.32	1.9746	https://dx.doi.org/10.1021/acs.jced.9b01113
421	DES6.2	[Ch]Cl + GL (1:2) + 19.98% MeOH	0.266733	0.533467	0.1998	298.15	120.79	2.08203	https://dx.doi.org/10.1021/acs.jced.9b01113
422	DES6.2	[Ch]Cl + GL (1:2) + 30.03% MeOH	0.233233	0.466467	0.3003	288.15	121.09	2.08311	https://dx.doi.org/10.1021/acs.jced.9b01113
423	DES6.2	[Ch]Cl + GL (1:2) + 9.97% MeOH	0.3001	0.6002	0.0997	308.15	122.16	2.08693	https://dx.doi.org/10.1021/acs.jced.9b01113
424	DES6.2	[Ch]Cl + GL (1:2) + 9.97% MeOH	0.3001	0.6002	0.0997	303.15	162.02	2.20957	https://dx.doi.org/10.1021/acs.jced.9b01113
425	DES6.2	[Ch]Cl + GL (1:2) + 19.98% MeOH	0.266733	0.533467	0.1998	293.15	162.51	2.21088	https://dx.doi.org/10.1021/acs.jced.9b01113
426	DES6.2	[Ch]Cl + GL (1:2) + 9.97% MeOH	0.3001	0.6002	0.0997	298.15	217.59	2.33764	https://dx.doi.org/10.1021/acs.jced.9b01113
427	DES6.2	[Ch]Cl + GL (1:2) + 9.97% MeOH	0.3001	0.6002	0.0997	293.15	302.3	2.48044	https://dx.doi.org/10.1021/acs.jced.9b01113
428	DES6.2	[Ch]Cl + GL (1:2) + 9.97% MeOH	0.3001	0.6002	0.0997	288.15	425.75	2.62915	https://dx.doi.org/10.1021/acs.jced.9b01113
429	DES6.3	[Ch] + GL (1:2) + 98% DMSO	0.00666667	0.0133333	0.98	323.15	1.418	0.151676	https://doi.org/10.1016/j.molliq.2023.123731
430	DES6.3	[Ch] + GL (1:2) + 98% DMSO	0.00666667	0.0133333	0.98	318.15	1.564	0.194237	https://doi.org/10.1016/j.molliq.2023.123731
431	DES6.3	[Ch] + GL (1:2) + 96% DMSO	0.0133333	0.0266667	0.96	323.15	1.6	0.20412	https://doi.org/10.1016/j.molliq.2023.123731
432	DES6.3	[Ch] + GL (1:2) + 98% DMSO	0.00666667	0.0133333	0.98	313.15	1.705	0.231724	https://doi.org/10.1016/j.molliq.2023.123731
433	DES6.3	[Ch] + GL (1:2) + 96% DMSO	0.0133333	0.0266667	0.96	318.15	1.741	0.240799	https://doi.org/10.1016/j.molliq.2023.123731
434	DES6.3	[Ch] + GL (1:2) + 94% DMSO	0.02	0.04	0.94	323.15	1.786	0.251881	https://doi.org/10.1016/j.molliq.2023.123731
435	DES6.3	[Ch] + GL (1:2) + 98% DMSO	0.00666667	0.0133333	0.98	308.15	1.872	0.272306	https://doi.org/10.1016/j.molliq.2023.123731
436	DES6.3	[Ch] + GL (1:2) + 96% DMSO	0.0133333	0.0266667	0.96	313.15	1.907	0.280351	https://doi.org/10.1016/j.molliq.2023.123731
437	DES6.3	[Ch] + GL (1:2) + 94% DMSO	0.02	0.04	0.94	318.15	1.956	0.291369	https://doi.org/10.1016/j.molliq.2023.123731
438	DES6.3	[Ch] + GL (1:2) + 98% DMSO	0.00666667	0.0133333	0.98	303.15	2.065	0.31492	https://doi.org/10.1016/j.molliq.2023.123731
439	DES6.3	[Ch] + GL (1:2) + 96% DMSO	0.0133333	0.0266667	0.96	308.15	2.094	0.320977	https://doi.org/10.1016/j.molliq.2023.123731
440	DES6.3	[Ch] + GL (1:2) + 94% DMSO	0.02	0.04	0.94	313.15	2.152	0.332842	https://doi.org/10.1016/j.molliq.2023.123731
441	DES6.3	[Ch] + GL (1:2) + 92% DMSO	0.0266667	0.0533333	0.92	318.15	2.183	0.339054	https://doi.org/10.1016/j.molliq.2023.123731
442	DES6.3	[Ch] + GL (1:2) + 90% DMSO	0.0333333	0.0666667	0.9	323.15	2.222	0.346744	https://doi.org/10.1016/j.molliq.2023.123731
443	DES6.3	[Ch] + GL (1:2) + 98% DMSO	0.00666667	0.0133333	0.98	298.15	2.294	0.360593	https://doi.org/10.1016/j.molliq.2023.123731
444	DES6.3	[Ch] + GL (1:2) + 96% DMSO	0.0133333	0.0266667	0.96	303.15	2.325	0.366423	https://doi.org/10.1016/j.molliq.2023.123731
445	DES6.3	[Ch] + GL (1:2) + 94% DMSO	0.02	0.04	0.94	308.15	2.383	0.377124	https://doi.org/10.1016/j.molliq.2023.123731
446	DES6.3	[Ch] + GL (1:2) + 90% DMSO	0.0333333	0.0666667	0.9	318.15	2.444	0.388101	https://doi.org/10.1016/j.molliq.2023.123731
447	DES6.3	[Ch] + GL (1:2) + 98% DMSO	0.00666667	0.0133333	0.98	293.15	2.57	0.409933	https://doi.org/10.1016/j.molliq.2023.123731
448	DES6.3	[Ch] + GL (1:2) + 96% DMSO	0.0133333	0.0266667	0.96	298.15	2.589	0.413132	https://doi.org/10.1016/j.molliq.2023.123731
449	DES6.3	[Ch] + GL (1:2) + 94% DMSO	0.02	0.04	0.94	303.15	2.648	0.422918	https://doi.org/10.1016/j.molliq.2023.123731
450	DES6.3	[Ch] + GL (1:2) + 92% DMSO	0.0266667	0.0533333	0.92	308.15	2.684	0.428783	https://doi.org/10.1016/j.molliq.2023.123731
451	DES6.3	[Ch] + GL (1:2) + 90% DMSO	0.0333333	0.0666667	0.9	313.15	2.715	0.43377	https://doi.org/10.1016/j.molliq.2023.123731
452	DES6.3	[Ch] + GL (1:2) + 98% DMSO	0.00666667	0.0133333	0.98	288.15	2.893	0.461348	https://doi.org/10.1016/j.molliq.2023.123731
453	DES6.3	[Ch] + GL (1:2) + 96% DMSO	0.0133333	0.0266667	0.96	293.15	2.908	0.463594	https://doi.org/10.1016/j.molliq.2023.123731
454	DES6.3	[Ch] + GL (1:2) + 94% DMSO	0.02	0.04	0.94	298.15	2.97	0.472756	https://doi.org/10.1016/j.molliq.2023.123731
455	DES6.3	[Ch] + GL (1:2) + 92% DMSO	0.0266667	0.0533333	0.92	303.15	3.001	0.477266	https://doi.org/10.1016/j.molliq.2023.123731
456	DES6.3	[Ch] + GL (1:2) + 90% DMSO	0.0333333	0.0666667	0.9	308.15	3.029	0.481299	https://doi.org/10.1016/j.molliq.2023.123731
457	DES6.3	[Ch] + GL (1:2) + 96% DMSO	0.0133333	0.0266667	0.96	288.15	3.292	0.51746	https://doi.org/10.1016/j.molliq.2023.123731
458	DES6.3	[Ch] + GL (1:2) + 94% DMSO	0.02	0.04	0.94	293.15	3.355	0.525693	https://doi.org/10.1016/j.molliq.2023.123731
459	DES6.3	[Ch] + GL (1:2) + 92% DMSO	0.0266667	0.0533333	0.92	298.15	3.376	0.528402	https://doi.org/10.1016/j.molliq.2023.123731
460	DES6.3	[Ch] + GL (1:2) + 90% DMSO	0.0333333	0.0666667	0.9	303.15	3.399	0.531351	https://doi.org/10.1016/j.molliq.2023.123731
461	DES6.3	[Ch] + GL (1:2) + 94% DMSO	0.02	0.04	0.94	288.15	3.823	0.582404	https://doi.org/10.1016/j.molliq.2023.123731
462	DES6.3	[Ch] + GL (1:2) + 92% DMSO	0.0266667	0.0533333	0.92	293.15	3.843	0.58467	https://doi.org/10.1016/j.molliq.2023.123731
463	DES6.3	[Ch] + GL (1:2) + 90% DMSO	0.0333333	0.0666667	0.9	298.15	3.857	0.58625	https://doi.org/10.1016/j.molliq.2023.123731
464	DES6.3	[Ch] + GL (1:2) + 90% DMSO	0.0333333	0.0666667	0.9	293.15	4.389	0.642366	https://doi.org/10.1016/j.molliq.2023.123731
465	DES6.3	[Ch] + GL (1:2) + 92% DMSO	0.0266667	0.0533333	0.92	288.15	4.395	0.642959	https://doi.org/10.1016/j.molliq.2023.123731
466	DES6.3	[Ch] + GL (1:2) + 80% DMSO	0.0666667	0.133333	0.8	318.15	4.908	0.690905	https://doi.org/10.1016/j.molliq.2023.123731
467	DES6.3	[Ch] + GL (1:2) + 80% DMSO	0.0666667	0.133333	0.8	313.15	5.154	0.712144	https://doi.org/10.1016/j.molliq.2023.123731
468	DES6.3	[Ch] + GL (1:2) + 80% DMSO	0.0666667	0.133333	0.8	308.15	5.705	0.756256	https://doi.org/10.1016/j.molliq.2023.123731
469	DES6.3	[Ch] + GL (1:2) + 70.1% DMSO	0.0996667	0.199333	0.701	323.15	6.87	0.836957	https://doi.org/10.1016/j.molliq.2023.123731
470	DES6.3	[Ch] + GL (1:2) + 70.1% DMSO	0.0996667	0.199333	0.701	318.15	7.517	0.876045	https://doi.org/10.1016/j.molliq.2023.123731
471	DES6.3	[Ch] + GL (1:2) + 70.1% DMSO	0.0996667	0.199333	0.701	313.15	8.712	0.940118	https://doi.org/10.1016/j.molliq.2023.123731
472	DES6.3	[Ch] + GL (1:2) + 80% DMSO	0.0666667	0.133333	0.8	293.15	8.909	0.949829	https://doi.org/10.1016/j.molliq.2023.123731
473	DES6.3	[Ch] + GL (1:2) + 70.1% DMSO	0.0996667	0.199333	0.701	308.15	10.16	1.00689	https://doi.org/10.1016/j.molliq.2023.123731
474	DES6.3	[Ch] + GL (1:2) + 80% DMSO	0.0666667	0.133333	0.8	288.15	10.56	1.02366	https://doi.org/10.1016/j.molliq.2023.123731
475	DES6.3	[Ch] + GL (1:2) + 60% DMSO	0.133333	0.266667	0.6	323.15	10.7	1.02938	https://doi.org/10.1016/j.molliq.2023.123731
476	DES6.3	[Ch] + GL (1:2) + 70.1% DMSO	0.0996667	0.199333	0.701	303.15	11.9	1.07555	https://doi.org/10.1016/j.molliq.2023.123731
477	DES6.3	[Ch] + GL (1:2) + 60% DMSO	0.133333	0.266667	0.6	318.15	12.4	1.09342	https://doi.org/10.1016/j.molliq.2023.123731
478	DES6.3	[Ch] + GL (1:2) + 70.1% DMSO	0.0996667	0.199333	0.701	298.15	14.03	1.14706	https://doi.org/10.1016/j.molliq.2023.123731
479	DES6.3	[Ch] + GL (1:2) + 60% DMSO	0.133333	0.266667	0.6	313.15	14.48	1.16077	https://doi.org/10.1016/j.molliq.2023.123731
480	DES6.3	[Ch] + GL (1:2) + 50.2% DMSO	0.166	0.332	0.502	323.15	15.96	1.20303	https://doi.org/10.1016/j.molliq.2023.123731
481	DES6.3	[Ch] + GL (1:2) + 70.1% DMSO	0.0996667	0.199333	0.701	293.15	16.74	1.22376	https://doi.org/10.1016/j.molliq.2023.123731
482	DES6.3	[Ch] + GL (1:2) + 50.2% DMSO	0.166	0.332	0.502	318.15	19.26	1.28466	https://doi.org/10.1016/j.molliq.2023.123731
483	DES6.3	[Ch] + GL (1:2) + 70.1% DMSO	0.0996667	0.199333	0.701	288.15	20.99	1.32201	https://doi.org/10.1016/j.molliq.2023.123731
484	DES6.3	[Ch] + GL (1:2) + 60% DMSO	0.133333	0.266667	0.6	303.15	21.14	1.3251	https://doi.org/10.1016/j.molliq.2023.123731
485	DES6.3	[Ch] + GL (1:2) + 50.2% DMSO	0.166	0.332	0.502	313.15	23.37	1.36866	https://doi.org/10.1016/j.molliq.2023.123731
486	DES6.3	[Ch] + GL (1:2) + 40.9% DMSO	0.197	0.394	0.409	323.15	25.54	1.40722	https://doi.org/10.1016/j.molliq.2023.123731
487	DES6.3	[Ch] + GL (1:2) + 60% DMSO	0.133333	0.266667	0.6	298.15	26.15	1.41747	https://doi.org/10.1016/j.molliq.2023.123731
488	DES6.3	[Ch] + GL (1:2) + 50.2% DMSO	0.166	0.332	0.502	308.15	28.81	1.45954	https://doi.org/10.1016/j.molliq.2023.123731
489	DES6.3	[Ch] + GL (1:2) + 40.9% DMSO	0.197	0.394	0.409	318.15	30.56	1.48515	https://doi.org/10.1016/j.molliq.2023.123731
490	DES6.3	[Ch] + GL (1:2) + 60% DMSO	0.133333	0.266667	0.6	293.15	32.84	1.5164	https://doi.org/10.1016/j.molliq.2023.123731
491	DES6.3	[Ch] + GL (1:2) + 50.2% DMSO	0.166	0.332	0.502	303.15	35.86	1.55461	https://doi.org/10.1016/j.molliq.2023.123731
492	DES6.3	[Ch] + GL (1:2) + 29.9% DMSO	0.233667	0.467333	0.299	323.15	36.48	1.56205	https://doi.org/10.1016/j.molliq.2023.123731
493	DES6.3	[Ch] + GL (1:2) + 29.9% DMSO	0.233667	0.467333	0.299	318.15	45.34	1.65648	https://doi.org/10.1016/j.molliq.2023.123731
494	DES6.3	[Ch] + GL (1:2) + 50.2% DMSO	0.166	0.332	0.502	298.15	45.63	1.65925	https://doi.org/10.1016/j.molliq.2023.123731
495	DES6.3	[Ch] + GL (1:2) + 40.9% DMSO	0.197	0.394	0.409	308.15	48.1	1.68215	https://doi.org/10.1016/j.molliq.2023.123731
496	DES6.3	[Ch] + GL (1:2) + 20.4% DMSO	0.265333	0.530667	0.204	323.15	50.21	1.70079	https://doi.org/10.1016/j.molliq.2023.123731
497	DES6.3	[Ch] + GL (1:2) + 29.9% DMSO	0.233667	0.467333	0.299	313.15	57.13	1.75686	https://doi.org/10.1016/j.molliq.2023.123731
498	DES6.3	[Ch] + GL (1:2) + 50.2% DMSO	0.166	0.332	0.502	293.15	58.74	1.76893	https://doi.org/10.1016/j.molliq.2023.123731
499	DES6.3	[Ch] + GL (1:2) + 20.4% DMSO	0.265333	0.530667	0.204	318.15	63.13	1.80024	https://doi.org/10.1016/j.molliq.2023.123731
500	DES6.3	[Ch] + GL (1:2) + 29.9% DMSO	0.233667	0.467333	0.299	308.15	72.72	1.86165	https://doi.org/10.1016/j.molliq.2023.123731
501	DES6.3	[Ch] + GL (1:2) + 50.2% DMSO	0.166	0.332	0.502	288.15	78	1.89209	https://doi.org/10.1016/j.molliq.2023.123731
502	DES6.3	[Ch] + GL (1:2) + 9.6% DMSO	0.301333	0.602667	0.096	318.15	89.27	1.95071	https://doi.org/10.1016/j.molliq.2023.123731
503	DES6.3	[Ch] + GL (1:2) + 29.9% DMSO	0.233667	0.467333	0.299	303.15	94.84	1.97699	https://doi.org/10.1016/j.molliq.2023.123731
504	DES6.3	[Ch] + GL (1:2) + 20.4% DMSO	0.265333	0.530667	0.204	308.15	104.4	2.0187	https://doi.org/10.1016/j.molliq.2023.123731
505	DES6.3	[Ch] + GL (1:2) + 40.9% DMSO	0.197	0.394	0.409	293.15	105.1	2.0216	https://doi.org/10.1016/j.molliq.2023.123731
506	DES6.3	[Ch] + GL (1:2) + 9.6% DMSO	0.301333	0.602667	0.096	313.15	114.7	2.05956	https://doi.org/10.1016/j.molliq.2023.123731
507	DES6.3	[Ch] + GL (1:2) + 40.9% DMSO	0.197	0.394	0.409	298.15	126.3	2.1014	https://doi.org/10.1016/j.molliq.2023.123731
508	DES6.3	[Ch] + GL (1:2) + 9.6% DMSO	0.301333	0.602667	0.096	308.15	136.3	2.1345	https://doi.org/10.1016/j.molliq.2023.123731
509	DES6.3	[Ch] + GL (1:2) + 20.4% DMSO	0.265333	0.530667	0.204	303.15	137.7	2.13893	https://doi.org/10.1016/j.molliq.2023.123731
510	DES6.3	[Ch] + GL (1:2) + 40.9% DMSO	0.197	0.394	0.409	288.15	143	2.15534	https://doi.org/10.1016/j.molliq.2023.123731
511	DES6.3	[Ch] + GL (1:2) + 29.9% DMSO	0.233667	0.467333	0.299	293.15	171.5	2.23426	https://doi.org/10.1016/j.molliq.2023.123731
512	DES6.3	[Ch] + GL (1:2) + 29.9% DMSO	0.233667	0.467333	0.299	298.15	186	2.26951	https://doi.org/10.1016/j.molliq.2023.123731
513	DES6.3	[Ch] + GL (1:2) + 9.6% DMSO	0.301333	0.602667	0.096	303.15	190.6	2.28012	https://doi.org/10.1016/j.molliq.2023.123731
514	DES6.3	[Ch] + GL (1:2) + 29.9% DMSO	0.233667	0.467333	0.299	288.15	237.7	2.37603	https://doi.org/10.1016/j.molliq.2023.123731
515	DES6.3	[Ch] + GL (1:2) + 20.4% DMSO	0.265333	0.530667	0.204	293.15	247.2	2.39305	https://doi.org/10.1016/j.molliq.2023.123731
516	DES6.3	[Ch] + GL (1:2) + 20.4% DMSO	0.265333	0.530667	0.204	298.15	253.3	2.40364	https://doi.org/10.1016/j.molliq.2023.123731
517	DES6.3	[Ch] + GL (1:2) + 20.4% DMSO	0.265333	0.530667	0.204	288.15	324.6	2.51135	https://doi.org/10.1016/j.molliq.2023.123731
518	DES6.3	[Ch] + GL (1:2) + 9.6% DMSO	0.301333	0.602667	0.096	293.15	353.3	2.54814	https://doi.org/10.1016/j.molliq.2023.123731
519	DES6.3	[Ch] + GL (1:2) + 9.6% DMSO	0.301333	0.602667	0.096	298.15	364.1	2.56122	https://doi.org/10.1016/j.molliq.2023.123731
520	DES6.3	[Ch] + GL (1:2) + 9.6% DMSO	0.301333	0.602667	0.096	288.15	497.3	2.69662	https://doi.org/10.1016/j.molliq.2023.123731
521	DES6.4	[Ch] + GL (1:2) + 98% IPA	0.00666667	0.0133333	0.98	323.15	1.198	0.0784568	https://doi.org/10.1016/j.molliq.2023.123731
522	DES6.4	[Ch] + GL (1:2) + 98% IPA	0.00666667	0.0133333	0.98	318.15	1.365	0.135133	https://doi.org/10.1016/j.molliq.2023.123731
523	DES6.4	[Ch] + GL (1:2) + 96% IPA	0.0133333	0.0266667	0.96	323.15	1.38	0.139879	https://doi.org/10.1016/j.molliq.2023.123731
524	DES6.4	[Ch] + GL (1:2) + 94% IPA	0.02	0.04	0.94	323.15	1.596	0.203033	https://doi.org/10.1016/j.molliq.2023.123731
525	DES6.4	[Ch] + GL (1:2) + 98% IPA	0.00666667	0.0133333	0.98	313.15	1.6	0.20412	https://doi.org/10.1016/j.molliq.2023.123731
526	DES6.4	[Ch] + GL (1:2) + 96% IPA	0.0133333	0.0266667	0.96	318.15	1.631	0.212454	https://doi.org/10.1016/j.molliq.2023.123731
527	DES6.4	[Ch] + GL (1:2) + 92% IPA	0.0266667	0.0533333	0.92	323.15	1.781	0.250664	https://doi.org/10.1016/j.molliq.2023.123731
528	DES6.4	[Ch] + GL (1:2) + 94% IPA	0.02	0.04	0.94	318.15	1.819	0.259833	https://doi.org/10.1016/j.molliq.2023.123731
529	DES6.4	[Ch] + GL (1:2) + 98% IPA	0.00666667	0.0133333	0.98	308.15	1.834	0.263399	https://doi.org/10.1016/j.molliq.2023.123731
530	DES6.4	[Ch] + GL (1:2) + 96% IPA	0.0133333	0.0266667	0.96	313.15	1.864	0.270446	https://doi.org/10.1016/j.molliq.2023.123731
531	DES6.4	[Ch] + GL (1:2) + 90% IPA	0.0333333	0.0666667	0.9	323.15	1.97	0.294466	https://doi.org/10.1016/j.molliq.2023.123731
532	DES6.4	[Ch] + GL (1:2) + 92% IPA	0.0266667	0.0533333	0.92	318.15	2.04	0.30963	https://doi.org/10.1016/j.molliq.2023.123731
533	DES6.4	[Ch] + GL (1:2) + 94% IPA	0.02	0.04	0.94	313.15	2.087	0.319522	https://doi.org/10.1016/j.molliq.2023.123731
534	DES6.4	[Ch] + GL (1:2) + 96% IPA	0.0133333	0.0266667	0.96	308.15	2.142	0.330819	https://doi.org/10.1016/j.molliq.2023.123731
535	DES6.4	[Ch] + GL (1:2) + 90% IPA	0.0333333	0.0666667	0.9	318.15	2.258	0.353724	https://doi.org/10.1016/j.molliq.2023.123731
536	DES6.4	[Ch] + GL (1:2) + 92% IPA	0.0266667	0.0533333	0.92	313.15	2.35	0.371068	https://doi.org/10.1016/j.molliq.2023.123731
537	DES6.4	[Ch] + GL (1:2) + 94% IPA	0.02	0.04	0.94	308.15	2.407	0.381476	https://doi.org/10.1016/j.molliq.2023.123731
538	DES6.4	[Ch] + GL (1:2) + 98% IPA	0.00666667	0.0133333	0.98	298.15	2.457	0.390405	https://doi.org/10.1016/j.molliq.2023.123731
539	DES6.4	[Ch] + GL (1:2) + 96% IPA	0.0133333	0.0266667	0.96	303.15	2.476	0.393751	https://doi.org/10.1016/j.molliq.2023.123731
540	DES6.4	[Ch] + GL (1:2) + 90% IPA	0.0333333	0.0666667	0.9	313.15	2.604	0.415641	https://doi.org/10.1016/j.molliq.2023.123731
541	DES6.4	[Ch] + GL (1:2) + 92% IPA	0.0266667	0.0533333	0.92	308.15	2.722	0.434888	https://doi.org/10.1016/j.molliq.2023.123731
542	DES6.4	[Ch] + GL (1:2) + 94% IPA	0.02	0.04	0.94	303.15	2.795	0.446382	https://doi.org/10.1016/j.molliq.2023.123731
543	DES6.4	[Ch] + GL (1:2) + 98% IPA	0.00666667	0.0133333	0.98	293.15	2.87	0.457882	https://doi.org/10.1016/j.molliq.2023.123731
544	DES6.4	[Ch] + GL (1:2) + 96% IPA	0.0133333	0.0266667	0.96	298.15	2.88	0.459392	https://doi.org/10.1016/j.molliq.2023.123731
545	DES6.4	[Ch] + GL (1:2) + 90% IPA	0.0333333	0.0666667	0.9	308.15	3.023	0.480438	https://doi.org/10.1016/j.molliq.2023.123731
546	DES6.4	[Ch] + GL (1:2) + 92% IPA	0.0266667	0.0533333	0.92	303.15	3.171	0.501196	https://doi.org/10.1016/j.molliq.2023.123731
547	DES6.4	[Ch] + GL (1:2) + 94% IPA	0.02	0.04	0.94	298.15	3.264	0.51375	https://doi.org/10.1016/j.molliq.2023.123731
548	DES6.4	[Ch] + GL (1:2) + 96% IPA	0.0133333	0.0266667	0.96	293.15	3.37	0.52763	https://doi.org/10.1016/j.molliq.2023.123731
549	DES6.4	[Ch] + GL (1:2) + 98% IPA	0.00666667	0.0133333	0.98	288.15	3.374	0.528145	https://doi.org/10.1016/j.molliq.2023.123731
550	DES6.4	[Ch] + GL (1:2) + 80% IPA	0.0666667	0.133333	0.8	323.15	3.469	0.540204	https://doi.org/10.1016/j.molliq.2023.123731
551	DES6.4	[Ch] + GL (1:2) + 90% IPA	0.0333333	0.0666667	0.9	303.15	3.533	0.548144	https://doi.org/10.1016/j.molliq.2023.123731
552	DES6.4	[Ch] + GL (1:2) + 92% IPA	0.0266667	0.0533333	0.92	298.15	3.721	0.57066	https://doi.org/10.1016/j.molliq.2023.123731
553	DES6.4	[Ch] + GL (1:2) + 94% IPA	0.02	0.04	0.94	293.15	3.837	0.583992	https://doi.org/10.1016/j.molliq.2023.123731
554	DES6.4	[Ch] + GL (1:2) + 96% IPA	0.0133333	0.0266667	0.96	288.15	3.97	0.598791	https://doi.org/10.1016/j.molliq.2023.123731
555	DES6.4	[Ch] + GL (1:2) + 80% IPA	0.0666667	0.133333	0.8	318.15	4.029	0.605197	https://doi.org/10.1016/j.molliq.2023.123731
556	DES6.4	[Ch] + GL (1:2) + 92% IPA	0.0266667	0.0533333	0.92	293.15	4.393	0.642761	https://doi.org/10.1016/j.molliq.2023.123731
557	DES6.4	[Ch] + GL (1:2) + 94% IPA	0.02	0.04	0.94	288.15	4.545	0.657534	https://doi.org/10.1016/j.molliq.2023.123731
558	DES6.4	[Ch] + GL (1:2) + 80% IPA	0.0666667	0.133333	0.8	313.15	4.706	0.672652	https://doi.org/10.1016/j.molliq.2023.123731
559	DES6.4	[Ch] + GL (1:2) + 90% IPA	0.0333333	0.0666667	0.9	293.15	4.934	0.693199	https://doi.org/10.1016/j.molliq.2023.123731
560	DES6.4	[Ch] + GL (1:2) + 92% IPA	0.0266667	0.0533333	0.92	288.15	5.227	0.718253	https://doi.org/10.1016/j.molliq.2023.123731
561	DES6.4	[Ch] + GL (1:2) + 80% IPA	0.0666667	0.133333	0.8	308.15	5.543	0.743745	https://doi.org/10.1016/j.molliq.2023.123731
562	DES6.4	[Ch] + GL (1:2) + 70% IPA	0.1	0.2	0.7	323.15	5.852	0.767304	https://doi.org/10.1016/j.molliq.2023.123731
563	DES6.4	[Ch] + GL (1:2) + 80% IPA	0.0666667	0.133333	0.8	303.15	6.587	0.818688	https://doi.org/10.1016/j.molliq.2023.123731
564	DES6.4	[Ch] + GL (1:2) + 70% IPA	0.1	0.2	0.7	318.15	6.876	0.837336	https://doi.org/10.1016/j.molliq.2023.123731
565	DES6.4	[Ch] + GL (1:2) + 80% IPA	0.0666667	0.133333	0.8	298.15	7.932	0.899383	https://doi.org/10.1016/j.molliq.2023.123731
566	DES6.4	[Ch] + GL (1:2) + 60.3% IPA	0.132333	0.264667	0.603	323.15	9.534	0.979275	https://doi.org/10.1016/j.molliq.2023.123731
567	DES6.4	[Ch] + GL (1:2) + 80% IPA	0.0666667	0.133333	0.8	293.15	9.622	0.983265	https://doi.org/10.1016/j.molliq.2023.123731
568	DES6.4	[Ch] + GL (1:2) + 70% IPA	0.1	0.2	0.7	308.15	9.965	0.998477	https://doi.org/10.1016/j.molliq.2023.123731
569	DES6.4	[Ch] + GL (1:2) + 60.3% IPA	0.132333	0.264667	0.603	318.15	11.33	1.05423	https://doi.org/10.1016/j.molliq.2023.123731
570	DES6.4	[Ch] + GL (1:2) + 80% IPA	0.0666667	0.133333	0.8	288.15	11.72	1.06893	https://doi.org/10.1016/j.molliq.2023.123731
571	DES6.4	[Ch] + GL (1:2) + 70% IPA	0.1	0.2	0.7	303.15	12.01	1.07954	https://doi.org/10.1016/j.molliq.2023.123731
572	DES6.4	[Ch] + GL (1:2) + 60.3% IPA	0.132333	0.264667	0.603	313.15	13.51	1.13066	https://doi.org/10.1016/j.molliq.2023.123731
573	DES6.4	[Ch] + GL (1:2) + 49.9% IPA	0.167	0.334	0.499	323.15	14.7	1.16732	https://doi.org/10.1016/j.molliq.2023.123731
574	DES6.4	[Ch] + GL (1:2) + 60.3% IPA	0.132333	0.264667	0.603	308.15	16.15	1.20817	https://doi.org/10.1016/j.molliq.2023.123731
575	DES6.4	[Ch] + GL (1:2) + 49.9% IPA	0.167	0.334	0.499	318.15	17.39	1.2403	https://doi.org/10.1016/j.molliq.2023.123731
576	DES6.4	[Ch] + GL (1:2) + 70% IPA	0.1	0.2	0.7	293.15	17.7	1.24797	https://doi.org/10.1016/j.molliq.2023.123731
577	DES6.4	[Ch] + GL (1:2) + 60.3% IPA	0.132333	0.264667	0.603	303.15	19.79	1.29645	https://doi.org/10.1016/j.molliq.2023.123731
578	DES6.4	[Ch] + GL (1:2) + 40.1% IPA	0.199667	0.399333	0.401	323.15	21.12	1.32469	https://doi.org/10.1016/j.molliq.2023.123731
579	DES6.4	[Ch] + GL (1:2) + 49.9% IPA	0.167	0.334	0.499	313.15	21.28	1.32797	https://doi.org/10.1016/j.molliq.2023.123731
580	DES6.4	[Ch] + GL (1:2) + 70% IPA	0.1	0.2	0.7	288.15	22.42	1.35064	https://doi.org/10.1016/j.molliq.2023.123731
581	DES6.4	[Ch] + GL (1:2) + 60.3% IPA	0.132333	0.264667	0.603	298.15	24.73	1.39322	https://doi.org/10.1016/j.molliq.2023.123731
582	DES6.4	[Ch] + GL (1:2) + 40.1% IPA	0.199667	0.399333	0.401	318.15	25.77	1.41111	https://doi.org/10.1016/j.molliq.2023.123731
583	DES6.4	[Ch] + GL (1:2) + 49.9% IPA	0.167	0.334	0.499	308.15	26.33	1.42045	https://doi.org/10.1016/j.molliq.2023.123731
584	DES6.4	[Ch] + GL (1:2) + 30.2% IPA	0.232667	0.465333	0.302	323.15	30.65	1.48643	https://doi.org/10.1016/j.molliq.2023.123731
585	DES6.4	[Ch] + GL (1:2) + 60.3% IPA	0.132333	0.264667	0.603	293.15	31.46	1.49776	https://doi.org/10.1016/j.molliq.2023.123731
586	DES6.4	[Ch] + GL (1:2) + 49.9% IPA	0.167	0.334	0.499	303.15	33.05	1.51917	https://doi.org/10.1016/j.molliq.2023.123731
587	DES6.4	[Ch] + GL (1:2) + 30.2% IPA	0.232667	0.465333	0.302	318.15	37.83	1.57784	https://doi.org/10.1016/j.molliq.2023.123731
588	DES6.4	[Ch] + GL (1:2) + 40.1% IPA	0.199667	0.399333	0.401	308.15	39.96	1.60163	https://doi.org/10.1016/j.molliq.2023.123731
589	DES6.4	[Ch] + GL (1:2) + 60.3% IPA	0.132333	0.264667	0.603	288.15	40.84	1.61109	https://doi.org/10.1016/j.molliq.2023.123731
590	DES6.4	[Ch] + GL (1:2) + 49.9% IPA	0.167	0.334	0.499	298.15	42.13	1.62459	https://doi.org/10.1016/j.molliq.2023.123731
591	DES6.4	[Ch] + GL (1:2) + 20.1% IPA	0.266333	0.532667	0.201	323.15	43.01	1.63357	https://doi.org/10.1016/j.molliq.2023.123731
592	DES6.4	[Ch] + GL (1:2) + 30.2% IPA	0.232667	0.465333	0.302	313.15	47.39	1.67569	https://doi.org/10.1016/j.molliq.2023.123731
593	DES6.4	[Ch] + GL (1:2) + 40.1% IPA	0.199667	0.399333	0.401	303.15	50.88	1.70655	https://doi.org/10.1016/j.molliq.2023.123731
594	DES6.4	[Ch] + GL (1:2) + 20.1% IPA	0.266333	0.532667	0.201	318.15	53.71	1.73006	https://doi.org/10.1016/j.molliq.2023.123731
595	DES6.4	[Ch] + GL (1:2) + 49.9% IPA	0.167	0.334	0.499	293.15	54.82	1.73894	https://doi.org/10.1016/j.molliq.2023.123731
596	DES6.4	[Ch] + GL (1:2) + 10.1% IPA	0.299667	0.599333	0.101	323.15	59.98	1.77801	https://doi.org/10.1016/j.molliq.2023.123731
597	DES6.4	[Ch] + GL (1:2) + 30.2% IPA	0.232667	0.465333	0.302	308.15	60.02	1.7783	https://doi.org/10.1016/j.molliq.2023.123731
598	DES6.4	[Ch] + GL (1:2) + 20.1% IPA	0.266333	0.532667	0.201	313.15	65.54	1.81651	https://doi.org/10.1016/j.molliq.2023.123731
599	DES6.4	[Ch] + GL (1:2) + 49.9% IPA	0.167	0.334	0.499	288.15	72.52	1.86046	https://doi.org/10.1016/j.molliq.2023.123731
600	DES6.4	[Ch] + GL (1:2) + 10.1% IPA	0.299667	0.599333	0.101	318.15	75.79	1.87961	https://doi.org/10.1016/j.molliq.2023.123731
601	DES6.4	[Ch] + GL (1:2) + 30.2% IPA	0.232667	0.465333	0.302	303.15	77.61	1.88992	https://doi.org/10.1016/j.molliq.2023.123731
602	DES6.4	[Ch] + GL (1:2) + 20.1% IPA	0.266333	0.532667	0.201	308.15	83.52	1.92179	https://doi.org/10.1016/j.molliq.2023.123731
603	DES6.4	[Ch] + GL (1:2) + 40.1% IPA	0.199667	0.399333	0.401	293.15	86.89	1.93897	https://doi.org/10.1016/j.molliq.2023.123731
604	DES6.4	[Ch] + GL (1:2) + 10.1% IPA	0.299667	0.599333	0.101	313.15	97.24	1.98784	https://doi.org/10.1016/j.molliq.2023.123731
605	DES6.4	[Ch] + GL (1:2) + 30.2% IPA	0.232667	0.465333	0.302	298.15	102.3	2.00988	https://doi.org/10.1016/j.molliq.2023.123731
606	DES6.4	[Ch] + GL (1:2) + 20.1% IPA	0.266333	0.532667	0.201	303.15	113.5	2.055	https://doi.org/10.1016/j.molliq.2023.123731
607	DES6.4	[Ch] + GL (1:2) + 40.1% IPA	0.199667	0.399333	0.401	288.15	117.2	2.06893	https://doi.org/10.1016/j.molliq.2023.123731
608	DES6.4	[Ch] + GL (1:2) + 10.1% IPA	0.299667	0.599333	0.101	308.15	127.1	2.10415	https://doi.org/10.1016/j.molliq.2023.123731
609	DES6.4	[Ch] + GL (1:2) + 20.1% IPA	0.266333	0.532667	0.201	298.15	150	2.17609	https://doi.org/10.1016/j.molliq.2023.123731
610	DES6.4	[Ch] + GL (1:2) + 10.1% IPA	0.299667	0.599333	0.101	303.15	168.9	2.22763	https://doi.org/10.1016/j.molliq.2023.123731
611	DES6.4	[Ch] + GL (1:2) + 30.2% IPA	0.232667	0.465333	0.302	288.15	189.2	2.27692	https://doi.org/10.1016/j.molliq.2023.123731
612	DES6.4	[Ch] + GL (1:2) + 10.1% IPA	0.299667	0.599333	0.101	298.15	230.1	2.36192	https://doi.org/10.1016/j.molliq.2023.123731
613	DES6.4	[Ch] + GL (1:2) + 20.1% IPA	0.266333	0.532667	0.201	288.15	292	2.46538	https://doi.org/10.1016/j.molliq.2023.123731
614	DES6.4	[Ch] + GL (1:2) + 10.1% IPA	0.299667	0.599333	0.101	293.15	304.9	2.48416	https://doi.org/10.1016/j.molliq.2023.123731
615	DES6.4	[Ch] + GL (1:2) + 10.1% IPA	0.299667	0.599333	0.101	288.15	418.5	2.6217	https://doi.org/10.1016/j.molliq.2023.123731
616	DES7	[Ch]Cl + GL (1:3) + 39.07% H20	0.152335	0.457005	0.39066	343.15	10.975	1.0404	https://doi.org/10.1016/j.jece.2023.110255
617	DES7	[Ch]Cl + GL (1:3) + 39.07% H20	0.152335	0.457005	0.39066	338.15	12.385	1.0929	https://doi.org/10.1016/j.jece.2023.110255
618	DES7	[Ch]Cl + GL (1:3) + 39.07% H20	0.152335	0.457005	0.39066	333.15	14.45	1.15987	https://doi.org/10.1016/j.jece.2023.110255
619	DES7	[Ch]Cl + GL (1:3) + 39.07% H20	0.152335	0.457005	0.39066	328.15	18.76	1.27323	https://doi.org/10.1016/j.jece.2023.110255
620	DES7	[Ch]Cl + GL (1:3) + 39.07% H20	0.152335	0.457005	0.39066	323.15	21.15	1.32531	https://doi.org/10.1016/j.jece.2023.110255
621	DES7	[Ch]Cl + GL (1:3) + 39.07% H20	0.152335	0.457005	0.39066	318.15	26.48	1.42292	https://doi.org/10.1016/j.jece.2023.110255
622	DES7	[Ch]Cl + GL (1:3) + 39.07% H20	0.152335	0.457005	0.39066	308.15	41.885	1.62206	https://doi.org/10.1016/j.jece.2023.110255
623	DES7	[Ch]Cl + GL (1:3) + 39.07% H20	0.152335	0.457005	0.39066	303.15	52.91	1.72354	https://doi.org/10.1016/j.jece.2023.110255
624	DES7	[Ch]Cl + GL (1:3) + 39.07% H20	0.152335	0.457005	0.39066	298.15	62.045	1.79271	https://doi.org/10.1016/j.jece.2023.110255
625	DES8	[Ch]Cl + GL (1:4)	0.2	0.8	0	323.15	87.96	1.94429	https://doi.org/10.1021/acs.jced.5b00717
626	DES8	[Ch]Cl + GL (1:4)	0.2	0.8	0	313.15	151.7	2.18099	https://doi.org/10.1021/acs.jced.5b00717
627	DES8	[Ch]Cl + GL (1:4)	0.2	0.8	0	308.15	205.1	2.31197	https://doi.org/10.1021/acs.jced.5b00717
628	DES8	[Ch]Cl + GL (1:4)	0.2	0.8	0	303.15	283.4	2.4524	https://doi.org/10.1021/acs.jced.5b00717
629	DES8	[Ch]Cl + GL (1:4)	0.2	0.8	0	298.15	400.3	2.60239	https://doi.org/10.1021/acs.jced.5b00717
630	DES8	[Ch]Cl + GL (1:4)	0.2	0.8	0	293.15	578.2	2.76208	https://doi.org/10.1021/acs.jced.5b00717
631	DES9	[Ch]Cl + EG (1:2)	0.333333	0.666667	0	323.15	17.41	1.2408	https://dx.doi.org/10.1021/acs.jced.9b01113
632	DES9	[Ch]Cl + EG (1:2)	0.333333	0.666667	0	318.15	20.47	1.31112	https://dx.doi.org/10.1021/acs.jced.9b01113
633	DES9	[Ch]Cl + EG (1:2)	0.333333	0.666667	0	313.15	24.22	1.38417	https://dx.doi.org/10.1021/acs.jced.9b01113
634	DES9	[Ch]Cl + EG (1:2)	0.333333	0.666667	0	308.15	29.02	1.4627	https://dx.doi.org/10.1021/acs.jced.9b01113
635	DES9	[Ch]Cl + EG (1:2)	0.333333	0.666667	0	303.15	35.06	1.54481	https://dx.doi.org/10.1021/acs.jced.9b01113
636	DES9	[Ch]Cl + EG (1:2)	0.333333	0.666667	0	298.15	43.03	1.63377	https://dx.doi.org/10.1021/acs.jced.9b01113
637	DES9	[Ch]Cl + EG (1:2)	0.333333	0.666667	0	288.15	67.04	1.82633	https://dx.doi.org/10.1021/acs.jced.9b01113
638	DES9	[Ch]Cl + EG (1:2)	0.333333	0.666667	0	283.15	87.449	1.94175	https://doi.org/10.3390/molecules26185513
639	DES9.1	[Ch]Cl + EG (1:2) + 99% H20	0.00333333	0.00666667	0.99	323.15	0.6	-0.221849	https://dx.doi.org/10.1021/acs.jced.9b01113
640	DES9.1	[Ch]Cl + EG (1:2) + 98% H20	0.00666667	0.0133333	0.98	323.15	0.65	-0.187087	https://dx.doi.org/10.1021/acs.jced.9b01113
641	DES9.1	[Ch]Cl + EG (1:2) + 99% H20	0.00333333	0.00666667	0.99	318.15	0.66	-0.180456	https://dx.doi.org/10.1021/acs.jced.9b01113
642	DES9.1	[Ch]Cl + EG (1:2) + 97% H20	0.01	0.02	0.97	323.15	0.71	-0.148742	https://dx.doi.org/10.1021/acs.jced.9b01113
643	DES9.1	[Ch]Cl + EG (1:2) + 99% H20	0.00333333	0.00666667	0.99	313.15	0.71	-0.148742	https://dx.doi.org/10.1021/acs.jced.9b01113
644	DES9.1	[Ch]Cl + EG (1:2) + 96% H20	0.0133333	0.0266667	0.96	323.15	0.75	-0.124939	https://dx.doi.org/10.1021/acs.jced.9b01113
645	DES9.1	[Ch]Cl + EG (1:2) + 97% H20	0.01	0.02	0.97	318.15	0.76	-0.119186	https://dx.doi.org/10.1021/acs.jced.9b01113
646	DES9.1	[Ch]Cl + EG (1:2) + 98% H20	0.00666667	0.0133333	0.98	313.15	0.76	-0.119186	https://dx.doi.org/10.1021/acs.jced.9b01113
647	DES9.1	[Ch]Cl + EG (1:2) + 99% H20	0.00333333	0.00666667	0.99	308.15	0.79	-0.102373	https://dx.doi.org/10.1021/acs.jced.9b01113
648	DES9.1	[Ch]Cl + EG (1:2) + 95% H20	0.0166667	0.0333333	0.95	323.15	0.8	-0.09691	https://dx.doi.org/10.1021/acs.jced.9b01113
649	DES9.1	[Ch]Cl + EG (1:2) + 96% H20	0.0133333	0.0266667	0.96	318.15	0.81	-0.091515	https://dx.doi.org/10.1021/acs.jced.9b01113
650	DES9.1	[Ch]Cl + EG (1:2) + 98% H20	0.00666667	0.0133333	0.98	308.15	0.84	-0.0757207	https://dx.doi.org/10.1021/acs.jced.9b01113
651	DES9.1	[Ch]Cl + EG (1:2) + 94% H20	0.02	0.04	0.94	323.15	0.86	-0.0655015	https://dx.doi.org/10.1021/acs.jced.9b01113
652	DES9.1	[Ch]Cl + EG (1:2) + 99% H20	0.00333333	0.00666667	0.99	303.15	0.87	-0.0604807	https://dx.doi.org/10.1021/acs.jced.9b01113
653	DES9.1	[Ch]Cl + EG (1:2) + 95% H20	0.0166667	0.0333333	0.95	318.15	0.88	-0.0555173	https://dx.doi.org/10.1021/acs.jced.9b01113
654	DES9.1	[Ch]Cl + EG (1:2) + 96% H20	0.0133333	0.0266667	0.96	313.15	0.9	-0.0457575	https://dx.doi.org/10.1021/acs.jced.9b01113
655	DES9.1	[Ch]Cl + EG (1:2) + 93% H20	0.0233333	0.0466667	0.93	323.15	0.92	-0.0362122	https://dx.doi.org/10.1021/acs.jced.9b01113
656	DES9.1	[Ch]Cl + EG (1:2) + 97% H20	0.01	0.02	0.97	308.15	0.92	-0.0362122	https://dx.doi.org/10.1021/acs.jced.9b01113
657	DES9.1	[Ch]Cl + EG (1:2) + 98% H20	0.00666667	0.0133333	0.98	303.15	0.93	-0.0315171	https://dx.doi.org/10.1021/acs.jced.9b01113
658	DES9.1	[Ch]Cl + EG (1:2) + 94% H20	0.02	0.04	0.94	318.15	0.94	-0.0268721	https://dx.doi.org/10.1021/acs.jced.9b01113
659	DES9.1	[Ch]Cl + EG (1:2) + 95% H20	0.0166667	0.0333333	0.95	313.15	0.97	-0.0132283	https://dx.doi.org/10.1021/acs.jced.9b01113
660	DES9.1	[Ch]Cl + EG (1:2) + 99% H20	0.00333333	0.00666667	0.99	298.15	0.97	-0.0132283	https://dx.doi.org/10.1021/acs.jced.9b01113
661	DES9.1	[Ch]Cl + EG (1:2) + 91.99% H20	0.0267	0.0534	0.9199	323.15	0.98	-0.00877392	https://dx.doi.org/10.1021/acs.jced.9b01113
662	DES9.1	[Ch]Cl + EG (1:2) + 96% H20	0.0133333	0.0266667	0.96	308.15	0.99	-0.00436481	https://dx.doi.org/10.1021/acs.jced.9b01113
663	DES9.1	[Ch]Cl + EG (1:2) + 97% H20	0.01	0.02	0.97	303.15	1.02	0.00860017	https://dx.doi.org/10.1021/acs.jced.9b01113
664	DES9.1	[Ch]Cl + EG (1:2) + 94% H20	0.02	0.04	0.94	313.15	1.04	0.0170333	https://dx.doi.org/10.1021/acs.jced.9b01113
665	DES9.1	[Ch]Cl + EG (1:2) + 98% H20	0.00666667	0.0133333	0.98	298.15	1.04	0.0170333	https://dx.doi.org/10.1021/acs.jced.9b01113
666	DES9.1	[Ch]Cl + EG (1:2) + 90.99% H20	0.0300333	0.0600667	0.9099	323.15	1.05	0.0211893	https://dx.doi.org/10.1021/acs.jced.9b01113
667	DES9.1	[Ch]Cl + EG (1:2) + 95% H20	0.0166667	0.0333333	0.95	308.15	1.07	0.0293838	https://dx.doi.org/10.1021/acs.jced.9b01113
668	DES9.1	[Ch]Cl + EG (1:2) + 91.99% H20	0.0267	0.0534	0.9199	318.15	1.08	0.0334238	https://dx.doi.org/10.1021/acs.jced.9b01113
669	DES9.1	[Ch]Cl + EG (1:2) + 99% H20	0.00333333	0.00666667	0.99	293.15	1.09	0.0374265	https://dx.doi.org/10.1021/acs.jced.9b01113
670	DES9.1	[Ch]Cl + EG (1:2) + 96% H20	0.0133333	0.0266667	0.96	303.15	1.1	0.0413927	https://dx.doi.org/10.1021/acs.jced.9b01113
671	DES9.1	[Ch]Cl + EG (1:2) + 93% H20	0.0233333	0.0466667	0.93	313.15	1.11	0.045323	https://dx.doi.org/10.1021/acs.jced.9b01113
672	DES9.1	[Ch]Cl + EG (1:2) + 90% H20	0.0333333	0.0666667	0.9	323.15	1.12	0.049218	https://dx.doi.org/10.1021/acs.jced.9b01113
673	DES9.1	[Ch]Cl + EG (1:2) + 97% H20	0.01	0.02	0.97	298.15	1.14	0.0569049	https://dx.doi.org/10.1021/acs.jced.9b01113
674	DES9.1	[Ch]Cl + EG (1:2) + 94% H20	0.02	0.04	0.94	308.15	1.15	0.0606978	https://dx.doi.org/10.1021/acs.jced.9b01113
675	DES9.1	[Ch]Cl + EG (1:2) + 98% H20	0.00666667	0.0133333	0.98	293.15	1.17	0.0681859	https://dx.doi.org/10.1021/acs.jced.9b01113
676	DES9.1	[Ch]Cl + EG (1:2) + 91.99% H20	0.0267	0.0534	0.9199	313.15	1.19	0.075547	https://dx.doi.org/10.1021/acs.jced.9b01113
677	DES9.1	[Ch]Cl + EG (1:2) + 95% H20	0.0166667	0.0333333	0.95	303.15	1.19	0.075547	https://dx.doi.org/10.1021/acs.jced.9b01113
678	DES9.1	[Ch]Cl + EG (1:2) + 93% H20	0.0233333	0.0466667	0.93	308.15	1.23	0.0899051	https://dx.doi.org/10.1021/acs.jced.9b01113
679	DES9.1	[Ch]Cl + EG (1:2) + 96% H20	0.0133333	0.0266667	0.96	298.15	1.23	0.0899051	https://dx.doi.org/10.1021/acs.jced.9b01113
680	DES9.1	[Ch]Cl + EG (1:2) + 90% H20	0.0333333	0.0666667	0.9	318.15	1.24	0.0934217	https://dx.doi.org/10.1021/acs.jced.9b01113
681	DES9.1	[Ch]Cl + EG (1:2) + 90.99% H20	0.0300333	0.0600667	0.9099	313.15	1.27	0.103804	https://dx.doi.org/10.1021/acs.jced.9b01113
682	DES9.1	[Ch]Cl + EG (1:2) + 94% H20	0.02	0.04	0.94	303.15	1.28	0.10721	https://dx.doi.org/10.1021/acs.jced.9b01113
683	DES9.1	[Ch]Cl + EG (1:2) + 97% H20	0.01	0.02	0.97	293.15	1.28	0.10721	https://dx.doi.org/10.1021/acs.jced.9b01113
684	DES9.1	[Ch]Cl + EG (1:2) + 91.99% H20	0.0267	0.0534	0.9199	308.15	1.32	0.120574	https://dx.doi.org/10.1021/acs.jced.9b01113
685	DES9.1	[Ch]Cl + EG (1:2) + 95% H20	0.0166667	0.0333333	0.95	298.15	1.33	0.123852	https://dx.doi.org/10.1021/acs.jced.9b01113
686	DES9.1	[Ch]Cl + EG (1:2) + 98% H20	0.00666667	0.0133333	0.98	288.15	1.33	0.123852	https://dx.doi.org/10.1021/acs.jced.9b01113
687	DES9.1	[Ch]Cl + EG (1:2) + 90% H20	0.0333333	0.0666667	0.9	313.15	1.36	0.133539	https://dx.doi.org/10.1021/acs.jced.9b01113
688	DES9.1	[Ch]Cl + EG (1:2) + 93% H20	0.0233333	0.0466667	0.93	303.15	1.37	0.136721	https://dx.doi.org/10.1021/acs.jced.9b01113
689	DES9.1	[Ch]Cl + EG (1:2) + 96% H20	0.0133333	0.0266667	0.96	293.15	1.39	0.143015	https://dx.doi.org/10.1021/acs.jced.9b01113
690	DES9.1	[Ch]Cl + EG (1:2) + 90.99% H20	0.0300333	0.0600667	0.9099	308.15	1.41	0.149219	https://dx.doi.org/10.1021/acs.jced.9b01113
691	DES9.1	[Ch]Cl + EG (1:2) + 94% H20	0.02	0.04	0.94	298.15	1.42	0.152288	https://dx.doi.org/10.1021/acs.jced.9b01113
692	DES9.1	[Ch]Cl + EG (1:2) + 97% H20	0.01	0.02	0.97	288.15	1.45	0.161368	https://dx.doi.org/10.1021/acs.jced.9b01113
693	DES9.1	[Ch]Cl + EG (1:2) + 91.99% H20	0.0267	0.0534	0.9199	303.15	1.46	0.164353	https://dx.doi.org/10.1021/acs.jced.9b01113
694	DES9.1	[Ch]Cl + EG (1:2) + 95% H20	0.0166667	0.0333333	0.95	293.15	1.48	0.170262	https://dx.doi.org/10.1021/acs.jced.9b01113
695	DES9.1	[Ch]Cl + EG (1:2) + 90% H20	0.0333333	0.0666667	0.9	308.15	1.49	0.173186	https://dx.doi.org/10.1021/acs.jced.9b01113
696	DES9.1	[Ch]Cl + EG (1:2) + 90.99% H20	0.0300333	0.0600667	0.9099	303.15	1.56	0.193125	https://dx.doi.org/10.1021/acs.jced.9b01113
697	DES9.1	[Ch]Cl + EG (1:2) + 94% H20	0.02	0.04	0.94	293.15	1.6	0.20412	https://dx.doi.org/10.1021/acs.jced.9b01113
698	DES9.1	[Ch]Cl + EG (1:2) + 91.99% H20	0.0267	0.0534	0.9199	298.15	1.64	0.214844	https://dx.doi.org/10.1021/acs.jced.9b01113
699	DES9.1	[Ch]Cl + EG (1:2) + 95% H20	0.0166667	0.0333333	0.95	288.15	1.69	0.227887	https://dx.doi.org/10.1021/acs.jced.9b01113
700	DES9.1	[Ch]Cl + EG (1:2) + 93% H20	0.0233333	0.0466667	0.93	293.15	1.72	0.235528	https://dx.doi.org/10.1021/acs.jced.9b01113
701	DES9.1	[Ch]Cl + EG (1:2) + 90.99% H20	0.0300333	0.0600667	0.9099	298.15	1.76	0.245513	https://dx.doi.org/10.1021/acs.jced.9b01113
702	DES9.1	[Ch]Cl + EG (1:2) + 94% H20	0.02	0.04	0.94	288.15	1.83	0.262451	https://dx.doi.org/10.1021/acs.jced.9b01113
703	DES9.1	[Ch]Cl + EG (1:2) + 91.99% H20	0.0267	0.0534	0.9199	293.15	1.86	0.269513	https://dx.doi.org/10.1021/acs.jced.9b01113
704	DES9.1	[Ch]Cl + EG (1:2) + 90% H20	0.0333333	0.0666667	0.9	298.15	1.88	0.274158	https://dx.doi.org/10.1021/acs.jced.9b01113
705	DES9.1	[Ch]Cl + EG (1:2) + 79.99% H20	0.0667	0.1334	0.7999	323.15	1.95	0.290035	https://dx.doi.org/10.1021/acs.jced.9b01113
706	DES9.1	[Ch]Cl + EG (1:2) + 93% H20	0.0233333	0.0466667	0.93	288.15	1.97	0.294466	https://dx.doi.org/10.1021/acs.jced.9b01113
707	DES9.1	[Ch]Cl + EG (1:2) + 90.99% H20	0.0300333	0.0600667	0.9099	293.15	1.99	0.298853	https://dx.doi.org/10.1021/acs.jced.9b01113
708	DES9.1	[Ch]Cl + EG (1:2) + 91.99% H20	0.0267	0.0534	0.9199	288.15	2.13	0.32838	https://dx.doi.org/10.1021/acs.jced.9b01113
709	DES9.1	[Ch]Cl + EG (1:2) + 90% H20	0.0333333	0.0666667	0.9	293.15	2.14	0.330414	https://dx.doi.org/10.1021/acs.jced.9b01113
710	DES9.1	[Ch]Cl + EG (1:2) + 79.99% H20	0.0667	0.1334	0.7999	318.15	2.17	0.33646	https://dx.doi.org/10.1021/acs.jced.9b01113
711	DES9.1	[Ch]Cl + EG (1:2) + 79.99% H20	0.0667	0.1334	0.7999	313.15	2.42	0.383815	https://dx.doi.org/10.1021/acs.jced.9b01113
712	DES9.1	[Ch]Cl + EG (1:2) + 90% H20	0.0333333	0.0666667	0.9	288.15	2.46	0.390935	https://dx.doi.org/10.1021/acs.jced.9b01113
713	DES9.1	[Ch]Cl + EG (1:2) + 79.99% H20	0.0667	0.1334	0.7999	308.15	2.73	0.436163	https://dx.doi.org/10.1021/acs.jced.9b01113
714	DES9.1	[Ch]Cl + EG (1:2) + 79.99% H20	0.0667	0.1334	0.7999	303.15	3.1	0.491362	https://dx.doi.org/10.1021/acs.jced.9b01113
715	DES9.1	[Ch]Cl + EG (1:2) + 79.99% H20	0.0667	0.1334	0.7999	298.15	3.54	0.549003	https://dx.doi.org/10.1021/acs.jced.9b01113
716	DES9.1	[Ch]Cl + EG (1:2) + 70.03% H20	0.0999	0.1998	0.7003	313.15	3.95	0.596597	https://dx.doi.org/10.1021/acs.jced.9b01113
717	DES9.1	[Ch]Cl + EG (1:2) + 79.99% H20	0.0667	0.1334	0.7999	293.15	4.09	0.611723	https://dx.doi.org/10.1021/acs.jced.9b01113
718	DES9.1	[Ch]Cl + EG (1:2) + 70.03% H20	0.0999	0.1998	0.7003	308.15	4.5	0.653213	https://dx.doi.org/10.1021/acs.jced.9b01113
719	DES9.1	[Ch]Cl + EG (1:2) + 60% H20	0.133333	0.266667	0.6	323.15	4.61	0.663701	https://dx.doi.org/10.1021/acs.jced.9b01113
720	DES9.1	[Ch]Cl + EG (1:2) + 79.99% H20	0.0667	0.1334	0.7999	288.15	4.76	0.677607	https://dx.doi.org/10.1021/acs.jced.9b01113
721	DES9.1	[Ch]Cl + EG (1:2) + 70.03% H20	0.0999	0.1998	0.7003	303.15	5.17	0.713491	https://dx.doi.org/10.1021/acs.jced.9b01113
722	DES9.1	[Ch]Cl + EG (1:2) + 60% H20	0.133333	0.266667	0.6	318.15	5.23	0.718502	https://dx.doi.org/10.1021/acs.jced.9b01113
723	DES9.1	[Ch]Cl + EG (1:2) + 60% H20	0.133333	0.266667	0.6	313.15	5.98	0.776701	https://dx.doi.org/10.1021/acs.jced.9b01113
724	DES9.1	[Ch]Cl + EG (1:2) + 70.03% H20	0.0999	0.1998	0.7003	298.15	6.01	0.778874	https://dx.doi.org/10.1021/acs.jced.9b01113
725	DES9.1	[Ch]Cl + EG (1:2) + 70.03% H20	0.0999	0.1998	0.7003	293.15	7.03	0.846955	https://dx.doi.org/10.1021/acs.jced.9b01113
726	DES9.1	[Ch]Cl + EG (1:2) + 50.07% H20	0.166433	0.332867	0.5007	318.15	7.09	0.850646	https://dx.doi.org/10.1021/acs.jced.9b01113
727	DES9.1	[Ch]Cl + EG (1:2) + 39.97% H20	0.2001	0.4002	0.3997	323.15	7.9	0.897627	https://dx.doi.org/10.1021/acs.jced.9b01113
728	DES9.1	[Ch]Cl + EG (1:2) + 60% H20	0.133333	0.266667	0.6	303.15	8.02	0.904174	https://dx.doi.org/10.1021/acs.jced.9b01113
729	DES9.1	[Ch]Cl + EG (1:2) + 70.03% H20	0.0999	0.1998	0.7003	288.15	8.31	0.919601	https://dx.doi.org/10.1021/acs.jced.9b01113
730	DES9.1	[Ch]Cl + EG (1:2) + 39.97% H20	0.2001	0.4002	0.3997	318.15	9.01	0.954725	https://dx.doi.org/10.1021/acs.jced.9b01113
731	DES9.1	[Ch]Cl + EG (1:2) + 60% H20	0.133333	0.266667	0.6	298.15	9.42	0.974051	https://dx.doi.org/10.1021/acs.jced.9b01113
732	DES9.1	[Ch]Cl + EG (1:2) + 50.07% H20	0.166433	0.332867	0.5007	308.15	9.57	0.980912	https://dx.doi.org/10.1021/acs.jced.9b01113
733	DES9.1	[Ch]Cl + EG (1:2) + 30.01% H20	0.2333	0.4666	0.3001	323.15	9.98	0.999131	https://dx.doi.org/10.1021/acs.jced.9b01113
734	DES9.1	[Ch]Cl + EG (1:2) + 39.97% H20	0.2001	0.4002	0.3997	313.15	10.43	1.01828	https://dx.doi.org/10.1021/acs.jced.9b01113
735	DES9.1	[Ch]Cl + EG (1:2) + 50.07% H20	0.166433	0.332867	0.5007	303.15	11.06	1.04376	https://dx.doi.org/10.1021/acs.jced.9b01113
736	DES9.1	[Ch]Cl + EG (1:2) + 60% H20	0.133333	0.266667	0.6	293.15	11.19	1.04883	https://dx.doi.org/10.1021/acs.jced.9b01113
737	DES9.1	[Ch]Cl + EG (1:2) + 30.01% H20	0.2333	0.4666	0.3001	318.15	11.38	1.05614	https://dx.doi.org/10.1021/acs.jced.9b01113
738	DES9.1	[Ch]Cl + EG (1:2) + 39.97% H20	0.2001	0.4002	0.3997	308.15	12.25	1.08814	https://dx.doi.org/10.1021/acs.jced.9b01113
739	DES9.1	[Ch]Cl + EG (1:2) + 20.01% H20	0.266633	0.533267	0.2001	323.15	12.32	1.09061	https://dx.doi.org/10.1021/acs.jced.9b01113
740	DES9.1	[Ch]Cl + EG (1:2) + 30.01% H20	0.2333	0.4666	0.3001	313.15	12.98	1.11327	https://dx.doi.org/10.1021/acs.jced.9b01113
741	DES9.1	[Ch]Cl + EG (1:2) + 50.07% H20	0.166433	0.332867	0.5007	298.15	13.09	1.11694	https://dx.doi.org/10.1021/acs.jced.9b01113
742	DES9.1	[Ch]Cl + EG (1:2) + 60% H20	0.133333	0.266667	0.6	288.15	13.43	1.12808	https://dx.doi.org/10.1021/acs.jced.9b01113
743	DES9.1	[Ch]Cl + EG (1:2) + 20.01% H20	0.266633	0.533267	0.2001	318.15	13.95	1.14457	https://dx.doi.org/10.1021/acs.jced.9b01113
744	DES9.1	[Ch]Cl + EG (1:2) + 39.97% H20	0.2001	0.4002	0.3997	303.15	14.23	1.1532	https://dx.doi.org/10.1021/acs.jced.9b01113
745	DES9.1	[Ch]Cl + EG (1:2) + 10.01% H20	0.299967	0.599933	0.1001	323.15	14.76	1.16909	https://dx.doi.org/10.1021/acs.jced.9b01113
746	DES9.1	[Ch]Cl + EG (1:2) + 30.01% H20	0.2333	0.4666	0.3001	308.15	14.86	1.17202	https://dx.doi.org/10.1021/acs.jced.9b01113
747	DES9.1	[Ch]Cl + EG (1:2) + 50.07% H20	0.166433	0.332867	0.5007	293.15	15.65	1.19451	https://dx.doi.org/10.1021/acs.jced.9b01113
748	DES9.1	[Ch]Cl + EG (1:2) + 20.01% H20	0.266633	0.533267	0.2001	313.15	16.15	1.20817	https://dx.doi.org/10.1021/acs.jced.9b01113
749	DES9.1	[Ch]Cl + EG (1:2) + 39.97% H20	0.2001	0.4002	0.3997	298.15	16.88	1.22737	https://dx.doi.org/10.1021/acs.jced.9b01113
750	DES9.1	[Ch]Cl + EG (1:2) + 10.01% H20	0.299967	0.599933	0.1001	318.15	17.18	1.23502	https://dx.doi.org/10.1021/acs.jced.9b01113
751	DES9.1	[Ch]Cl + EG (1:2) + 30.01% H20	0.2333	0.4666	0.3001	303.15	17.67	1.24724	https://dx.doi.org/10.1021/acs.jced.9b01113
752	DES9.1	[Ch]Cl + EG (1:2) + 50.07% H20	0.166433	0.332867	0.5007	288.15	19	1.27875	https://dx.doi.org/10.1021/acs.jced.9b01113
753	DES9.1	[Ch]Cl + EG (1:2) + 20.01% H20	0.266633	0.533267	0.2001	308.15	19.1	1.28103	https://dx.doi.org/10.1021/acs.jced.9b01113
754	DES9.1	[Ch]Cl + EG (1:2) + 10.01% H20	0.299967	0.599933	0.1001	313.15	20.27	1.30685	https://dx.doi.org/10.1021/acs.jced.9b01113
755	DES9.1	[Ch]Cl + EG (1:2) + 39.97% H20	0.2001	0.4002	0.3997	293.15	20.38	1.3092	https://dx.doi.org/10.1021/acs.jced.9b01113
756	DES9.1	[Ch]Cl + EG (1:2) + 30.01% H20	0.2333	0.4666	0.3001	298.15	21.24	1.32715	https://dx.doi.org/10.1021/acs.jced.9b01113
757	DES9.1	[Ch]Cl + EG (1:2) + 20.01% H20	0.266633	0.533267	0.2001	303.15	22.85	1.35889	https://dx.doi.org/10.1021/acs.jced.9b01113
758	DES9.1	[Ch]Cl + EG (1:2) + 10.01% H20	0.299967	0.599933	0.1001	308.15	24.16	1.3831	https://dx.doi.org/10.1021/acs.jced.9b01113
759	DES9.1	[Ch]Cl + EG (1:2) + 39.97% H20	0.2001	0.4002	0.3997	288.15	25.01	1.39811	https://dx.doi.org/10.1021/acs.jced.9b01113
760	DES9.1	[Ch]Cl + EG (1:2) + 30.01% H20	0.2333	0.4666	0.3001	293.15	25.86	1.41263	https://dx.doi.org/10.1021/acs.jced.9b01113
761	DES9.1	[Ch]Cl + EG (1:2) + 20.01% H20	0.266633	0.533267	0.2001	298.15	27.65	1.4417	https://dx.doi.org/10.1021/acs.jced.9b01113
762	DES9.1	[Ch]Cl + EG (1:2) + 30.01% H20	0.2333	0.4666	0.3001	288.15	31.98	1.50488	https://dx.doi.org/10.1021/acs.jced.9b01113
763	DES9.1	[Ch]Cl + EG (1:2) + 20.01% H20	0.266633	0.533267	0.2001	293.15	33.92	1.53046	https://dx.doi.org/10.1021/acs.jced.9b01113
764	DES9.1	[Ch]Cl + EG (1:2) + 10.01% H20	0.299967	0.599933	0.1001	298.15	35.36	1.54851	https://dx.doi.org/10.1021/acs.jced.9b01113
765	DES9.1	[Ch]Cl + EG (1:2) + 20.01% H20	0.266633	0.533267	0.2001	288.15	42.29	1.62624	https://dx.doi.org/10.1021/acs.jced.9b01113
766	DES9.1	[Ch]Cl + EG (1:2) + 10.01% H20	0.299967	0.599933	0.1001	293.15	43.67	1.64018	https://dx.doi.org/10.1021/acs.jced.9b01113
767	DES9.1	[Ch]Cl + EG (1:2) + 10.01% H20	0.299967	0.599933	0.1001	288.15	54.67	1.73775	https://dx.doi.org/10.1021/acs.jced.9b01113
768	DES9.2	[Ch]Cl + EG (1:2) + 99% MeOH	0.00333333	0.00666667	0.99	323.15	0.43	-0.366532	https://dx.doi.org/10.1021/acs.jced.9b01113
769	DES9.2	[Ch]Cl + EG (1:2) + 98% MeOH	0.00666667	0.0133333	0.98	323.15	0.46	-0.337242	https://dx.doi.org/10.1021/acs.jced.9b01113
770	DES9.2	[Ch]Cl + EG (1:2) + 99% MeOH	0.00333333	0.00666667	0.99	318.15	0.46	-0.337242	https://dx.doi.org/10.1021/acs.jced.9b01113
771	DES9.2	[Ch]Cl + EG (1:2) + 97% MeOH	0.01	0.02	0.97	323.15	0.49	-0.309804	https://dx.doi.org/10.1021/acs.jced.9b01113
772	DES9.2	[Ch]Cl + EG (1:2) + 98% MeOH	0.00666667	0.0133333	0.98	318.15	0.49	-0.309804	https://dx.doi.org/10.1021/acs.jced.9b01113
773	DES9.2	[Ch]Cl + EG (1:2) + 99% MeOH	0.00333333	0.00666667	0.99	313.15	0.49	-0.309804	https://dx.doi.org/10.1021/acs.jced.9b01113
774	DES9.2	[Ch]Cl + EG (1:2) + 96% MeOH	0.0133333	0.0266667	0.96	323.15	0.52	-0.283997	https://dx.doi.org/10.1021/acs.jced.9b01113
775	DES9.2	[Ch]Cl + EG (1:2) + 98% MeOH	0.00666667	0.0133333	0.98	313.15	0.52	-0.283997	https://dx.doi.org/10.1021/acs.jced.9b01113
776	DES9.2	[Ch]Cl + EG (1:2) + 97% MeOH	0.01	0.02	0.97	318.15	0.53	-0.275724	https://dx.doi.org/10.1021/acs.jced.9b01113
777	DES9.2	[Ch]Cl + EG (1:2) + 95% MeOH	0.0166667	0.0333333	0.95	323.15	0.55	-0.259637	https://dx.doi.org/10.1021/acs.jced.9b01113
778	DES9.2	[Ch]Cl + EG (1:2) + 96% MeOH	0.0133333	0.0266667	0.96	318.15	0.55	-0.259637	https://dx.doi.org/10.1021/acs.jced.9b01113
779	DES9.2	[Ch]Cl + EG (1:2) + 98% MeOH	0.00666667	0.0133333	0.98	308.15	0.56	-0.251812	https://dx.doi.org/10.1021/acs.jced.9b01113
780	DES9.2	[Ch]Cl + EG (1:2) + 99% MeOH	0.00333333	0.00666667	0.99	303.15	0.56	-0.251812	https://dx.doi.org/10.1021/acs.jced.9b01113
781	DES9.2	[Ch]Cl + EG (1:2) + 94% MeOH	0.02	0.04	0.94	323.15	0.58	-0.236572	https://dx.doi.org/10.1021/acs.jced.9b01113
782	DES9.2	[Ch]Cl + EG (1:2) + 95% MeOH	0.0166667	0.0333333	0.95	318.15	0.58	-0.236572	https://dx.doi.org/10.1021/acs.jced.9b01113
783	DES9.2	[Ch]Cl + EG (1:2) + 96% MeOH	0.0133333	0.0266667	0.96	313.15	0.59	-0.229148	https://dx.doi.org/10.1021/acs.jced.9b01113
784	DES9.2	[Ch]Cl + EG (1:2) + 97% MeOH	0.01	0.02	0.97	308.15	0.6	-0.221849	https://dx.doi.org/10.1021/acs.jced.9b01113
785	DES9.2	[Ch]Cl + EG (1:2) + 98% MeOH	0.00666667	0.0133333	0.98	303.15	0.6	-0.221849	https://dx.doi.org/10.1021/acs.jced.9b01113
786	DES9.2	[Ch]Cl + EG (1:2) + 99% MeOH	0.00333333	0.00666667	0.99	298.15	0.6	-0.221849	https://dx.doi.org/10.1021/acs.jced.9b01113
787	DES9.2	[Ch]Cl + EG (1:2) + 93% MeOH	0.0233333	0.0466667	0.93	323.15	0.61	-0.21467	https://dx.doi.org/10.1021/acs.jced.9b01113
788	DES9.2	[Ch]Cl + EG (1:2) + 94% MeOH	0.02	0.04	0.94	318.15	0.62	-0.207608	https://dx.doi.org/10.1021/acs.jced.9b01113
789	DES9.2	[Ch]Cl + EG (1:2) + 92% MeOH	0.0266667	0.0533333	0.92	323.15	0.63	-0.200659	https://dx.doi.org/10.1021/acs.jced.9b01113
790	DES9.2	[Ch]Cl + EG (1:2) + 95% MeOH	0.0166667	0.0333333	0.95	313.15	0.63	-0.200659	https://dx.doi.org/10.1021/acs.jced.9b01113
791	DES9.2	[Ch]Cl + EG (1:2) + 97% MeOH	0.01	0.02	0.97	303.15	0.64	-0.19382	https://dx.doi.org/10.1021/acs.jced.9b01113
792	DES9.2	[Ch]Cl + EG (1:2) + 98% MeOH	0.00666667	0.0133333	0.98	298.15	0.64	-0.19382	https://dx.doi.org/10.1021/acs.jced.9b01113
793	DES9.2	[Ch]Cl + EG (1:2) + 99% MeOH	0.00333333	0.00666667	0.99	293.15	0.64	-0.19382	https://dx.doi.org/10.1021/acs.jced.9b01113
794	DES9.2	[Ch]Cl + EG (1:2) + 94% MeOH	0.02	0.04	0.94	313.15	0.66	-0.180456	https://dx.doi.org/10.1021/acs.jced.9b01113
795	DES9.2	[Ch]Cl + EG (1:2) + 91% MeOH	0.03	0.06	0.91	323.15	0.67	-0.173925	https://dx.doi.org/10.1021/acs.jced.9b01113
796	DES9.2	[Ch]Cl + EG (1:2) + 95% MeOH	0.0166667	0.0333333	0.95	308.15	0.67	-0.173925	https://dx.doi.org/10.1021/acs.jced.9b01113
797	DES9.2	[Ch]Cl + EG (1:2) + 92% MeOH	0.0266667	0.0533333	0.92	318.15	0.68	-0.167491	https://dx.doi.org/10.1021/acs.jced.9b01113
798	DES9.2	[Ch]Cl + EG (1:2) + 96% MeOH	0.0133333	0.0266667	0.96	303.15	0.69	-0.161151	https://dx.doi.org/10.1021/acs.jced.9b01113
799	DES9.2	[Ch]Cl + EG (1:2) + 97% MeOH	0.01	0.02	0.97	298.15	0.69	-0.161151	https://dx.doi.org/10.1021/acs.jced.9b01113
800	DES9.2	[Ch]Cl + EG (1:2) + 98% MeOH	0.00666667	0.0133333	0.98	293.15	0.69	-0.161151	https://dx.doi.org/10.1021/acs.jced.9b01113
801	DES9.2	[Ch]Cl + EG (1:2) + 99% MeOH	0.00333333	0.00666667	0.99	288.15	0.69	-0.161151	https://dx.doi.org/10.1021/acs.jced.9b01113
802	DES9.2	[Ch]Cl + EG (1:2) + 90% MeOH	0.0333333	0.0666667	0.9	323.15	0.7	-0.154902	https://dx.doi.org/10.1021/acs.jced.9b01113
803	DES9.2	[Ch]Cl + EG (1:2) + 93% MeOH	0.0233333	0.0466667	0.93	313.15	0.7	-0.154902	https://dx.doi.org/10.1021/acs.jced.9b01113
804	DES9.2	[Ch]Cl + EG (1:2) + 94% MeOH	0.02	0.04	0.94	308.15	0.71	-0.148742	https://dx.doi.org/10.1021/acs.jced.9b01113
805	DES9.2	[Ch]Cl + EG (1:2) + 91% MeOH	0.03	0.06	0.91	318.15	0.72	-0.142668	https://dx.doi.org/10.1021/acs.jced.9b01113
806	DES9.2	[Ch]Cl + EG (1:2) + 95% MeOH	0.0166667	0.0333333	0.95	303.15	0.72	-0.142668	https://dx.doi.org/10.1021/acs.jced.9b01113
807	DES9.2	[Ch]Cl + EG (1:2) + 92% MeOH	0.0266667	0.0533333	0.92	313.15	0.73	-0.136677	https://dx.doi.org/10.1021/acs.jced.9b01113
808	DES9.2	[Ch]Cl + EG (1:2) + 93% MeOH	0.0233333	0.0466667	0.93	308.15	0.74	-0.130768	https://dx.doi.org/10.1021/acs.jced.9b01113
809	DES9.2	[Ch]Cl + EG (1:2) + 97% MeOH	0.01	0.02	0.97	293.15	0.74	-0.130768	https://dx.doi.org/10.1021/acs.jced.9b01113
810	DES9.2	[Ch]Cl + EG (1:2) + 98% MeOH	0.00666667	0.0133333	0.98	288.15	0.74	-0.130768	https://dx.doi.org/10.1021/acs.jced.9b01113
811	DES9.2	[Ch]Cl + EG (1:2) + 90% MeOH	0.0333333	0.0666667	0.9	318.15	0.75	-0.124939	https://dx.doi.org/10.1021/acs.jced.9b01113
812	DES9.2	[Ch]Cl + EG (1:2) + 91% MeOH	0.03	0.06	0.91	313.15	0.76	-0.119186	https://dx.doi.org/10.1021/acs.jced.9b01113
813	DES9.2	[Ch]Cl + EG (1:2) + 92% MeOH	0.0266667	0.0533333	0.92	308.15	0.78	-0.107905	https://dx.doi.org/10.1021/acs.jced.9b01113
814	DES9.2	[Ch]Cl + EG (1:2) + 95% MeOH	0.0166667	0.0333333	0.95	298.15	0.78	-0.107905	https://dx.doi.org/10.1021/acs.jced.9b01113
815	DES9.2	[Ch]Cl + EG (1:2) + 96% MeOH	0.0133333	0.0266667	0.96	293.15	0.79	-0.102373	https://dx.doi.org/10.1021/acs.jced.9b01113
816	DES9.2	[Ch]Cl + EG (1:2) + 90% MeOH	0.0333333	0.0666667	0.9	313.15	0.8	-0.09691	https://dx.doi.org/10.1021/acs.jced.9b01113
817	DES9.2	[Ch]Cl + EG (1:2) + 93% MeOH	0.0233333	0.0466667	0.93	303.15	0.8	-0.09691	https://dx.doi.org/10.1021/acs.jced.9b01113
818	DES9.2	[Ch]Cl + EG (1:2) + 97% MeOH	0.01	0.02	0.97	288.15	0.8	-0.09691	https://dx.doi.org/10.1021/acs.jced.9b01113
819	DES9.2	[Ch]Cl + EG (1:2) + 91% MeOH	0.03	0.06	0.91	308.15	0.82	-0.0861861	https://dx.doi.org/10.1021/acs.jced.9b01113
820	DES9.2	[Ch]Cl + EG (1:2) + 94% MeOH	0.02	0.04	0.94	298.15	0.82	-0.0861861	https://dx.doi.org/10.1021/acs.jced.9b01113
821	DES9.2	[Ch]Cl + EG (1:2) + 92% MeOH	0.0266667	0.0533333	0.92	303.15	0.84	-0.0757207	https://dx.doi.org/10.1021/acs.jced.9b01113
822	DES9.2	[Ch]Cl + EG (1:2) + 95% MeOH	0.0166667	0.0333333	0.95	293.15	0.84	-0.0757207	https://dx.doi.org/10.1021/acs.jced.9b01113
823	DES9.2	[Ch]Cl + EG (1:2) + 96% MeOH	0.0133333	0.0266667	0.96	288.15	0.85	-0.0705811	https://dx.doi.org/10.1021/acs.jced.9b01113
824	DES9.2	[Ch]Cl + EG (1:2) + 93% MeOH	0.0233333	0.0466667	0.93	298.15	0.86	-0.0655015	https://dx.doi.org/10.1021/acs.jced.9b01113
825	DES9.2	[Ch]Cl + EG (1:2) + 90% MeOH	0.0333333	0.0666667	0.9	308.15	0.87	-0.0604807	https://dx.doi.org/10.1021/acs.jced.9b01113
826	DES9.2	[Ch]Cl + EG (1:2) + 91% MeOH	0.03	0.06	0.91	303.15	0.88	-0.0555173	https://dx.doi.org/10.1021/acs.jced.9b01113
827	DES9.2	[Ch]Cl + EG (1:2) + 92% MeOH	0.0266667	0.0533333	0.92	298.15	0.91	-0.0409586	https://dx.doi.org/10.1021/acs.jced.9b01113
828	DES9.2	[Ch]Cl + EG (1:2) + 95% MeOH	0.0166667	0.0333333	0.95	288.15	0.91	-0.0409586	https://dx.doi.org/10.1021/acs.jced.9b01113
829	DES9.2	[Ch]Cl + EG (1:2) + 93% MeOH	0.0233333	0.0466667	0.93	293.15	0.93	-0.0315171	https://dx.doi.org/10.1021/acs.jced.9b01113
830	DES9.2	[Ch]Cl + EG (1:2) + 94% MeOH	0.02	0.04	0.94	288.15	0.95	-0.0222764	https://dx.doi.org/10.1021/acs.jced.9b01113
831	DES9.2	[Ch]Cl + EG (1:2) + 91% MeOH	0.03	0.06	0.91	298.15	0.96	-0.0177288	https://dx.doi.org/10.1021/acs.jced.9b01113
832	DES9.2	[Ch]Cl + EG (1:2) + 92% MeOH	0.0266667	0.0533333	0.92	293.15	0.99	-0.00436481	https://dx.doi.org/10.1021/acs.jced.9b01113
833	DES9.2	[Ch]Cl + EG (1:2) + 90% MeOH	0.0333333	0.0666667	0.9	298.15	1.01	0.00432137	https://dx.doi.org/10.1021/acs.jced.9b01113
834	DES9.2	[Ch]Cl + EG (1:2) + 93% MeOH	0.0233333	0.0466667	0.93	288.15	1.01	0.00432137	https://dx.doi.org/10.1021/acs.jced.9b01113
835	DES9.2	[Ch]Cl + EG (1:2) + 91% MeOH	0.03	0.06	0.91	293.15	1.04	0.0170333	https://dx.doi.org/10.1021/acs.jced.9b01113
836	DES9.2	[Ch]Cl + EG (1:2) + 92% MeOH	0.0266667	0.0533333	0.92	288.15	1.07	0.0293838	https://dx.doi.org/10.1021/acs.jced.9b01113
837	DES9.2	[Ch]Cl + EG (1:2) + 80.01% MeOH	0.0666333	0.133267	0.8001	323.15	1.11	0.045323	https://dx.doi.org/10.1021/acs.jced.9b01113
838	DES9.2	[Ch]Cl + EG (1:2) + 91% MeOH	0.03	0.06	0.91	288.15	1.12	0.049218	https://dx.doi.org/10.1021/acs.jced.9b01113
839	DES9.2	[Ch]Cl + EG (1:2) + 90% MeOH	0.0333333	0.0666667	0.9	288.15	1.19	0.075547	https://dx.doi.org/10.1021/acs.jced.9b01113
840	DES9.2	[Ch]Cl + EG (1:2) + 80.01% MeOH	0.0666333	0.133267	0.8001	313.15	1.29	0.11059	https://dx.doi.org/10.1021/acs.jced.9b01113
841	DES9.2	[Ch]Cl + EG (1:2) + 90.40% MeOH	0.032	0.064	0.904	283.15	1.327	0.122871	https://doi.org/10.3390/molecules26185513
842	DES9.2	[Ch]Cl + EG (1:2) + 80.01% MeOH	0.0666333	0.133267	0.8001	308.15	1.4	0.146128	https://dx.doi.org/10.1021/acs.jced.9b01113
843	DES9.2	[Ch]Cl + EG (1:2) + 80.01% MeOH	0.0666333	0.133267	0.8001	303.15	1.52	0.181844	https://dx.doi.org/10.1021/acs.jced.9b01113
844	DES9.2	[Ch]Cl + EG (1:2) + 70.01% MeOH	0.0999667	0.199933	0.7001	323.15	1.65	0.217484	https://dx.doi.org/10.1021/acs.jced.9b01113
845	DES9.2	[Ch]Cl + EG (1:2) + 80.01% MeOH	0.0666333	0.133267	0.8001	298.15	1.66	0.220108	https://dx.doi.org/10.1021/acs.jced.9b01113
846	DES9.2	[Ch]Cl + EG (1:2) + 70.01% MeOH	0.0999667	0.199933	0.7001	318.15	1.8	0.255273	https://dx.doi.org/10.1021/acs.jced.9b01113
847	DES9.2	[Ch]Cl + EG (1:2) + 80.01% MeOH	0.0666333	0.133267	0.8001	293.15	1.82	0.260071	https://dx.doi.org/10.1021/acs.jced.9b01113
848	DES9.2	[Ch]Cl + EG (1:2) + 80.01% MeOH	0.0666333	0.133267	0.8001	288.15	2.01	0.303196	https://dx.doi.org/10.1021/acs.jced.9b01113
849	DES9.2	[Ch]Cl + EG (1:2) + 70.01% MeOH	0.0999667	0.199933	0.7001	308.15	2.15	0.332438	https://dx.doi.org/10.1021/acs.jced.9b01113
850	DES9.2	[Ch]Cl + EG (1:2) + 70.01% MeOH	0.0999667	0.199933	0.7001	303.15	2.36	0.372912	https://dx.doi.org/10.1021/acs.jced.9b01113
851	DES9.2	[Ch]Cl + EG (1:2) + 60.01% MeOH	0.1333	0.2666	0.6001	323.15	2.42	0.383815	https://dx.doi.org/10.1021/acs.jced.9b01113
852	DES9.2	[Ch]Cl + EG (1:2) + 70.01% MeOH	0.0999667	0.199933	0.7001	298.15	2.62	0.418301	https://dx.doi.org/10.1021/acs.jced.9b01113
853	DES9.2	[Ch]Cl + EG (1:2) + 60.01% MeOH	0.1333	0.2666	0.6001	318.15	2.66	0.424882	https://dx.doi.org/10.1021/acs.jced.9b01113
854	DES9.2	[Ch]Cl + EG (1:2) + 70.01% MeOH	0.0999667	0.199933	0.7001	293.15	2.92	0.465383	https://dx.doi.org/10.1021/acs.jced.9b01113
855	DES9.2	[Ch]Cl + EG (1:2) + 60.01% MeOH	0.1333	0.2666	0.6001	313.15	2.93	0.466868	https://dx.doi.org/10.1021/acs.jced.9b01113
856	DES9.2	[Ch]Cl + EG (1:2) + 70.01% MeOH	0.0999667	0.199933	0.7001	288.15	3.27	0.514548	https://dx.doi.org/10.1021/acs.jced.9b01113
857	DES9.2	[Ch]Cl + EG (1:2) + 60.01% MeOH	0.1333	0.2666	0.6001	308.15	3.3	0.518514	https://dx.doi.org/10.1021/acs.jced.9b01113
858	DES9.2	[Ch]Cl + EG (1:2) + 49.98% MeOH	0.166733	0.333467	0.4998	323.15	3.49	0.542825	https://dx.doi.org/10.1021/acs.jced.9b01113
859	DES9.2	[Ch]Cl + EG (1:2) + 60.01% MeOH	0.1333	0.2666	0.6001	303.15	3.63	0.559907	https://dx.doi.org/10.1021/acs.jced.9b01113
860	DES9.2	[Ch]Cl + EG (1:2) + 70.40% MeOH	0.0986667	0.197333	0.704	283.15	3.846	0.585009	https://doi.org/10.3390/molecules26185513
861	DES9.2	[Ch]Cl + EG (1:2) + 49.98% MeOH	0.166733	0.333467	0.4998	318.15	3.87	0.587711	https://dx.doi.org/10.1021/acs.jced.9b01113
862	DES9.2	[Ch]Cl + EG (1:2) + 60.01% MeOH	0.1333	0.2666	0.6001	298.15	4.07	0.609594	https://dx.doi.org/10.1021/acs.jced.9b01113
863	DES9.2	[Ch]Cl + EG (1:2) + 49.98% MeOH	0.166733	0.333467	0.4998	313.15	4.32	0.635484	https://dx.doi.org/10.1021/acs.jced.9b01113
864	DES9.2	[Ch]Cl + EG (1:2) + 60.01% MeOH	0.1333	0.2666	0.6001	293.15	4.58	0.660865	https://dx.doi.org/10.1021/acs.jced.9b01113
865	DES9.2	[Ch]Cl + EG (1:2) + 49.98% MeOH	0.166733	0.333467	0.4998	308.15	4.83	0.683947	https://dx.doi.org/10.1021/acs.jced.9b01113
866	DES9.2	[Ch]Cl + EG (1:2) + 40.03% MeOH	0.1999	0.3998	0.4003	323.15	4.93	0.692847	https://dx.doi.org/10.1021/acs.jced.9b01113
867	DES9.2	[Ch]Cl + EG (1:2) + 49.98% MeOH	0.166733	0.333467	0.4998	303.15	5.46	0.737193	https://dx.doi.org/10.1021/acs.jced.9b01113
868	DES9.2	[Ch]Cl + EG (1:2) + 49.98% MeOH	0.166733	0.333467	0.4998	298.15	6.21	0.793092	https://dx.doi.org/10.1021/acs.jced.9b01113
869	DES9.2	[Ch]Cl + EG (1:2) + 40.03% MeOH	0.1999	0.3998	0.4003	313.15	6.25	0.79588	https://dx.doi.org/10.1021/acs.jced.9b01113
870	DES9.2	[Ch]Cl + EG (1:2) + 60% MeOH	0.133333	0.266667	0.6	283.15	6.545	0.81591	https://doi.org/10.3390/molecules26185513
871	DES9.2	[Ch]Cl + EG (1:2) + 29.96% MeOH	0.233467	0.466933	0.2996	323.15	7.09	0.850646	https://dx.doi.org/10.1021/acs.jced.9b01113
872	DES9.2	[Ch]Cl + EG (1:2) + 40.03% MeOH	0.1999	0.3998	0.4003	308.15	7.09	0.850646	https://dx.doi.org/10.1021/acs.jced.9b01113
873	DES9.2	[Ch]Cl + EG (1:2) + 49.98% MeOH	0.166733	0.333467	0.4998	293.15	7.12	0.85248	https://dx.doi.org/10.1021/acs.jced.9b01113
874	DES9.2	[Ch]Cl + EG (1:2) + 29.96% MeOH	0.233467	0.466933	0.2996	318.15	8.03	0.904716	https://dx.doi.org/10.1021/acs.jced.9b01113
875	DES9.2	[Ch]Cl + EG (1:2) + 40.03% MeOH	0.1999	0.3998	0.4003	303.15	8.12	0.909556	https://dx.doi.org/10.1021/acs.jced.9b01113
876	DES9.2	[Ch]Cl + EG (1:2) + 49.98% MeOH	0.166733	0.333467	0.4998	288.15	8.24	0.915927	https://dx.doi.org/10.1021/acs.jced.9b01113
877	DES9.2	[Ch]Cl + EG (1:2) + 29.96% MeOH	0.233467	0.466933	0.2996	313.15	9.16	0.961895	https://dx.doi.org/10.1021/acs.jced.9b01113
878	DES9.2	[Ch]Cl + EG (1:2) + 40.03% MeOH	0.1999	0.3998	0.4003	298.15	9.38	0.972203	https://dx.doi.org/10.1021/acs.jced.9b01113
879	DES9.2	[Ch]Cl + EG (1:2) + 19.99% MeOH	0.2667	0.5334	0.1999	323.15	9.61	0.982723	https://dx.doi.org/10.1021/acs.jced.9b01113
880	DES9.2	[Ch]Cl + EG (1:2) + 50.1% MeOH	0.166333	0.332667	0.501	283.15	9.906	0.995898	https://doi.org/10.3390/molecules26185513
881	DES9.2	[Ch]Cl + EG (1:2) + 29.96% MeOH	0.233467	0.466933	0.2996	308.15	10.49	1.02078	https://dx.doi.org/10.1021/acs.jced.9b01113
882	DES9.2	[Ch]Cl + EG (1:2) + 19.99% MeOH	0.2667	0.5334	0.1999	318.15	10.85	1.03543	https://dx.doi.org/10.1021/acs.jced.9b01113
883	DES9.2	[Ch]Cl + EG (1:2) + 40.03% MeOH	0.1999	0.3998	0.4003	293.15	10.9	1.03743	https://dx.doi.org/10.1021/acs.jced.9b01113
884	DES9.2	[Ch]Cl + EG (1:2) + 29.96% MeOH	0.233467	0.466933	0.2996	303.15	12.41	1.09377	https://dx.doi.org/10.1021/acs.jced.9b01113
885	DES9.2	[Ch]Cl + EG (1:2) + 19.99% MeOH	0.2667	0.5334	0.1999	313.15	12.47	1.09587	https://dx.doi.org/10.1021/acs.jced.9b01113
886	DES9.2	[Ch]Cl + EG (1:2) + 40.03% MeOH	0.1999	0.3998	0.4003	288.15	12.81	1.10755	https://dx.doi.org/10.1021/acs.jced.9b01113
887	DES9.2	[Ch]Cl + EG (1:2) + 9.98% MeOH	0.300067	0.600133	0.0998	323.15	12.91	1.11093	https://dx.doi.org/10.1021/acs.jced.9b01113
888	DES9.2	[Ch]Cl + EG (1:2) + 29.96% MeOH	0.233467	0.466933	0.2996	298.15	14.1	1.14922	https://dx.doi.org/10.1021/acs.jced.9b01113
889	DES9.2	[Ch]Cl + EG (1:2) + 19.99% MeOH	0.2667	0.5334	0.1999	308.15	14.48	1.16077	https://dx.doi.org/10.1021/acs.jced.9b01113
890	DES9.2	[Ch]Cl + EG (1:2) + 9.98% MeOH	0.300067	0.600133	0.0998	318.15	14.56	1.16316	https://dx.doi.org/10.1021/acs.jced.9b01113
891	DES9.2	[Ch]Cl + EG (1:2) + 40.1% MeOH	0.199667	0.399333	0.401	283.15	15.643	1.19432	https://doi.org/10.3390/molecules26185513
892	DES9.2	[Ch]Cl + EG (1:2) + 29.96% MeOH	0.233467	0.466933	0.2996	293.15	16.68	1.2222	https://dx.doi.org/10.1021/acs.jced.9b01113
893	DES9.2	[Ch]Cl + EG (1:2) + 19.99% MeOH	0.2667	0.5334	0.1999	303.15	16.77	1.22453	https://dx.doi.org/10.1021/acs.jced.9b01113
894	DES9.2	[Ch]Cl + EG (1:2) + 9.98% MeOH	0.300067	0.600133	0.0998	313.15	16.93	1.22866	https://dx.doi.org/10.1021/acs.jced.9b01113
895	DES9.2	[Ch]Cl + EG (1:2) + 9.98% MeOH	0.300067	0.600133	0.0998	308.15	19.93	1.29951	https://dx.doi.org/10.1021/acs.jced.9b01113
896	DES9.2	[Ch]Cl + EG (1:2) + 29.96% MeOH	0.233467	0.466933	0.2996	288.15	20	1.30103	https://dx.doi.org/10.1021/acs.jced.9b01113
897	DES9.2	[Ch]Cl + EG (1:2) + 0.3% MeOH	0.233333	0.466667	0.3	283.15	22.186	1.34608	https://doi.org/10.3390/molecules26185513
898	DES9.2	[Ch]Cl + EG (1:2) + 19.99% MeOH	0.2667	0.5334	0.1999	293.15	24.05	1.38112	https://dx.doi.org/10.1021/acs.jced.9b01113
899	DES9.2	[Ch]Cl + EG (1:2) + 19.99% MeOH	0.2667	0.5334	0.1999	288.15	29.49	1.46967	https://dx.doi.org/10.1021/acs.jced.9b01113
900	DES9.2	[Ch]Cl + EG (1:2) + 9.98% MeOH	0.300067	0.600133	0.0998	293.15	34.91	1.54295	https://dx.doi.org/10.1021/acs.jced.9b01113
901	DES9.2	[Ch]Cl + EG (1:2) + 20.5% MeOH	0.265	0.53	0.205	283.15	35.719	1.5529	https://doi.org/10.3390/molecules26185513
902	DES9.2	[Ch]Cl + EG (1:2) + 9.98% MeOH	0.300067	0.600133	0.0998	288.15	43.3	1.63649	https://dx.doi.org/10.1021/acs.jced.9b01113
903	DES9.2	[Ch]Cl + EG (1:2) + 10.5% MeOH	0.298333	0.596667	0.105	283.15	60.352	1.78069	https://doi.org/10.3390/molecules26185513
904	DES9.3	[Ch]Cl + EG (1:2) + 97.9% DMSO	0.007	0.014	0.979	323.15	1.403	0.147058	https://doi.org/10.1016/j.molliq.2023.123731
905	DES9.3	[Ch]Cl + EG (1:2) + 96% DMSO	0.0133333	0.0266667	0.96	323.15	1.501	0.176381	https://doi.org/10.1016/j.molliq.2023.123731
906	DES9.3	[Ch]Cl + EG (1:2) + 97.9% DMSO	0.007	0.014	0.979	318.15	1.527	0.183839	https://doi.org/10.1016/j.molliq.2023.123731
907	DES9.3	[Ch]Cl + EG (1:2) + 94% DMSO	0.02	0.04	0.94	323.15	1.634	0.213252	https://doi.org/10.1016/j.molliq.2023.123731
908	DES9.3	[Ch]Cl + EG (1:2) + 97.9% DMSO	0.007	0.014	0.979	313.15	1.664	0.221153	https://doi.org/10.1016/j.molliq.2023.123731
909	DES9.3	[Ch]Cl + EG (1:2) + 92% DMSO	0.0266667	0.0533333	0.92	323.15	1.747	0.242293	https://doi.org/10.1016/j.molliq.2023.123731
910	DES9.3	[Ch]Cl + EG (1:2) + 94% DMSO	0.02	0.04	0.94	318.15	1.777	0.249687	https://doi.org/10.1016/j.molliq.2023.123731
911	DES9.3	[Ch]Cl + EG (1:2) + 96% DMSO	0.0133333	0.0266667	0.96	313.15	1.794	0.253822	https://doi.org/10.1016/j.molliq.2023.123731
912	DES9.3	[Ch]Cl + EG (1:2) + 97.9% DMSO	0.007	0.014	0.979	308.15	1.823	0.260787	https://doi.org/10.1016/j.molliq.2023.123731
913	DES9.3	[Ch]Cl + EG (1:2) + 90% DMSO	0.0333333	0.0666667	0.9	323.15	1.894	0.27738	https://doi.org/10.1016/j.molliq.2023.123731
914	DES9.3	[Ch]Cl + EG (1:2) + 94% DMSO	0.02	0.04	0.94	313.15	1.948	0.289589	https://doi.org/10.1016/j.molliq.2023.123731
915	DES9.3	[Ch]Cl + EG (1:2) + 96% DMSO	0.0133333	0.0266667	0.96	308.15	1.973	0.295127	https://doi.org/10.1016/j.molliq.2023.123731
916	DES9.3	[Ch]Cl + EG (1:2) + 90% DMSO	0.0333333	0.0666667	0.9	318.15	2.072	0.31639	https://doi.org/10.1016/j.molliq.2023.123731
917	DES9.3	[Ch]Cl + EG (1:2) + 92% DMSO	0.0266667	0.0533333	0.92	313.15	2.103	0.322839	https://doi.org/10.1016/j.molliq.2023.123731
918	DES9.3	[Ch]Cl + EG (1:2) + 90% DMSO	0.0333333	0.0666667	0.9	313.15	2.286	0.359076	https://doi.org/10.1016/j.molliq.2023.123731
919	DES9.3	[Ch]Cl + EG (1:2) + 92% DMSO	0.0266667	0.0533333	0.92	308.15	2.318	0.365113	https://doi.org/10.1016/j.molliq.2023.123731
920	DES9.3	[Ch]Cl + EG (1:2) + 90% DMSO	0.0333333	0.0666667	0.9	308.15	2.53	0.403121	https://doi.org/10.1016/j.molliq.2023.123731
921	DES9.3	[Ch]Cl + EG (1:2) + 80.1% DMSO	0.0663333	0.132667	0.801	323.15	2.724	0.435207	https://doi.org/10.1016/j.molliq.2023.123731
922	DES9.3	[Ch]Cl + EG (1:2) + 80.1% DMSO	0.0663333	0.132667	0.801	318.15	3.015	0.479287	https://doi.org/10.1016/j.molliq.2023.123731
923	DES9.3	[Ch]Cl + EG (1:2) + 80.1% DMSO	0.0663333	0.132667	0.801	313.15	3.36	0.526339	https://doi.org/10.1016/j.molliq.2023.123731
924	DES9.3	[Ch]Cl + EG (1:2) + 80.1% DMSO	0.0663333	0.132667	0.801	308.15	3.777	0.577147	https://doi.org/10.1016/j.molliq.2023.123731
925	DES9.3	[Ch]Cl + EG (1:2) + 70.2% DMSO	0.0993333	0.198667	0.702	323.15	3.823	0.582404	https://doi.org/10.1016/j.molliq.2023.123731
926	DES9.3	[Ch]Cl + EG (1:2) + 70.2% DMSO	0.0993333	0.198667	0.702	318.15	4.289	0.632356	https://doi.org/10.1016/j.molliq.2023.123731
927	DES9.3	[Ch]Cl + EG (1:2) + 70.2% DMSO	0.0993333	0.198667	0.702	313.15	4.834	0.684307	https://doi.org/10.1016/j.molliq.2023.123731
928	DES9.3	[Ch]Cl + EG (1:2) + 60% DMSO	0.133333	0.266667	0.6	323.15	5.311	0.725176	https://doi.org/10.1016/j.molliq.2023.123731
929	DES9.3	[Ch]Cl + EG (1:2) + 70.2% DMSO	0.0993333	0.198667	0.702	308.15	5.488	0.739414	https://doi.org/10.1016/j.molliq.2023.123731
930	DES9.3	[Ch]Cl + EG (1:2) + 60% DMSO	0.133333	0.266667	0.6	318.15	6.004	0.778441	https://doi.org/10.1016/j.molliq.2023.123731
931	DES9.3	[Ch]Cl + EG (1:2) + 60% DMSO	0.133333	0.266667	0.6	313.15	7.032	0.847079	https://doi.org/10.1016/j.molliq.2023.123731
932	DES9.3	[Ch]Cl + EG (1:2) + 60% DMSO	0.133333	0.266667	0.6	308.15	8.031	0.90477	https://doi.org/10.1016/j.molliq.2023.123731
933	DES9.3	[Ch]Cl + EG (1:2) + 50.6% DMSO	0.164667	0.329333	0.506	318.15	8.118	0.909449	https://doi.org/10.1016/j.molliq.2023.123731
934	DES9.3	[Ch]Cl + EG (1:2) + 40.2% DMSO	0.199333	0.398667	0.402	323.15	9.349	0.970765	https://doi.org/10.1016/j.molliq.2023.123731
935	DES9.3	[Ch]Cl + EG (1:2) + 50.6% DMSO	0.164667	0.329333	0.506	313.15	9.501	0.977769	https://doi.org/10.1016/j.molliq.2023.123731
936	DES9.3	[Ch]Cl + EG (1:2) + 40.2% DMSO	0.199333	0.398667	0.402	318.15	10.74	1.031	https://doi.org/10.1016/j.molliq.2023.123731
937	DES9.3	[Ch]Cl + EG (1:2) + 50.6% DMSO	0.164667	0.329333	0.506	308.15	10.99	1.041	https://doi.org/10.1016/j.molliq.2023.123731
938	DES9.3	[Ch]Cl + EG (1:2) + 29.9% DMSO	0.233667	0.467333	0.299	323.15	11.58	1.06371	https://doi.org/10.1016/j.molliq.2023.123731
939	DES9.3	[Ch]Cl + EG (1:2) + 29.9% DMSO	0.233667	0.467333	0.299	318.15	13.29	1.12352	https://doi.org/10.1016/j.molliq.2023.123731
940	DES9.3	[Ch]Cl + EG (1:2) +20.9% DMSO	0.263667	0.527333	0.209	323.15	13.46	1.12905	https://doi.org/10.1016/j.molliq.2023.123731
941	DES9.3	[Ch]Cl + EG (1:2) + 40.2% DMSO	0.199333	0.398667	0.402	308.15	14.39	1.15806	https://doi.org/10.1016/j.molliq.2023.123731
942	DES9.3	[Ch]Cl + EG (1:2) +11.4% DMSO	0.295333	0.590667	0.114	323.15	15.45	1.18893	https://doi.org/10.1016/j.molliq.2023.123731
943	DES9.3	[Ch]Cl + EG (1:2) +20.9% DMSO	0.263667	0.527333	0.209	318.15	15.57	1.19229	https://doi.org/10.1016/j.molliq.2023.123731
944	DES9.3	[Ch]Cl + EG (1:2) +11.4% DMSO	0.295333	0.590667	0.114	318.15	18	1.25527	https://doi.org/10.1016/j.molliq.2023.123731
945	DES9.3	[Ch]Cl + EG (1:2) +20.9% DMSO	0.263667	0.527333	0.209	313.15	18.1	1.25768	https://doi.org/10.1016/j.molliq.2023.123731
946	DES9.3	[Ch]Cl + EG (1:2) + 29.9% DMSO	0.233667	0.467333	0.299	308.15	18.11	1.25792	https://doi.org/10.1016/j.molliq.2023.123731
947	DES9.3	[Ch]Cl + EG (1:2) +11.4% DMSO	0.295333	0.590667	0.114	313.15	21.02	1.32263	https://doi.org/10.1016/j.molliq.2023.123731
948	DES9.3	[Ch]Cl + EG (1:2) +20.9% DMSO	0.263667	0.527333	0.209	308.15	21.43	1.33102	https://doi.org/10.1016/j.molliq.2023.123731
949	DES9.3	[Ch]Cl + EG (1:2) +11.4% DMSO	0.295333	0.590667	0.114	308.15	24.88	1.39585	https://doi.org/10.1016/j.molliq.2023.123731
950	DES9.4	[Ch] + EG (1:2) + 98% IPA	0.00666667	0.0133333	0.98	323.15	1.161	0.0648322	https://doi.org/10.1016/j.molliq.2023.123731
951	DES9.4	[Ch] + EG (1:2) + 96% IPA	0.0133333	0.0266667	0.96	323.15	1.274	0.105169	https://doi.org/10.1016/j.molliq.2023.123731
952	DES9.4	[Ch] + EG (1:2) + 98% IPA	0.00666667	0.0133333	0.98	318.15	1.317	0.119586	https://doi.org/10.1016/j.molliq.2023.123731
953	DES9.4	[Ch] + EG (1:2) + 94% IPA	0.02	0.04	0.94	323.15	1.401	0.146438	https://doi.org/10.1016/j.molliq.2023.123731
954	DES9.4	[Ch] + EG (1:2) + 96% IPA	0.0133333	0.0266667	0.96	318.15	1.469	0.167022	https://doi.org/10.1016/j.molliq.2023.123731
955	DES9.4	[Ch] + EG (1:2) + 98% IPA	0.00666667	0.0133333	0.98	313.15	1.542	0.188084	https://doi.org/10.1016/j.molliq.2023.123731
956	DES9.4	[Ch] + EG (1:2) + 92% IPA	0.0266667	0.0533333	0.92	323.15	1.592	0.201943	https://doi.org/10.1016/j.molliq.2023.123731
957	DES9.4	[Ch] + EG (1:2) + 94% IPA	0.02	0.04	0.94	318.15	1.659	0.219846	https://doi.org/10.1016/j.molliq.2023.123731
958	DES9.4	[Ch] + EG (1:2) + 90.1% IPA	0.033	0.066	0.901	323.15	1.718	0.235023	https://doi.org/10.1016/j.molliq.2023.123731
959	DES9.4	[Ch] + EG (1:2) + 96% IPA	0.0133333	0.0266667	0.96	313.15	1.724	0.236537	https://doi.org/10.1016/j.molliq.2023.123731
960	DES9.4	[Ch] + EG (1:2) + 98% IPA	0.00666667	0.0133333	0.98	308.15	1.772	0.248464	https://doi.org/10.1016/j.molliq.2023.123731
961	DES9.4	[Ch] + EG (1:2) + 92% IPA	0.0266667	0.0533333	0.92	318.15	1.806	0.256718	https://doi.org/10.1016/j.molliq.2023.123731
962	DES9.4	[Ch] + EG (1:2) + 94% IPA	0.02	0.04	0.94	313.15	1.892	0.276921	https://doi.org/10.1016/j.molliq.2023.123731
963	DES9.4	[Ch] + EG (1:2) + 90.1% IPA	0.033	0.066	0.901	318.15	1.95	0.290035	https://doi.org/10.1016/j.molliq.2023.123731
964	DES9.4	[Ch] + EG (1:2) + 96% IPA	0.0133333	0.0266667	0.96	308.15	1.975	0.295567	https://doi.org/10.1016/j.molliq.2023.123731
965	DES9.4	[Ch] + EG (1:2) + 98% IPA	0.00666667	0.0133333	0.98	303.15	2.038	0.309204	https://doi.org/10.1016/j.molliq.2023.123731
966	DES9.4	[Ch] + EG (1:2) + 92% IPA	0.0266667	0.0533333	0.92	313.15	2.06	0.313867	https://doi.org/10.1016/j.molliq.2023.123731
967	DES9.4	[Ch] + EG (1:2) + 94% IPA	0.02	0.04	0.94	308.15	2.169	0.33626	https://doi.org/10.1016/j.molliq.2023.123731
968	DES9.4	[Ch] + EG (1:2) + 96% IPA	0.0133333	0.0266667	0.96	303.15	2.273	0.356599	https://doi.org/10.1016/j.molliq.2023.123731
969	DES9.4	[Ch] + EG (1:2) + 98% IPA	0.00666667	0.0133333	0.98	298.15	2.358	0.372544	https://doi.org/10.1016/j.molliq.2023.123731
970	DES9.4	[Ch] + EG (1:2) + 92% IPA	0.0266667	0.0533333	0.92	308.15	2.363	0.373464	https://doi.org/10.1016/j.molliq.2023.123731
971	DES9.4	[Ch] + EG (1:2) + 80% IPA	0.0666667	0.133333	0.8	323.15	2.474	0.3934	https://doi.org/10.1016/j.molliq.2023.123731
972	DES9.4	[Ch] + EG (1:2) + 94% IPA	0.02	0.04	0.94	303.15	2.499	0.397766	https://doi.org/10.1016/j.molliq.2023.123731
973	DES9.4	[Ch] + EG (1:2) + 96% IPA	0.0133333	0.0266667	0.96	298.15	2.633	0.420451	https://doi.org/10.1016/j.molliq.2023.123731
974	DES9.4	[Ch] + EG (1:2) + 98% IPA	0.00666667	0.0133333	0.98	293.15	2.8	0.447158	https://doi.org/10.1016/j.molliq.2023.123731
975	DES9.4	[Ch] + EG (1:2) + 94% IPA	0.02	0.04	0.94	298.15	2.896	0.461799	https://doi.org/10.1016/j.molliq.2023.123731
976	DES9.4	[Ch] + EG (1:2) + 90.1% IPA	0.033	0.066	0.901	303.15	2.951	0.469969	https://doi.org/10.1016/j.molliq.2023.123731
977	DES9.4	[Ch] + EG (1:2) + 96% IPA	0.0133333	0.0266667	0.96	293.15	3.069	0.486997	https://doi.org/10.1016/j.molliq.2023.123731
978	DES9.4	[Ch] + EG (1:2) + 92% IPA	0.0266667	0.0533333	0.92	298.15	3.162	0.499962	https://doi.org/10.1016/j.molliq.2023.123731
979	DES9.4	[Ch] + EG (1:2) + 80% IPA	0.0666667	0.133333	0.8	313.15	3.214	0.507046	https://doi.org/10.1016/j.molliq.2023.123731
980	DES9.4	[Ch] + EG (1:2) + 98% IPA	0.00666667	0.0133333	0.98	288.15	3.277	0.515476	https://doi.org/10.1016/j.molliq.2023.123731
981	DES9.4	[Ch] + EG (1:2) + 70.1% IPA	0.0996667	0.199333	0.701	323.15	3.412	0.533009	https://doi.org/10.1016/j.molliq.2023.123731
982	DES9.4	[Ch] + EG (1:2) + 90.1% IPA	0.033	0.066	0.901	298.15	3.427	0.534914	https://doi.org/10.1016/j.molliq.2023.123731
983	DES9.4	[Ch] + EG (1:2) + 96% IPA	0.0133333	0.0266667	0.96	288.15	3.6	0.556303	https://doi.org/10.1016/j.molliq.2023.123731
984	DES9.4	[Ch] + EG (1:2) + 92% IPA	0.0266667	0.0533333	0.92	293.15	3.692	0.567262	https://doi.org/10.1016/j.molliq.2023.123731
985	DES9.4	[Ch] + EG (1:2) + 80% IPA	0.0666667	0.133333	0.8	308.15	3.695	0.567614	https://doi.org/10.1016/j.molliq.2023.123731
986	DES9.4	[Ch] + EG (1:2) + 94% IPA	0.02	0.04	0.94	288.15	3.963	0.598024	https://doi.org/10.1016/j.molliq.2023.123731
987	DES9.4	[Ch] + EG (1:2) + 90.1% IPA	0.033	0.066	0.901	293.15	4.003	0.602386	https://doi.org/10.1016/j.molliq.2023.123731
988	DES9.4	[Ch] + EG (1:2) + 80% IPA	0.0666667	0.133333	0.8	303.15	4.278	0.631241	https://doi.org/10.1016/j.molliq.2023.123731
989	DES9.4	[Ch] + EG (1:2) + 92% IPA	0.0266667	0.0533333	0.92	288.15	4.34	0.63749	https://doi.org/10.1016/j.molliq.2023.123731
990	DES9.4	[Ch] + EG (1:2) + 60% IPA	0.133333	0.266667	0.6	323.15	4.572	0.660106	https://doi.org/10.1016/j.molliq.2023.123731
991	DES9.4	[Ch] + EG (1:2) + 90.1% IPA	0.033	0.066	0.901	288.15	4.707	0.672744	https://doi.org/10.1016/j.molliq.2023.123731
992	DES9.4	[Ch] + EG (1:2) + 80% IPA	0.0666667	0.133333	0.8	298.15	4.933	0.693111	https://doi.org/10.1016/j.molliq.2023.123731
993	DES9.4	[Ch] + EG (1:2) + 70.1% IPA	0.0996667	0.199333	0.701	308.15	5.055	0.703721	https://doi.org/10.1016/j.molliq.2023.123731
994	DES9.4	[Ch] + EG (1:2) + 60% IPA	0.133333	0.266667	0.6	318.15	5.119	0.709185	https://doi.org/10.1016/j.molliq.2023.123731
995	DES9.4	[Ch] + EG (1:2) + 80% IPA	0.0666667	0.133333	0.8	293.15	5.797	0.763203	https://doi.org/10.1016/j.molliq.2023.123731
996	DES9.4	[Ch] + EG (1:2) + 70.1% IPA	0.0996667	0.199333	0.701	303.15	5.88	0.769377	https://doi.org/10.1016/j.molliq.2023.123731
997	DES9.4	[Ch] + EG (1:2) + 60% IPA	0.133333	0.266667	0.6	313.15	5.89	0.770115	https://doi.org/10.1016/j.molliq.2023.123731
998	DES9.4	[Ch] + EG (1:2) + 50% IPA	0.166667	0.333333	0.5	323.15	5.905	0.77122	https://doi.org/10.1016/j.molliq.2023.123731
999	DES9.4	[Ch] + EG (1:2) + 50% IPA	0.166667	0.333333	0.5	318.15	6.773	0.830781	https://doi.org/10.1016/j.molliq.2023.123731
1000	DES9.4	[Ch] + EG (1:2) + 60% IPA	0.133333	0.266667	0.6	308.15	6.829	0.834357	https://doi.org/10.1016/j.molliq.2023.123731
1001	DES9.4	[Ch] + EG (1:2) + 70.1% IPA	0.0996667	0.199333	0.701	298.15	6.887	0.83803	https://doi.org/10.1016/j.molliq.2023.123731
1002	DES9.4	[Ch] + EG (1:2) + 80% IPA	0.0666667	0.133333	0.8	288.15	6.926	0.840482	https://doi.org/10.1016/j.molliq.2023.123731
1003	DES9.4	[Ch] + EG (1:2) + 40.1% IPA	0.199667	0.399333	0.401	323.15	7.832	0.893873	https://doi.org/10.1016/j.molliq.2023.123731
1004	DES9.4	[Ch] + EG (1:2) + 50% IPA	0.166667	0.333333	0.5	313.15	7.866	0.895754	https://doi.org/10.1016/j.molliq.2023.123731
1005	DES9.4	[Ch] + EG (1:2) + 60% IPA	0.133333	0.266667	0.6	303.15	7.976	0.901785	https://doi.org/10.1016/j.molliq.2023.123731
1006	DES9.4	[Ch] + EG (1:2) + 70.1% IPA	0.0996667	0.199333	0.701	293.15	8.135	0.910358	https://doi.org/10.1016/j.molliq.2023.123731
1007	DES9.4	[Ch] + EG (1:2) + 50% IPA	0.166667	0.333333	0.5	308.15	9.171	0.962417	https://doi.org/10.1016/j.molliq.2023.123731
1008	DES9.4	[Ch] + EG (1:2) + 60% IPA	0.133333	0.266667	0.6	298.15	9.397	0.972989	https://doi.org/10.1016/j.molliq.2023.123731
1009	DES9.4	[Ch] + EG (1:2) + 70.1% IPA	0.0996667	0.199333	0.701	288.15	9.7	0.986772	https://doi.org/10.1016/j.molliq.2023.123731
1010	DES9.4	[Ch] + EG (1:2) + 30.4% IPA	0.232	0.464	0.304	323.15	9.894	0.995372	https://doi.org/10.1016/j.molliq.2023.123731
1011	DES9.4	[Ch] + EG (1:2) + 40.1% IPA	0.199667	0.399333	0.401	313.15	10.42	1.01787	https://doi.org/10.1016/j.molliq.2023.123731
1012	DES9.4	[Ch] + EG (1:2) + 50% IPA	0.166667	0.333333	0.5	303.15	10.68	1.02857	https://doi.org/10.1016/j.molliq.2023.123731
1013	DES9.4	[Ch] + EG (1:2) + 60% IPA	0.133333	0.266667	0.6	293.15	11.16	1.04766	https://doi.org/10.1016/j.molliq.2023.123731
1014	DES9.4	[Ch] + EG (1:2) + 30.4% IPA	0.232	0.464	0.304	318.15	11.38	1.05614	https://doi.org/10.1016/j.molliq.2023.123731
[truncated: 666 more rows]

## Sheet: Page S4
Component	σ [e/Å²]	-0.03	-0.028	-0.026	-0.024	-0.022	-0.02	-0.018	-0.016	-0.014	-0.012	-0.01	-0.008	-0.006	-0.004	-0.002	0	0.002	0.004	0.006	0.008	0.01	0.012	0.014	0.016	0.018	0.02	0.022	0.024	0.026	0.028	0.03
[truncated: 29 more rows]

[truncated: 9 more sheets: Page S5, Page S6, Page S7, Page S8, Page S9, Page S10, Page S11, Page S12, Page S13]
